# Supplementary material for: Characterization of HIV diversity, phylodynamics and drug resistance in Washington, DC
Source: PLoS One. 2017 Sep 29;12(9):e0185644. doi: 10.1371/journal.pone.0185644 (PMC5621693; doi:10.1371/journal.pone.0185644)
Supplement: S1 Table — (XLSX) [file pone.0185644.s001.xlsx]

## Sheet: subB_int
Sequence Name	Genes	PR Start	PR End	RT Start	RT End	IN Start	IN End	Subtype(%)	Pcnt Mix	PR Major	PR Accessory	PR Other	NRTI	NNRTI	RT Other	IN Major	IN Accessory	IN Other	PR SDRMs	RT SDRMs	PI TSMs	NRTI TSMs	NNRTI TSMs	INSTI TSMs	Num Frame Shifts	Frame Shifts	Num Insertions	Insertions	Num Deletions	Deletions	Num Stop Codons	StopCodons	Num BDHVN	BDHVN	Num Apobec Mutations	Apobec Mutations	Num Unusual Mutations	UnusualMutations
BLO_Black_DC344a_012_0328_PR_RT	IN	NA	NA	NA	NA	1	288	B (3.0%)	0	NA	NA	NA	NA	NA	NA	None	None	S17N,I72V,L101I,T112A,T124A,T125A,M154L,G163T,D256E,S283G	NA	NA	NA	NA	NA	None	0	None	0	None	0	None	0	None	0	None	0	None	0	None
BLO_White_DC955_012_0802_IN	IN	NA	NA	NA	NA	1	288	B (2.8%)	2.4	NA	NA	NA	NA	NA	NA	None	None	N27ND,V32I,M50ML,I72V,T112AV,S123R,K160KR,K188R,V201I,N222NH,A265V,D286N	NA	NA	NA	NA	NA	None	0	None	0	None	0	None	0	None	0	None	0	None	0	None
HRH_Hispa_DC1886_011_1004_IN	IN	NA	NA	NA	NA	1	288	B (3.5%)	0	NA	NA	NA	NA	NA	NA	None	None	S17N,L101V,T124A,G163E,V201I	NA	NA	NA	NA	NA	None	0	None	0	None	0	None	0	None	0	None	0	None	0	None
HRH_Black_DC3_013_1114_IN	IN	NA	NA	NA	NA	1	288	B (3.4%)	1.9	NA	NA	NA	NA	NA	NA	None	None	R20RK,V31I,I113V,T124N,T125A,V165I,K173R,I200M,I203M,D253E,D256E	NA	NA	NA	NA	NA	None	0	None	0	None	0	None	0	None	0	None	0	None	0	None
HRH_Black_DC16a_011_0728_PR_RT	IN	NA	NA	NA	NA	1	288	B (3.6%)	0	NA	NA	NA	NA	NA	NA	None	None	K7R,L45Q,L101I,S119T,T124A,I135V,K219N,N222K,S230N	NA	NA	NA	NA	NA	None	0	None	0	None	0	None	0	None	0	None	0	None	0	None
HRH_Black_DC20a_014_0227_PR_RT	IN	NA	NA	NA	NA	1	288	B (2.3%)	1.3	NA	NA	NA	NA	NA	NA	None	None	E11D,L101I,G193E,D256E,S283G,D288N	NA	NA	NA	NA	NA	None	0	None	0	None	0	None	0	None	0	None	0	None	0	None
HRH_Black_DC21a_013_0325_PR_RT	IN	NA	NA	NA	NA	1	288	B (1.7%)	2.5	NA	NA	NA	NA	NA	NA	None	None	K34R,M50MI,L101I,Q177QL,K211KR,Q221QR,K240KR	NA	NA	NA	NA	NA	None	0	None	0	None	0	None	0	None	0	None	0	None	0	None
HRH_Black_DC27a_011_0825_PR_RT	IN	NA	NA	NA	NA	1	288	B (3.9%)	1.2	NA	NA	NA	NA	NA	NA	None	None	D6E,S17N,D25E,M50I,I72V,S119P,T124TA,K188R,G193E,V201I,S230N,K236Q,D253H,D278N,R284G,D286DN	NA	NA	NA	NA	NA	None	0	None	0	None	0	None	0	None	0	None	0	None	1	K236Q
HRH_Black_DC85_014_0730_IN	IN	NA	NA	NA	NA	1	288	B (4.4%)	0.81	NA	NA	NA	NA	NA	NA	None	None	K14R,S39C,M50I,I60L,I72V,I113V,T124N,T125V,I161L,I162V,V201I	NA	NA	NA	NA	NA	None	0	None	0	None	0	None	0	None	0	None	0	None	0	None
HRH_Black_DC105_013_1218_IN	IN	NA	NA	NA	NA	1	288	B (2.7%)	1	NA	NA	NA	NA	NA	NA	None	None	A23AV,M50MV,I72V,S119T,V201I,I208IM,T218TS,S230SN,D278DG,S283G	NA	NA	NA	NA	NA	None	0	None	0	None	0	None	0	None	0	None	0	None	0	None
HRH_Black_DC115a_011_0915_IN	IN	NA	NA	NA	NA	1	288	B (3.0%)	0.69	NA	NA	NA	NA	NA	NA	None	None	S17N,T124A,M154MI,G163T,D256E	NA	NA	NA	NA	NA	None	0	None	0	None	0	None	0	None	0	None	0	None	0	None
HRH_Black_DC117_011_0207_IN	IN	NA	NA	NA	NA	1	288	B (CRF28_BF) (3.5%)	1.6	NA	NA	NA	NA	NA	NA	None	None	I72V,L101I,S119P,T122I,V165I,I182V,V201I,T206S,R231RK,D232DN,R269K	NA	NA	NA	NA	NA	None	0	None	0	None	0	None	0	None	0	None	0	None	0	None
HRH_Black_DC183a_011_0404_PR_RT	IN	NA	NA	NA	NA	1	288	B (3.3%)	0.46	NA	NA	NA	NA	NA	NA	None	None	V31VI,S39C,M50I,T124N,T125TA,I203M,T206S,N254K,M275V	NA	NA	NA	NA	NA	None	0	None	0	None	0	None	0	None	0	None	0	None	0	None
HRH_Black_DC188a_011_0527_PR_RT	IN	NA	NA	NA	NA	1	288	B (3.8%)	0	NA	NA	NA	NA	NA	NA	None	None	L45Q,I72V,L101I,K111R,K188R,G193E,S230N,A265V,D270H	NA	NA	NA	NA	NA	None	0	None	0	None	0	None	0	None	0	None	0	None	0	None
HRH_Black_DC205a_011_0329_PR_RT	IN	NA	NA	NA	NA	1	288	B (2.6%)	0.46	NA	NA	NA	NA	NA	NA	None	None	V31I,M50I,I72V,K111Q,T125V	NA	NA	NA	NA	NA	None	0	None	0	None	0	None	0	None	0	None	0	None	0	None
HRH_Black_DC208_014_0828_IN	IN	NA	NA	NA	NA	1	288	B (4.5%)	0.12	NA	NA	NA	NA	NA	NA	None	None	E11D,S39C,L45Q,I60M,I72V,K111T,S119P,T122I,T125A,S195C,I203M,I208L,L234I,D270E,D279G,S283N	NA	NA	NA	NA	NA	None	0	None	0	None	0	None	0	None	0	None	0	None	0	None
HRH_Black_DC213a_012_0307_PR_RT	IN	NA	NA	NA	NA	1	288	B (3.1%)	0.58	NA	NA	NA	NA	NA	NA	None	None	L45Q,E96D,L101I,T112I,T124A,T125A,V126A,V201I,N254K	NA	NA	NA	NA	NA	None	0	None	0	None	0	None	0	None	0	None	0	None	0	None
HRH_Black_DC225a_014_0402_PR_RT	IN	NA	NA	NA	NA	1	288	B (3.4%)	0.93	NA	NA	NA	NA	NA	NA	None	None	S17N,V31I,I72IV,L101IV,I113IV,S119SG,T122I,T124A,T125A,M154I,Q216H,I220M,Y227F	NA	NA	NA	NA	NA	None	0	None	0	None	0	None	0	None	0	None	0	None	0	None
HRH_Black_DC253a_013_0912_PR_RT	IN	NA	NA	NA	NA	1	288	B (2.6%)	0.69	NA	NA	NA	NA	NA	NA	G140GS,Q148R	None	E11D,N27H,L45Q,I72V,L101I,I113V,D232N,D256E	NA	NA	NA	NA	NA	None	0	None	0	None	0	None	0	None	0	None	0	None	0	None
HRH_Black_DC280a_013_0116_PR_RT	IN	NA	NA	NA	NA	1	288	B (4.6%)	1	NA	NA	NA	NA	NA	NA	None	None	K14KR,S17N,V31I,L101I,T125V,I135V,G163E,V201I,T206S,T218S,D256E,I268L,D270DN	NA	NA	NA	NA	NA	None	0	None	0	None	0	None	0	None	0	None	0	None	0	None
HRH_Black_DC310_014_0306_IN	IN	NA	NA	NA	NA	1	288	B (2.8%)	0	NA	NA	NA	NA	NA	NA	None	None	D6E,S17N,L45Q,L101I,K160R,V201I,D256E	NA	NA	NA	NA	NA	None	0	None	0	None	0	None	0	None	0	None	0	None	0	None
HRH_Black_DC341a_011_0325_PR_RT	IN	NA	NA	NA	NA	1	288	B (2.9%)	0.46	NA	NA	NA	NA	NA	NA	None	None	V31I,L45Q,I72V,I113V,T124N,T125A,I204V	NA	NA	NA	NA	NA	None	0	None	0	None	0	None	0	None	0	None	0	None	0	None
HRH_Black_DC390a_011_0512_PR_RT	IN	NA	NA	NA	NA	1	288	B (3.3%)	0.46	NA	NA	NA	NA	NA	NA	None	None	L45Q,T125V,T218S,K219N,N222K,S283GR	NA	NA	NA	NA	NA	None	0	None	0	None	0	None	0	None	0	None	0	None	0	None
HRH_Black_DC432a_014_0527_IN	IN	NA	NA	NA	NA	1	288	B (4.2%)	0.93	NA	NA	NA	NA	NA	NA	None	None	D6E,K14R,A23V,L28I,V31I,V37I,L101I,V201I,K211KN,I220L,Y227FV,D256E	NA	NA	NA	NA	NA	None	0	None	0	None	0	None	0	None	0	None	0	None	1	Y227FV
HRH_Black_DC474a_011_0804_PR_RT	IN	NA	NA	NA	NA	1	288	B (2.8%)	1.9	NA	NA	NA	NA	NA	NA	None	None	K14R,L45Q,I72V,T124A,D167E,V201I,I251IV	NA	NA	NA	NA	NA	None	0	None	0	None	0	None	0	None	0	None	0	None	0	None
HRH_Black_DC481a_013_0311_PR_RT	IN	NA	NA	NA	NA	1	288	B (3.1%)	1.9	NA	NA	NA	NA	NA	NA	None	None	S17N,I72IV,L101I,I113L,T124N,T125AV,I135IV,K156N,V201I,D256E	NA	NA	NA	NA	NA	None	0	None	0	None	0	None	0	None	0	None	0	None	0	None
HRH_Black_DC512a_011_0204_PR_RT	IN	NA	NA	NA	NA	1	288	B (3.7%)	0.58	NA	NA	NA	NA	NA	NA	None	None	E10D,L45Q,L101LI,T125V,G163N,K211R,T218S,K219N,I220L,N222K,D278DE	NA	NA	NA	NA	NA	None	0	None	0	None	0	None	0	None	0	None	0	None	0	None
HRH_Black_DC516a_011_0708_PR_RT	IN	NA	NA	NA	NA	1	288	B (3.0%)	0.12	NA	NA	NA	NA	NA	NA	None	None	S17N,I72V,K111T,I113V,T124A,T125A,D256E	NA	NA	NA	NA	NA	None	0	None	0	None	0	None	0	None	0	None	0	None	0	None
HRH_Black_DC527a_011_012_5_IN	IN	NA	NA	NA	NA	1	288	B (3.1%)	0.35	NA	NA	NA	NA	NA	NA	None	None	T112TI,T124A,G163A,T206S,Y227F,G247GR,D256E,S283G	NA	NA	NA	NA	NA	None	0	None	0	None	0	None	0	None	0	None	1	G247R	0	None
HRH_Black_DC533_013_0515_IN	IN	NA	NA	NA	NA	1	288	B (3.6%)	1.3	NA	NA	NA	NA	NA	NA	None	None	K7R,S39C,L101I,T124A,D167E,I182IV,V201I,I220L,R224W,D270N	NA	NA	NA	NA	NA	None	0	None	0	None	0	None	0	None	0	None	0	None	0	None
HRH_Black_DC668a_014_0220_PR_RT	IN	NA	NA	NA	NA	1	288	B (4.2%)	0	NA	NA	NA	NA	NA	NA	None	None	S39T,L101I,I113V,T124A,T125V,N222H	NA	NA	NA	NA	NA	None	0	None	0	None	0	None	0	None	0	None	0	None	0	None
HRH_Black_DC701a_012_1019_PR_RT	IN	NA	NA	NA	NA	1	288	B (3.8%)	1.4	NA	NA	NA	NA	NA	NA	None	None	K7Q,E11D,L45Q,I84IV,I113V,T124N,K173R,S195T,V201I,N254K	NA	NA	NA	NA	NA	None	0	None	0	None	0	None	0	None	0	None	0	None	0	None
HRH_Black_DC800a_013_0723_PR_RT	IN	NA	NA	NA	NA	1	288	B (4.7%)	0	NA	NA	NA	NA	NA	NA	None	None	S17N,V31I,I72V,L101V,S119P,T122V,T125A,V165I,H171L,G193E,V201I,E212A,S230N,D256E	NA	NA	NA	NA	NA	None	0	None	0	None	0	None	0	None	0	None	0	None	0	None
HRH_Black_DC801a_013_0308_PR_RT	IN	NA	NA	NA	NA	1	288	B (1.8%)	2.5	NA	NA	NA	NA	NA	NA	None	None	D6E,S17N,I72V,T124TA,F181L,V201I,S230SN,A265V	NA	NA	NA	NA	NA	None	0	None	0	None	0	None	0	None	0	None	0	None	0	None
HRH_Black_DC829a_013_0805_PR_RT	IN	NA	NA	NA	NA	1	288	B (2.6%)	1	NA	NA	NA	NA	NA	NA	None	None	K7Q,E11D,T125V,V126IM,G163E,V201I,I220V	NA	NA	NA	NA	NA	None	0	None	0	None	0	None	0	None	0	None	0	None	0	None
HRH_Black_DC849a_013_0628_PR_RT	IN	NA	NA	NA	NA	1	288	B (4.3%)	0.46	NA	NA	NA	NA	NA	NA	None	None	S39C,L45Q,M50I,L101I,T124A,T125M,I135V,F181L,I203M,T206S,T210TI,Q216H,K219KQ,D270H,R284G	NA	NA	NA	NA	NA	None	0	None	0	None	0	None	0	None	0	None	0	None	0	None
HRH_Black_DC888a_013_1107_PR_RT	IN	NA	NA	NA	NA	1	288	B (3.4%)	1.3	NA	NA	NA	NA	NA	NA	None	None	S17SN,L45IV,M50L,L68V,L101I,T125TA,K160N,D167E,H171HQ,V201I,D256E	NA	NA	NA	NA	NA	None	0	None	0	None	0	None	0	None	0	None	0	None	0	None
HRH_Black_DC905a_014_0619_PR_RT	IN	NA	NA	NA	NA	1	288	B (3.5%)	0	NA	NA	NA	NA	NA	NA	None	None	S17N,V31I,I72V,T124A,T125A,E157D,K160N,V201I	NA	NA	NA	NA	NA	None	0	None	0	None	0	None	0	None	0	None	0	None	0	None
HRH_Black_DC915_011_0812_IN	IN	NA	NA	NA	NA	1	288	B (4.2%)	1.5	NA	NA	NA	NA	NA	NA	None	None	S17N,V31I,I72IV,L74I,T124Q,T125V,G163E,S230N,D256E	NA	NA	NA	NA	NA	None	0	None	0	None	0	None	0	None	0	None	0	None	0	None
HRH_Black_DC922a_014_1006_PR_RT	IN	NA	NA	NA	NA	1	288	B (2.9%)	0.81	NA	NA	NA	NA	NA	NA	None	None	L45LI,L101I,T125V,G163E,V201I,Q221G,N222NH,D256DE	NA	NA	NA	NA	NA	None	0	None	0	None	0	None	0	None	0	None	0	None	0	None
HRH_Black_DC951a_015_0316_PR_RT	IN	NA	NA	NA	NA	1	288	B (3.8%)	0	NA	NA	NA	NA	NA	NA	None	None	S17N,V31I,T112A,I113V,T124A,T125A,D167E,V201I,T218S,D256E	NA	NA	NA	NA	NA	None	0	None	0	None	0	None	0	None	0	None	0	None	0	None
HRH_Black_DC1021a_012_0730_PR_RT	IN	NA	NA	NA	NA	1	288	B (2.9%)	1.3	NA	NA	NA	NA	NA	NA	None	None	S17N,V31VI,I113V,T124A,K160N,V201I,T218TS,D256E	NA	NA	NA	NA	NA	None	0	None	0	None	0	None	0	None	0	None	0	None	0	None
HRH_Black_DC1029_014_0321_IN	IN	NA	NA	NA	NA	1	288	B (3.8%)	0.23	NA	NA	NA	NA	NA	NA	None	None	N18T,I72V,K111R,T124N,G193E,I220L,S230N,D286N	NA	NA	NA	NA	NA	None	0	None	0	None	0	None	0	None	0	None	0	None	1	N18T
HRH_Black_DC1031a_011_0524_PR_RT	IN	NA	NA	NA	NA	1	288	B (2.1%)	1.4	NA	NA	NA	NA	NA	NA	None	None	K7KR,S17SN,L45LI,I72V,T112V,K156N,H171HQ	NA	NA	NA	NA	NA	None	0	None	0	None	0	None	0	None	0	None	0	None	0	None
HRH_Black_DC1040a_011_0303_IN	IN	NA	NA	NA	NA	1	288	B (2.8%)	0.35	NA	NA	NA	NA	NA	NA	None	None	E11D,I113V,T125A,S195T,V201VI	NA	NA	NA	NA	NA	None	0	None	0	None	0	None	0	None	0	None	0	None	0	None
HRH_Black_DC1049a_011_0520_PR_RT	IN	NA	NA	NA	NA	1	288	B (3.1%)	0.23	NA	NA	NA	NA	NA	NA	None	None	V31I,K156N,N254Q	NA	NA	NA	NA	NA	None	0	None	0	None	0	None	0	None	0	None	0	None	0	None
HRH_Black_DC1054_011_0414_IN	IN	NA	NA	NA	NA	1	288	B (4.2%)	0.69	NA	NA	NA	NA	NA	NA	None	None	S17N,R20K,D25E,K34KR,S39N,L45V,I72V,G106A,T112M,T125A,G193E,V201I,T206S,V249VI,D270N	NA	NA	NA	NA	NA	None	0	None	0	None	0	None	0	None	0	None	0	None	0	None
HRH_Black_DC1056a_014_0523_PR_RT	IN	NA	NA	NA	NA	1	288	B (3.7%)	0.23	NA	NA	NA	NA	NA	NA	None	T97A	D6N,K7E,K14R,S17N,L101I,T124A,T125A,A129AS,K156N,N254K,S255G	NA	NA	NA	NA	NA	None	0	None	0	None	0	None	0	None	0	None	0	None	1	A129AS
HRH_Black_DC1060a_011_1109_PR_RT	IN	NA	NA	NA	NA	1	288	B (4.3%)	0.12	NA	NA	NA	NA	NA	NA	None	None	V31I,S39C,T124A,V165I,I203M,T206S,D207E,I208L,Q216H,T218S,N254S	NA	NA	NA	NA	NA	None	0	None	0	None	0	None	0	None	0	None	0	None	0	None
HRH_Black_DC1061a_012_0518_PR_RT	IN	NA	NA	NA	NA	1	288	B (3.6%)	1.5	NA	NA	NA	NA	NA	NA	None	None	S17N,V31I,L45V,I72V,I73V,L74I,I113IV,T124A,T125A,G163GE,I182IV,V201I,D256DE	NA	NA	NA	NA	NA	None	0	None	0	None	0	None	0	None	0	None	0	None	0	None
HRH_Black_DC1110a_013_1017_PR_RT	IN	NA	NA	NA	NA	1	288	B (3.2%)	1.7	NA	NA	NA	NA	NA	NA	None	None	K7R,L101I,G106A,K111KPQT,T122I,T124A,A129T,A205T,T206S,E212A,T218TS,K219N,N222K,S283SG	NA	NA	NA	NA	NA	None	0	None	0	None	0	None	0	None	0	None	0	None	2	K111KPQT,A129T
HRH_Black_DC1117_012_0222_IN	IN	NA	NA	NA	NA	1	288	B (2.3%)	1.4	NA	NA	NA	NA	NA	NA	None	None	E11D,S17T,A23V,L101V,K111T,T122I,V126VM,V201VI	NA	NA	NA	NA	NA	None	0	None	0	None	0	None	0	None	0	None	0	None	0	None
HRH_Black_DC1174a_014_0408_PR_RT	IN	NA	NA	NA	NA	1	288	B (3.4%)	0.69	NA	NA	NA	NA	NA	NA	None	None	V31I,L101I,K111T,K156N,Q177L,T218S,D256E	NA	NA	NA	NA	NA	None	0	None	0	None	0	None	0	None	0	None	0	None	0	None
HRH_Black_DC1189a_015_0218_PR_RT	IN	NA	NA	NA	NA	1	288	B (4.0%)	0.46	NA	NA	NA	NA	NA	NA	None	None	S17N,A23V,L28I,P30A,S39C,I60V,I72V,V201I,T218S,I220L,Y227F,L234I,D256E	NA	NA	NA	NA	NA	None	0	None	0	None	0	None	0	None	0	None	0	None	0	None
HRH_Black_DC1212_015_0908_IN	IN	NA	NA	NA	NA	1	288	B (5.0%)	0.93	NA	NA	NA	NA	NA	NA	None	None	E13D,K34R,M50I,I72IV,T124N,T125A,V126L,V201I,K215KR,D232DY,G237GDE,D256E	NA	NA	NA	NA	NA	None	0	None	0	None	0	None	0	None	0	None	0	None	2	D232DY,G237GDE
HRH_Black_DC1213_014_1001_IN	IN	NA	NA	NA	NA	1	288	B (3.4%)	0.58	NA	NA	NA	NA	NA	NA	None	None	I72V,T124N,V151I,K211KR	NA	NA	NA	NA	NA	None	0	None	0	None	0	None	0	None	0	None	0	None	0	None
HRH_Black_DC1217a_011_1109_PR_RT	IN	NA	NA	NA	NA	1	288	B (3.8%)	0	NA	NA	NA	NA	NA	NA	None	None	E11D,S39C,L45Q,I72V,S119P,T122I,V201I,A205S	NA	NA	NA	NA	NA	None	0	None	0	None	0	None	0	None	0	None	0	None	0	None
HRH_Black_DC1257a_014_0428_PR_RT	IN	NA	NA	NA	NA	1	288	B (3.9%)	0.12	NA	NA	NA	NA	NA	NA	None	None	S17N,V31I,M50I,L74I,I113V,T125A,G163E,H171Q,V201I,A205S,T206TA,D256E,S283G	NA	NA	NA	NA	NA	None	0	None	0	None	0	None	0	None	0	None	0	None	0	None
HRH_Black_DC1259a_014_0819_IN	IN	NA	NA	NA	NA	1	288	B (3.1%)	0.69	NA	NA	NA	NA	NA	NA	None	None	D25E,L101I,T125A,K188R,I200M,I203IM,D256E,I268L	NA	NA	NA	NA	NA	None	0	None	0	None	0	None	0	None	0	None	0	None	0	None
HRH_Black_DC1274a_012_0927_IN	IN	NA	NA	NA	NA	1	288	B (4.1%)	1.3	NA	NA	NA	NA	NA	NA	None	None	E11D,L45Q,I72V,I89IV,S119AT,T124N,T125V,Q164N,V165I,S195T,N222K	NA	NA	NA	NA	NA	None	0	None	0	None	0	None	0	None	0	None	0	None	1	Q164N
HRH_Black_DC1302a_014_0808_IN	IN	NA	NA	NA	NA	1	288	B (3.7%)	0.81	NA	NA	NA	NA	NA	NA	None	None	K7R,V31I,I113IV,T124A,T125A,K156N,D167E,V201I,Q209QR,E246ED,S283G	NA	NA	NA	NA	NA	None	0	None	0	None	0	None	0	None	0	None	0	None	0	None
HRH_Black_DC1303a_015_0127_PR_RT	IN	NA	NA	NA	NA	1	288	B (3.3%)	0.93	NA	NA	NA	NA	NA	NA	None	None	L45Q,I72V,L101I,V201I,Y227F,S255N,D256E,D270N	NA	NA	NA	NA	NA	None	0	None	0	None	0	None	0	None	0	None	0	None	0	None
HRH_Black_DC1342_012_0402_IN	IN	NA	NA	NA	NA	1	288	B (3.5%)	1	NA	NA	NA	NA	NA	NA	None	None	S17N,V31I,L45Q,M50MI,L101I,T124A,K156N,V165I,V201I,D256E,D279G	NA	NA	NA	NA	NA	None	0	None	0	None	0	None	0	None	0	None	0	None	0	None
HRH_Black_DC1372a_011_0519_PR_RT	IN	NA	NA	NA	NA	1	288	B (2.2%)	0.81	NA	NA	NA	NA	NA	NA	None	None	L101I,T124TA,I141IV,G163Q	NA	NA	NA	NA	NA	None	0	None	0	None	0	None	0	None	0	None	0	None	0	None
HRH_Black_DC1395_011_0208_IN	IN	NA	NA	NA	NA	1	288	B (2.5%)	2.3	NA	NA	NA	NA	NA	NA	None	None	K7KR,L45Q,T124N,T125AV,I162IV,K188KR,N222K,A265AV,I268IL,R269RK	NA	NA	NA	NA	NA	None	0	None	0	None	0	None	0	None	0	None	0	None	0	None
HRH_Black_DC1406_011_0303_IN	IN	NA	NA	NA	NA	1	288	B (4.3%)	0	NA	NA	NA	NA	NA	NA	None	None	A21T,D25E,T112V,T124A,I162V,V201I,S255N	NA	NA	NA	NA	NA	None	0	None	0	None	0	None	0	None	0	None	0	None	0	None
HRH_Black_DC1413a_014_0811_PR_RT	IN	NA	NA	NA	NA	1	288	B (2.9%)	0.69	NA	NA	NA	NA	NA	NA	None	None	E11D,V31I,V37I,L101I,S119AG,T122I,G163E,V201I,D256E	NA	NA	NA	NA	NA	None	0	None	0	None	0	None	0	None	0	None	0	None	0	None
HRH_Black_DC1417a_014_0407_PR_RT	IN	NA	NA	NA	NA	1	288	B (2.6%)	0.58	NA	NA	NA	NA	NA	NA	None	None	D41N,I72V,V165I,T206S,D207E,K215N,T218I,D256E	NA	NA	NA	NA	NA	None	0	None	0	None	0	None	0	None	0	None	0	None	0	None
HRH_Black_DC1426a_013_1220_PR_RT	IN	NA	NA	NA	NA	1	288	B (3.7%)	0.12	NA	NA	NA	NA	NA	NA	None	None	D3E,E11D,S17T,A23V,I72V,V201I,S255T	NA	NA	NA	NA	NA	None	0	None	0	None	0	None	0	None	0	None	0	None	0	None
HRH_Black_DC1429a_011_0712_PR_RT	IN	NA	NA	NA	NA	1	288	B (3.7%)	0.58	NA	NA	NA	NA	NA	NA	None	None	K14R,V31I,L45LQ,E96D,L101I,T124A,I141V,F181L,V201I,I220L	NA	NA	NA	NA	NA	None	0	None	0	None	0	None	0	None	0	None	0	None	0	None
HRH_Black_DC1433_015_0129_IN	IN	NA	NA	NA	NA	1	288	B (2.9%)	0	NA	NA	NA	NA	NA	NA	None	None	V31I,I72V,L101I,T124N,G163E,A265V	NA	NA	NA	NA	NA	None	0	None	0	None	0	None	0	None	0	None	0	None	0	None
HRH_Black_DC1476a_011_0105_PR_RT	IN	NA	NA	NA	NA	1	288	B (4.2%)	0	NA	NA	NA	NA	NA	NA	None	None	K14R,S39C,I72V,P90S,I113V,T124A,T125A,F181L,V201I,T206S,Q216H,I251V,D278A	NA	NA	NA	NA	NA	None	0	None	0	None	0	None	0	None	0	None	0	None	0	None
HRH_Black_DC1487a_011_012_4_PR_RT	IN	NA	NA	NA	NA	1	288	B (3.5%)	0.46	NA	NA	NA	NA	NA	NA	None	None	S57SN,T125V,G193D,S195C,V201I,A265AV,D286N	NA	NA	NA	NA	NA	None	0	None	0	None	0	None	0	None	0	None	0	None	0	None
HRH_Black_DC1504a_011_1108_PR_RT	IN	NA	NA	NA	NA	1	288	B (2.6%)	3.2	NA	NA	NA	NA	NA	NA	None	None	E10D,L45Q,I72IV,K160T,V201I,T218TS,I220V,N254K,S255SG,S283SG	NA	NA	NA	NA	NA	None	0	None	0	None	0	None	0	None	0	None	0	None	0	None
HRH_Black_DC1553a_011_1014_PR_RT	IN	NA	NA	NA	NA	1	288	B (2.6%)	2.5	NA	NA	NA	NA	NA	NA	None	None	D6E,S24SG,N27NDGS,K34KR,I113IV,T124N,T125AV,V201I,Q216QHR,K219EQ,M275MV	NA	NA	NA	NA	NA	None	0	None	0	None	0	None	0	None	0	None	0	None	0	None
HRH_Black_DC1584a_013_1016_PR_RT	IN	NA	NA	NA	NA	1	288	B (4.2%)	1.7	NA	NA	NA	NA	NA	NA	None	None	E11D,E13D,S17N,R20RK,A21S,V31I,A38K,S39N,L74IM,T124S,G163E,V201I,T206S,T218TS,S255K,S283G,R284G	NA	NA	NA	NA	NA	None	0	None	0	None	0	None	0	None	0	None	0	None	0	None
HRH_Black_DC1677a_015_0331_PR_RT	IN	NA	NA	NA	NA	1	288	B (3.7%)	0.23	NA	NA	NA	NA	NA	NA	None	None	S17N,V31I,E96D,L101I,K156N,V201I,S230N	NA	NA	NA	NA	NA	None	0	None	0	None	0	None	0	None	0	None	0	None	0	None
HRH_Black_DC1709a_011_0516_PR_RT	IN	NA	NA	NA	NA	1	288	B (4.1%)	0.58	NA	NA	NA	NA	NA	NA	None	None	E11D,S24N,L28I,P30A,S39C,M50I,L101I,T112V,T124N,D167E,V201I,T206S,K211R,T218I,K240R	NA	NA	NA	NA	NA	None	0	None	0	None	0	None	0	None	0	None	0	None	0	None
HRH_Black_DC1731a_011_0223_PR_RT	IN	NA	NA	NA	NA	1	288	B (3.4%)	0	NA	NA	NA	NA	NA	NA	None	None	L45Q,I72V,L74I,T112A,Q164H,D270N	NA	NA	NA	NA	NA	None	0	None	0	None	0	None	0	None	0	None	0	None	1	Q164H
HRH_Black_DC1801a_012_0113_PR_RT	IN	NA	NA	NA	NA	1	288	B (3.1%)	0	NA	NA	NA	NA	NA	NA	None	None	V31I,I72V,T124N,D167E,V201I,K211Q,T218I,A265V,R269K	NA	NA	NA	NA	NA	None	0	None	0	None	0	None	0	None	0	None	0	None	0	None
IDU_Hispa_DC627a_014_0128_PR_RT	IN	NA	NA	NA	NA	1	288	B (3.0%)	1.2	NA	NA	NA	NA	NA	NA	None	None	S17N,L101I,T124A,K173R,G193E,V201I,T218S,I220L,V281VM,S283G,D286N	NA	NA	NA	NA	NA	None	0	None	0	None	0	None	0	None	0	None	0	None	0	None
IDU_Black_DC99a_013_1003_PR_RT	IN	NA	NA	NA	NA	1	288	B (4.3%)	0	NA	NA	NA	NA	NA	NA	E92Q,Y143H	T97A	E11D,S24H,V31I,L74M,L101I,S119G,T122I,V201I,T206S	NA	NA	NA	NA	NA	None	0	None	0	None	0	None	0	None	0	None	0	None	0	None
IDU_Black_DC143_012_0309_IN	IN	NA	NA	NA	NA	1	288	B (4.1%)	0.58	NA	NA	NA	NA	NA	NA	Y143R	None	V31I,I73V,L74I,T124A,T125A,T206S,I208L,Q216H	NA	NA	NA	NA	NA	None	0	None	0	None	0	None	0	None	0	None	0	None	0	None
IDU_Black_DC254_012_0514_IN	IN	NA	NA	NA	NA	1	288	B (3.1%)	2.8	NA	NA	NA	NA	NA	NA	None	None	K14KR,A21AS,G106A,S119ST,G163E,G189R,V201I,S230N,N254K,A265V	NA	NA	NA	NA	NA	None	0	None	0	None	0	None	0	None	0	None	0	None	0	None
IDU_Black_DC881a_013_1011_PR_RT	IN	NA	NA	NA	NA	1	288	B (2.9%)	0.81	NA	NA	NA	NA	NA	NA	None	None	E11D,I72V,V79VA,T112TI,T124N,V201I,A265V	NA	NA	NA	NA	NA	None	0	None	0	None	0	None	0	None	0	None	0	None	0	None
IDU_Black_DC976_014_0218_IN	IN	NA	NA	NA	NA	1	288	B (3.4%)	0.69	NA	NA	NA	NA	NA	NA	None	None	K7KR,V31I,T124A,T125A,I135IV,F181L,V201I,T206S,A265V,I268V	NA	NA	NA	NA	NA	None	0	None	0	None	0	None	0	None	0	None	0	None	0	None
IDU_Black_DC986a_012_0917_PR_RT	IN	NA	NA	NA	NA	1	288	B (3.8%)	0.12	NA	NA	NA	NA	NA	NA	N155NH	None	R20K,L101I,K111R,T112V,F181L,G193E,V201I,D256E,D279N	NA	NA	NA	NA	NA	None	0	None	0	None	0	None	0	None	0	None	0	None	0	None
IDU_Black_DC987a_012_0713_PR_RT	IN	NA	NA	NA	NA	1	288	B (2.8%)	1.5	NA	NA	NA	NA	NA	NA	None	None	D6E,D25E,S39C,L45Q,L101LI,I113IV,T122TI,T124N,T125M,V201I	NA	NA	NA	NA	NA	None	0	None	0	None	0	None	0	None	0	None	0	None	0	None
IDU_Black_DC989a_011_1201_PR_RT	IN	NA	NA	NA	NA	1	288	B (3.2%)	1.4	NA	NA	NA	NA	NA	NA	None	None	W19WR,R20RS,A38AS,T124N,T125A,I135V,G193R,I203M,K215N,K219N,I220L,N222K,S255SN,A265V	NA	NA	NA	NA	NA	None	0	None	0	None	0	None	0	None	0	None	0	None	1	R20RS
IDU_Black_DC1292_014_0916_IN	IN	NA	NA	NA	NA	1	288	B (2.8%)	0.46	NA	NA	NA	NA	NA	NA	None	None	S17N,K34R,I72V,G106A,T112V,I113V,T124A,V201I,T206S,A265V	NA	NA	NA	NA	NA	None	0	None	0	None	0	None	0	None	0	None	0	None	0	None
IDU_Black_DC1403a_014_0602_PR_RT	IN	NA	NA	NA	NA	1	288	B (2.6%)	0.46	NA	NA	NA	NA	NA	NA	None	None	I72IV,T112I,T124N,I162V,V201I	NA	NA	NA	NA	NA	None	0	None	0	None	0	None	0	None	0	None	0	None	0	None
IDU_Black_DC1525a_014_0513_PR_RT	IN	NA	NA	NA	NA	1	288	B (3.6%)	0	NA	NA	NA	NA	NA	NA	None	None	E11D,D25E,L45Q,M50I,I72V,S119P,T122I,K188R,V201I	NA	NA	NA	NA	NA	None	0	None	0	None	0	None	0	None	0	None	0	None	0	None
IDU_Black_DC1573a_013_1010_PR_RT	IN	NA	NA	NA	NA	1	288	B (2.5%)	1.4	NA	NA	NA	NA	NA	NA	None	None	L45Q,D55DN,I72IV,T112TS,T125A,K127KR,K173R,I182V	NA	NA	NA	NA	NA	None	0	None	0	None	0	None	0	None	0	None	0	None	0	None
MSM_Hispa_DC795a_013_0326_PR_RT	IN	NA	NA	NA	NA	1	288	B (3.4%)	0.81	NA	NA	NA	NA	NA	NA	None	None	M50I,I113V,S119T,T125A,M154L,V201I,T206TS	NA	NA	NA	NA	NA	None	0	None	0	None	0	None	0	None	0	None	0	None	0	None
MSM_Hispa_DC925_015_0116_IN	IN	NA	NA	NA	NA	1	288	B (3.7%)	1.7	NA	NA	NA	NA	NA	NA	None	None	V31VI,I60M,I84V,T112A,S119P,T122IV,T125A,I135IV,M154I,K215N,Q216K,T218K,K219Q,L234I,D256E,D279G,V281VM	NA	NA	NA	NA	NA	None	0	None	0	None	0	None	0	None	0	None	0	None	0	None
MSM_Hispa_DC935_015_0112_IN	IN	NA	NA	NA	NA	1	288	B (3.1%)	0.35	NA	NA	NA	NA	NA	NA	None	None	K7R,S17N,V31I,M50I,I72V,I84M,L101I,I113IV,T124A,G163E,T206S,D256E	NA	NA	NA	NA	NA	None	0	None	0	None	0	None	0	None	0	None	0	None	0	None
MSM_Hispa_DC1394a_012_1023_PR_RT	IN	NA	NA	NA	NA	1	288	B (3.2%)	1.5	NA	NA	NA	NA	NA	NA	None	None	V31VI,L45V,T124A,T125A,F181L,V201I,S230N,D256E	NA	NA	NA	NA	NA	None	0	None	0	None	0	None	0	None	0	None	0	None	0	None
MSM_Hispa_DC1594a_011_0106_PR_RT	IN	NA	NA	NA	NA	1	286	B (3.3%)	1.4	NA	NA	NA	NA	NA	NA	None	None	E11D,E13D,S24N,I72IV,S119P,T122I,V201I,T206S	NA	NA	NA	NA	NA	None	0	None	0	None	0	None	0	None	0	None	0	None	0	None
MSM_Black_DC4a_011_0106_PR_RT	IN	NA	NA	NA	NA	1	288	B (2.9%)	1.2	NA	NA	NA	NA	NA	NA	None	None	S17N,V31VI,I72V,L74I,L101I,G106A,G163E,H171L,N222H,D256E,S283G	NA	NA	NA	NA	NA	None	0	None	0	None	0	None	0	None	0	None	0	None	0	None
MSM_Black_DC89a_012_0423_PR_RT	IN	NA	NA	NA	NA	1	288	B (2.9%)	1.5	NA	NA	NA	NA	NA	NA	None	None	K14KR,S17SN,M50I,I72V,V88I,L101I,G163E,T210V,S230N,N254S,S255SG	NA	NA	NA	NA	NA	None	0	None	0	None	0	None	0	None	0	None	0	None	0	None
MSM_Black_DC136_013_1024_IN	IN	NA	NA	NA	NA	1	288	B (3.7%)	0.81	NA	NA	NA	NA	NA	NA	None	T97A	K7R,A91E,L101I,T112V,I113V,S119R,T124N,T125A,I135IV,K188R,V201I,K219N,N222K,I267V,K273Q,D278A	NA	NA	NA	NA	NA	None	0	None	0	None	0	None	0	None	0	None	0	None	0	None
MSM_Black_DC151a_011_0805_PR_RT	IN	NA	NA	NA	NA	1	288	B (3.0%)	2.3	NA	NA	NA	NA	NA	NA	None	None	S17N,I72V,K111R,I113V,T124N,T125A,K156N,D256E,S283G	NA	NA	NA	NA	NA	None	0	None	0	None	0	None	0	None	0	None	0	None	0	None
MSM_Black_DC154a_012_1012_PR_RT	IN	NA	NA	NA	NA	1	288	B (3.4%)	0.81	NA	NA	NA	NA	NA	NA	None	None	S17N,V31I,I113V,T124A,G163E,V201I,D256DE,S283G	NA	NA	NA	NA	NA	None	0	None	0	None	0	None	0	None	0	None	0	None	0	None
MSM_Black_DC165a_011_0805_PR_RT	IN	NA	NA	NA	NA	1	288	B (3.3%)	0.69	NA	NA	NA	NA	NA	NA	None	E157Q	V31I,E87EK,S119P,K156N,V201I,A265V,D270DN	NA	NA	NA	NA	NA	None	0	None	0	None	0	None	0	None	0	None	0	None	0	None
MSM_Black_DC168_013_0613_IN	IN	NA	NA	NA	NA	1	288	B (5.1%)	0.23	NA	NA	NA	NA	NA	NA	G140S,Q148R	G163K	K14R,S17N,V31I,S39R,L74I,I113V,T124A,T125A,K156N,V201I,T206S,D256E	NA	NA	NA	NA	NA	None	0	None	0	None	0	None	0	None	0	None	0	None	0	None
MSM_Black_DC202a_011_1006_PR_RT	IN	NA	NA	NA	NA	1	288	B (4.1%)	0.46	NA	NA	NA	NA	NA	NA	None	None	S17N,M50I,T124A,T125A,F181FL,V201I,K219N,N222K,S230N	NA	NA	NA	NA	NA	None	0	None	0	None	0	None	0	None	0	None	0	None	0	None
MSM_Black_DC248a_011_0729_PR_RT	IN	NA	NA	NA	NA	1	288	B (CRF39_BF) (3.6%)	0.69	NA	NA	NA	NA	NA	NA	None	None	K14R,S17N,A23V,L28I,S39C,L45Q,I72V,L101I,S119G,T122I,T124N,V201I,I208L,K240KR,D256DE	NA	NA	NA	NA	NA	None	0	None	0	None	0	None	0	None	0	None	0	None	0	None
MSM_Black_DC266a_011_0419_PR_RT	IN	NA	NA	NA	NA	1	288	B (CRF28_BF) (2.9%)	1.4	NA	NA	NA	NA	NA	NA	None	None	S17N,V31I,L101I,T124N,G163E,D256E	NA	NA	NA	NA	NA	None	0	None	0	None	0	None	0	None	0	None	0	None	0	None
MSM_Black_DC298a_012_0206_PR_RT	IN	NA	NA	NA	NA	1	288	B (3.9%)	1.5	NA	NA	NA	NA	NA	NA	None	E157Q	S17N,V31I,I72V,T124N,T125A,V150A,K160Q,G193D,S195C,I203M,D286N	NA	NA	NA	NA	NA	None	0	None	0	None	0	None	0	None	0	None	0	None	0	None
MSM_Black_DC342a_013_0327_PR_RT	IN	NA	NA	NA	NA	1	288	B (0.83%)	2.2	NA	NA	NA	NA	NA	NA	None	None	T124TA,A265V	NA	NA	NA	NA	NA	None	0	None	0	None	0	None	0	None	0	None	0	None	0	None
MSM_Black_DC361a_011_0518_IN	IN	NA	NA	NA	NA	1	288	B (2.8%)	0.35	NA	NA	NA	NA	NA	NA	None	None	S17N,L101I,T112I,T124A,T125A,I135V,G163E	NA	NA	NA	NA	NA	None	0	None	0	None	0	None	0	None	0	None	0	None	0	None
MSM_Black_DC386_014_0922_IN	IN	NA	NA	NA	NA	1	288	B (3.6%)	0	NA	NA	NA	NA	NA	NA	E92Q	E157Q	S17N,L68V,L101I,T124A,K160N,D167E,V201I,T206S,T218S,D256E	NA	NA	NA	NA	NA	None	0	None	0	None	0	None	0	None	0	None	0	None	0	None
MSM_Black_DC399a_011_0927_PR_RT	IN	NA	NA	NA	NA	1	288	B (2.5%)	1.9	NA	NA	NA	NA	NA	NA	N155NH	None	R20RK,V31VI,K156KN,V201I,S230N	NA	NA	NA	NA	NA	None	0	None	0	None	0	None	0	None	0	None	0	None	0	None
MSM_Black_DC407a_012_1115_PR_RT	IN	NA	NA	NA	NA	1	288	B (5.0%)	1.3	NA	NA	NA	NA	NA	NA	E138EK	T97A	S17N,S39SN,I60M,K71Q,I72N,L74LM,A91S,L101I,S119R,I135V,V151VI,D167E,G193D,Y194YC,S195C,V201I,T206S,K211KR,D256E,I268L,D270H	NA	NA	NA	NA	NA	None	0	None	0	None	0	None	0	None	0	None	0	None	0	None
MSM_Black_DC426a_011_0322_PR_RT	IN	NA	NA	NA	NA	1	288	B (3.2%)	0	NA	NA	NA	NA	NA	NA	None	None	M50T,L101I,T124N,T218I,S230N,R231K,S283G	NA	NA	NA	NA	NA	None	0	None	0	None	0	None	0	None	0	None	0	None	0	None
MSM_Black_DC436a_011_0926_IN	IN	NA	NA	NA	NA	1	288	B (3.5%)	0	NA	NA	NA	NA	NA	NA	None	E157Q	S17N,T124A,K160Q,D256E,R284G	NA	NA	NA	NA	NA	None	0	None	0	None	0	None	0	None	0	None	0	None	0	None
MSM_Black_DC573a_012_0702_PR_RT	IN	NA	NA	NA	NA	1	288	B (2.7%)	2.1	NA	NA	NA	NA	NA	NA	None	None	E11D,V37I,M50MI,I72V,L101IV,K156N,V201I,N254Q,S255G	NA	NA	NA	NA	NA	None	0	None	0	None	0	None	0	None	0	None	0	None	0	None
MSM_Black_DC650a_011_0518_PR_RT	IN	NA	NA	NA	NA	1	288	B (3.9%)	0.81	NA	NA	NA	NA	NA	NA	None	None	S17N,I72V,I84M,E96D,L101I,T124A,G193E,V201I,I208L,S230N,N254NK,D256E,D286N	NA	NA	NA	NA	NA	None	0	None	0	None	0	None	0	None	0	None	0	None	0	None
MSM_Black_DC660a_012_0626_PR_RT	IN	NA	NA	NA	NA	1	288	B (4.0%)	1.7	NA	NA	NA	NA	NA	NA	None	E157Q	K14R,L101I,T124A,T125A,V150A,K160Q,D167E,S195T,T206TS,I208IL,T218I	NA	NA	NA	NA	NA	None	0	None	0	None	0	None	0	None	0	None	0	None	0	None
MSM_Black_DC665a_012_0626_PR_RT	IN	NA	NA	NA	NA	1	288	B (4.2%)	1.7	NA	NA	NA	NA	NA	NA	None	E157EQ	K7KR,S17N,L45V,M50I,I73V,L101I,T124S,K160KDEN,I161IT,I162IV,G163ST,V165VI,I208L,T218S,I220IL,Y227F,S230N,S255G	NA	NA	NA	NA	NA	None	0	None	0	None	0	None	0	None	0	None	0	None	1	K160KDEN
MSM_Black_DC691a_012_0924_PR_RT	IN	NA	NA	NA	NA	1	288	B (3.5%)	1.3	NA	NA	NA	NA	NA	NA	None	None	V31VI,I72V,Y99F,K111T,T124A,T125A,V126L,I135V,V201I,N254KQ,D256DE	NA	NA	NA	NA	NA	None	0	None	0	None	0	None	0	None	0	None	0	None	0	None
MSM_Black_DC709a_012_0803_PR_RT	IN	NA	NA	NA	NA	1	288	B (3.9%)	1.6	NA	NA	NA	NA	NA	NA	None	None	S17N,L45V,L101M,S119P,T124A,T125A,G163A,V201I,A205S,E212IV,K219KN,N222K,D256E,R284G	NA	NA	NA	NA	NA	None	0	None	0	None	0	None	0	None	0	None	0	None	0	None
MSM_Black_DC771a_013_0506_PR_RT	IN	NA	NA	NA	NA	1	288	B (2.0%)	3.8	NA	NA	NA	NA	NA	NA	None	None	S17SN,L28LIM,K34KR,M50MIT,I72IV,I113V,T124N,T125A,G163GE,I182V,Q216QH,S230N,S283G	NA	NA	NA	NA	NA	None	0	None	0	None	0	None	0	None	0	None	0	None	0	None
MSM_Black_DC812a_013_0619_PR_RT	IN	NA	NA	NA	NA	1	288	B (3.7%)	0.12	NA	NA	NA	NA	NA	NA	None	None	K7R,L45V,L101I,G163E,S230SN	NA	NA	NA	NA	NA	None	0	None	0	None	0	None	0	None	0	None	0	None	0	None
MSM_Black_DC840a_015_0323_PR_RT	IN	NA	NA	NA	NA	1	288	B (3.9%)	0.93	NA	NA	NA	NA	NA	NA	None	None	E10D,S57N,I60M,I72V,S119P,T122I,T124A,D167E,I220L	NA	NA	NA	NA	NA	None	0	None	0	None	0	None	0	None	0	None	0	None	0	None
MSM_Black_DC864a_013_1209_PR_RT	IN	NA	NA	NA	NA	1	288	B (4.1%)	0	NA	NA	NA	NA	NA	NA	None	None	E11D,S17T,T124A,G163E,D253E,D256E	NA	NA	NA	NA	NA	None	0	None	0	None	0	None	0	None	0	None	0	None	0	None
MSM_Black_DC910a_011_1108_IN	IN	NA	NA	NA	NA	1	288	B (3.6%)	1.2	NA	NA	NA	NA	NA	NA	N155H	None	K14R,R20RK,N27NH,P30PA,V32I,L45LI,L101IV,K136Q,E138D,V151I,G163A,V201I,T206S,I220V,D232DN,I257IV	NA	NA	NA	NA	NA	None	0	None	0	None	0	None	0	None	0	None	0	None	0	None
MSM_Black_DC947a_015_0313_PR_RT	IN	NA	NA	NA	NA	1	288	B (3.4%)	0	NA	NA	NA	NA	NA	NA	None	None	V31I,T125V,H171Q,T206S,D256E,A265V,R269K	NA	NA	NA	NA	NA	None	0	None	0	None	0	None	0	None	0	None	0	None	0	None
MSM_Black_DC1006a_012_1128_PR_RT	IN	NA	NA	NA	NA	1	288	B (2.6%)	1.7	NA	NA	NA	NA	NA	NA	None	None	S17N,V31I,E35Q,S39SN,A91AT,E96ED,L101I,K156N,V165VI,D167DE,F181FL,V201I,S230N,I251V,D256E,R284RG	NA	NA	NA	NA	NA	None	0	None	0	None	0	None	0	None	0	None	0	None	0	None
MSM_Black_DC1014_013_0128_IN	IN	NA	NA	NA	NA	1	288	B (3.2%)	0.81	NA	NA	NA	NA	NA	NA	None	None	E11D,S24N,V31I,M50I,Q95N,V201I	NA	NA	NA	NA	NA	None	0	None	0	None	0	None	0	None	0	None	0	None	0	None
MSM_Black_DC1022a_012_1229_PR_RT	IN	NA	NA	NA	NA	1	288	B (3.2%)	1	NA	NA	NA	NA	NA	NA	G140S,Q148H	None	K14KR,S17N,R20RK,M50L,I60IM,T112V,T124A,E138D,K156KN,T206S,K211R,T218S,V259VI	NA	NA	NA	NA	NA	None	0	None	0	None	0	None	0	None	0	None	0	None	0	None
MSM_Black_DC1030a_011_0407_PR_RT	IN	NA	NA	NA	NA	1	288	B (2.7%)	1.7	NA	NA	NA	NA	NA	NA	None	None	S17N,V31I,M50I,I72V,V201I	NA	NA	NA	NA	NA	None	0	None	0	None	0	None	0	None	0	None	0	None	0	None
MSM_Black_DC1052a_012_0323_PR_RT	IN	NA	NA	NA	NA	1	288	B (2.3%)	3	NA	NA	NA	NA	NA	NA	None	None	E11D,V31I,K111T,I113IV,S119P,T122IV,T218S	NA	NA	NA	NA	NA	None	0	None	0	None	0	None	0	None	0	None	0	None	0	None
MSM_Black_DC1074a_011_0218_IN	IN	NA	NA	NA	NA	1	288	B (3.0%)	0.46	NA	NA	NA	NA	NA	NA	None	None	S17N,V31I,L101I,I113V,T124A,G163E,V201I,L234I,D253DE	NA	NA	NA	NA	NA	None	0	None	0	None	0	None	0	None	0	None	0	None	0	None
MSM_Black_DC1144a_012_0911_PR_RT	IN	NA	NA	NA	NA	1	288	B (3.0%)	0.23	NA	NA	NA	NA	NA	NA	None	E157Q	S17N,I72V,T124A,K160T,D256E,A265V	NA	NA	NA	NA	NA	None	0	None	0	None	0	None	0	None	0	None	0	None	0	None
MSM_Black_DC1150_011_0418_IN	IN	NA	NA	NA	NA	1	288	B (2.7%)	0.93	NA	NA	NA	NA	NA	NA	None	None	S119P,Q177L,V201I,I208L,D232DG,D256E	NA	NA	NA	NA	NA	None	0	None	0	None	0	None	0	None	0	None	0	None	1	D232DG
MSM_Black_DC1204_011_0104_IN	IN	NA	NA	NA	NA	1	288	B (3.2%)	0.81	NA	NA	NA	NA	NA	NA	None	None	K34KR,M50I,I72IV,L101I,S119R,T124A,K127T,K156N,V201I,K215KR,T218S	NA	NA	NA	NA	NA	None	0	None	0	None	0	None	0	None	0	None	0	None	0	None
MSM_Black_DC1341a_015_0112_PR_RT	IN	NA	NA	NA	NA	1	288	B (3.7%)	0.93	NA	NA	NA	NA	NA	NA	None	None	S17N,L45I,L101I,S119G,T122I,T125A,G163E,V201I,I203IM,I208L,L234I,D256E	NA	NA	NA	NA	NA	None	0	None	0	None	0	None	0	None	0	None	0	None	0	None
MSM_Black_DC1345a_013_0809_PR_RT	IN	NA	NA	NA	NA	1	288	B (4.9%)	0.46	NA	NA	NA	NA	NA	NA	E138K,S147G,Q148R	None	V31I,M50I,I72V,L101I,H114HY,T124TA,K156KN,D167E,F181L,I182V,V201I,K211R	NA	NA	NA	NA	NA	None	0	None	0	None	0	None	0	None	0	None	0	None	1	H114HY
MSM_Black_DC1381a_012_0627_PR_RT	IN	NA	NA	NA	NA	1	288	B (3.2%)	1.2	NA	NA	NA	NA	NA	NA	None	None	V31VI,G163GE	NA	NA	NA	NA	NA	None	0	None	0	None	0	None	0	None	0	None	0	None	0	None
MSM_Black_DC1415a_011_0916_PR_RT	IN	NA	NA	NA	NA	1	288	B (2.0%)	1.4	NA	NA	NA	NA	NA	NA	None	None	S17N,I72V,I113V,T124TA,T125A,I135IV,D167DE,A265V	NA	NA	NA	NA	NA	None	0	None	0	None	0	None	0	None	0	None	0	None	0	None
MSM_Black_DC1437a_011_0818_PR_RT	IN	NA	NA	NA	NA	1	288	B (2.1%)	2.4	NA	NA	NA	NA	NA	NA	None	None	D6DE,S17SN,K34R,L68LV,I72V,T112TA,I113IM,T124TA,V201VI,K211R,M275V	NA	NA	NA	NA	NA	None	0	None	0	None	0	None	0	None	0	None	0	None	1	I113IM
MSM_Black_DC1439a_013_0726_PR_RT	IN	NA	NA	NA	NA	1	288	B (3.8%)	0.58	NA	NA	NA	NA	NA	NA	E92Q,N155NH	None	S17N,V31VI,M50I,I113V,T124A,T125A,V201I,T206S,M275V	NA	NA	NA	NA	NA	None	0	None	0	None	0	None	0	None	0	None	0	None	0	None
MSM_Black_DC1444a_011_0907_PR_RT	IN	NA	NA	NA	NA	1	288	B (3.5%)	0.35	NA	NA	NA	NA	NA	NA	None	None	V31I,V32VI,M50I,L101I,K111R,T112I,K188R,V201I,Y227F,D256E,A265AV	NA	NA	NA	NA	NA	None	0	None	0	None	0	None	0	None	0	None	0	None	0	None
MSM_Black_DC1485a_011_1028_PR_RT	IN	NA	NA	NA	NA	1	288	B (3.3%)	1.9	NA	NA	NA	NA	NA	NA	None	None	E10D,E11D,K14KR,V31I,M50MI,I60IL,L101I,T206S,D256E,A265V,S283SG	NA	NA	NA	NA	NA	None	0	None	0	None	0	None	0	None	0	None	0	None	0	None
MSM_Black_DC1582a_014_0415_PR_RT	IN	NA	NA	NA	NA	1	288	B (3.6%)	0.35	NA	NA	NA	NA	NA	NA	None	None	S17SN,A23AV,I72V,I84L,T124N,T125A,V201I,T206S	NA	NA	NA	NA	NA	None	0	None	0	None	0	None	0	None	0	None	0	None	0	None
MSM_Black_DC1620a_014_0505_PR_RT	IN	NA	NA	NA	NA	1	288	B (3.7%)	0.12	NA	NA	NA	NA	NA	NA	None	None	E11D,A49P,L101I,K111R,T112V,I135V,I141V,F181L,V201I,S230N,D232E	NA	NA	NA	NA	NA	None	0	None	0	None	0	None	0	None	0	None	0	None	0	None
MSM_Black_DC1674a_011_1117_PR_RT	IN	NA	NA	NA	NA	1	288	B (CRF28_BF) (3.5%)	0.58	NA	NA	NA	NA	NA	NA	None	None	E11ED,V37VI,S39C,L101I,S119T,G193D,V201I	NA	NA	NA	NA	NA	None	0	None	0	None	0	None	0	None	0	None	0	None	0	None
MSM_Black_DC1718a_011_0211_PR_RT	IN	NA	NA	NA	NA	1	288	B (3.4%)	0.23	NA	NA	NA	NA	NA	NA	None	None	S17N,T124A,T125A,K156N,F181FL,V201I,A205S,T206S,N222K,S230N,I268L	NA	NA	NA	NA	NA	None	0	None	0	None	0	None	0	None	0	None	0	None	0	None
MSM_Black_DC1836_014_0912_IN	IN	NA	NA	NA	NA	1	288	B (3.9%)	0.12	NA	NA	NA	NA	NA	NA	None	E157Q	D25E,L28I,V31I,L45I,I84M,T124A,K160T,V201I,T206S,A265V,R269K	NA	NA	NA	NA	NA	None	0	None	0	None	0	None	0	None	0	None	0	None	0	None
MSM_Black_DC1855_011_0818_IN	IN	NA	NA	NA	NA	1	288	B (3.1%)	1.7	NA	NA	NA	NA	NA	NA	None	None	M50I,I72V,L101I,G106A,T112IMV,D167E,G193GR,V201I,T206S,A265AV,I268IL,S283G	NA	NA	NA	NA	NA	None	0	None	0	None	0	None	0	None	0	None	0	None	0	None
MSM_White_DC441a_012_0411_PR_RT	IN	NA	NA	NA	NA	1	288	B (4.9%)	0.35	NA	NA	NA	NA	NA	NA	Y143G	T97A	E11D,V31I,V32I,V37I,L63I,I72IV,L74I,L101I,T112TK,T115S,S119R,T124TN,V201I,S230N	NA	NA	NA	NA	NA	None	0	None	0	None	0	None	0	None	0	None	0	None	0	None
MSM_White_DC711a_012_0820_PR_RT	IN	NA	NA	NA	NA	1	288	B (2.8%)	0.93	NA	NA	NA	NA	NA	NA	None	None	E11D,R20K,V31VI,M50T,A91AT,S119SPRT,T124A,G193E,V201I,D286N	NA	NA	NA	NA	NA	None	0	None	0	None	0	None	0	None	0	None	0	None	0	None
MSM_White_DC727_012_0815_IN	IN	NA	NA	NA	NA	1	288	B (4.5%)	0.46	NA	NA	NA	NA	NA	NA	None	None	S17N,L28I,L101LI,S119SA,T122TI,T124A,T125A,T218S,I220M,Y227F,S230N	NA	NA	NA	NA	NA	None	0	None	0	None	0	None	0	None	0	None	0	None	0	None
MSM_White_DC995a_012_0807_PR_RT	IN	NA	NA	NA	NA	1	288	B (2.9%)	0.12	NA	NA	NA	NA	NA	NA	None	None	R20K,G193E,V201I,S283G	NA	NA	NA	NA	NA	None	0	None	0	None	0	None	0	None	0	None	0	None	0	None
MSM_White_DC1192a_015_0821_PR_RT	IN	NA	NA	NA	NA	1	288	B (3.2%)	1.2	NA	NA	NA	NA	NA	NA	None	None	E10ED,E11ED,A21AT,M50I,T112V,T124TA,V201I,T218TS,I220IM,D253E,D279DG	NA	NA	NA	NA	NA	None	0	None	0	None	0	None	0	None	0	None	0	None	0	None
MSM_White_DC1624a_011_0204_PR_RT	IN	NA	NA	NA	NA	1	288	B (3.6%)	0.12	NA	NA	NA	NA	NA	NA	None	None	S17N,I72V,A91G,L101I,T124A,S230N,D253E,D256E	NA	NA	NA	NA	NA	None	0	None	0	None	0	None	0	None	0	None	0	None	0	None
MSM_White_DC1747a_011_0718_PR_RT	IN	NA	NA	NA	NA	1	288	B (4.5%)	0.23	NA	NA	NA	NA	NA	NA	G140S,Q148H	None	E11D,V31I,V37I,L63I,L101I,K111T,S119T,T124N,T125V,I135V,V201I,S283G	NA	NA	NA	NA	NA	None	0	None	0	None	0	None	0	None	0	None	0	None	0	None
MSM_White_DC1842_011_0429_IN	IN	NA	NA	NA	NA	1	288	B (4.8%)	0.12	NA	NA	NA	NA	NA	NA	None	None	D6E,E11D,S17N,L45V,M50V,S119P,F121C,T122I,T124A,T125A,S230N,D232DN	NA	NA	NA	NA	NA	None	0	None	0	None	0	None	0	None	0	None	0	None	0	None
MSM_Other_DC1063a_012_0620_PR_RT	IN	NA	NA	NA	NA	1	288	B (2.8%)	0	NA	NA	NA	NA	NA	NA	None	E157Q	S17N,A23V,L101I,T124A,T125A,V126A,E152K,K160Q,K188R,V201I,D256E	NA	NA	NA	NA	NA	None	0	None	0	None	0	None	0	None	0	None	1	E152K	0	None
MSM_Unkno_DC919_014_0926_IN	IN	NA	NA	NA	NA	1	288	B (3.5%)	0	NA	NA	NA	NA	NA	NA	None	E157Q	S17N,L28I,L101I,T124A,K160Q,A196P,I208M,D256E	NA	NA	NA	NA	NA	None	0	None	0	None	0	None	0	None	0	None	0	None	0	None
MSM_Unkno_DC926a_015_0127_PR_RT	IN	NA	NA	NA	NA	1	288	B (3.4%)	0.35	NA	NA	NA	NA	NA	NA	None	None	V31I,I72V,S119P,V201I,D232E,N254NS,A265AV,D270N	NA	NA	NA	NA	NA	None	0	None	0	None	0	None	0	None	0	None	0	None	0	None
MSM_Unkno_DC1172a_014_0219_PR_RT	IN	NA	NA	NA	NA	1	288	B (2.9%)	0.35	NA	NA	NA	NA	NA	NA	None	None	E11D,S24SN,M50I,I72V,K156N,V201I	NA	NA	NA	NA	NA	None	0	None	0	None	0	None	0	None	0	None	0	None	0	None
MSM_Unkno_DC1719a_011_0511_PR_RT	IN	NA	NA	NA	NA	1	288	B (3.6%)	0.35	NA	NA	NA	NA	NA	NA	None	None	E11D,M50V,L101I,K111T,I113V,T125A,I135IV,F181L,K219N,N222K	NA	NA	NA	NA	NA	None	0	None	0	None	0	None	0	None	0	None	0	None	0	None
M_I_Black_DC444_014_0710_IN	IN	NA	NA	NA	NA	1	288	B (2.8%)	0	NA	NA	NA	NA	NA	NA	None	None	K156N	NA	NA	NA	NA	NA	None	0	None	0	None	0	None	0	None	0	None	0	None	0	None
M_I_Black_DC467_015_0205_IN	IN	NA	NA	NA	NA	1	288	B (4.2%)	1.5	NA	NA	NA	NA	NA	NA	None	E157Q	S17N,V31I,V54VI,I72V,T112TIM,S119SG,T124N,T125A,K160Q,G193D,S195C,I204V,T206S,D207DE,Q221T,D286N	NA	NA	NA	NA	NA	None	0	None	0	None	0	None	0	None	0	None	0	None	0	None
M_I_Black_DC1555a_012_0510_PR_RT	IN	NA	NA	NA	NA	1	288	B (2.3%)	2.5	NA	NA	NA	NA	NA	NA	None	None	E11ED,S24N,D25DE,V31I,D167E,V201I,N222NHRS,S230SN,A265V,R269RK	NA	NA	NA	NA	NA	None	0	None	0	None	0	None	0	None	0	None	0	None	1	N222NHRS
M_I_Black_DC1585a_013_1224_PR_RT	IN	NA	NA	NA	NA	1	288	B (4.2%)	0	NA	NA	NA	NA	NA	NA	E92Q	None	E10D,I72V,I113V,T124A,T125A,D167E,I203M,I220L,Y227F	NA	NA	NA	NA	NA	None	0	None	0	None	0	None	0	None	0	None	0	None	0	None
OTH_Black_DC358a_013_0625_IN	IN	NA	NA	NA	NA	1	288	B (4.1%)	0.81	NA	NA	NA	NA	NA	NA	N155H	None	D6E,S17N,L101I,I113V,T124N,T125A,M154I,V165I,V201VI,I204IV,T218TS,I267IV	NA	NA	NA	NA	NA	None	0	None	0	None	0	None	0	None	0	None	0	None	0	None
OTH_Black_DC1313a_012_0201_PR_RT	IN	NA	NA	NA	NA	1	288	B (4.5%)	0	NA	NA	NA	NA	NA	NA	None	None	K7Q,G106A,T124A,T125A,I135V,K156N,G193R,V201I,Q216H,K219N,D253E,D279G	NA	NA	NA	NA	NA	None	0	None	0	None	0	None	0	None	0	None	0	None	0	None
PER_Black_DC1895_014_0115_IN	IN	NA	NA	NA	NA	1	288	B (3.8%)	1.3	NA	NA	NA	NA	NA	NA	None	E157Q	K14R,L28I,K34KR,L45Q,I72V,K160Q,V201I,I220L,D270N,E287EA	NA	NA	NA	NA	NA	None	0	None	0	None	0	None	0	None	0	None	0	None	0	None
UNK_Black_DC6a_011_1028_PR_RT	IN	NA	NA	NA	NA	1	288	B (3.3%)	0.58	NA	NA	NA	NA	NA	NA	None	None	A23V,N27S,L28I,P30A,L45Q,L101I,I203M,T206S	NA	NA	NA	NA	NA	None	0	None	0	None	0	None	0	None	0	None	0	None	0	None
UNK_Black_DC23a_011_0112_PR_RT	IN	NA	NA	NA	NA	1	288	B (2.6%)	1.3	NA	NA	NA	NA	NA	NA	None	None	L45LQ,I72IV,L101I,T125A,K136N,L172M,L234LH	NA	NA	NA	NA	NA	None	0	None	0	None	0	None	0	None	0	None	0	None	0	None
UNK_Black_DC47a_011_1110_PR_RT	IN	NA	NA	NA	NA	1	288	B (4.1%)	0.46	NA	NA	NA	NA	NA	NA	N155H	None	S17N,V31I,T124N,T125A,V126L,I135IV,K136KT,E138D,V151I,K156N,V201I,T206S,D232N,D256E	NA	NA	NA	NA	NA	None	0	None	0	None	0	None	0	None	0	None	0	None	0	None
UNK_Black_DC53a_013_0307_PR_RT	IN	NA	NA	NA	NA	1	288	B (2.5%)	1.2	NA	NA	NA	NA	NA	NA	None	None	L45Q,L101I,K136KT,I203M	NA	NA	NA	NA	NA	None	0	None	0	None	0	None	0	None	0	None	0	None	0	None
UNK_Black_DC100a_011_0809_PR_RT	IN	NA	NA	NA	NA	1	288	B (3.3%)	0.81	NA	NA	NA	NA	NA	NA	None	None	K14R,S17N,S39SN,L45Q,I72V,T124N,T125A,I135V,V201I,T206S,K219N,N222K,S230N,D256E	NA	NA	NA	NA	NA	None	0	None	0	None	0	None	0	None	0	None	0	None	0	None
UNK_Black_DC106a_013_0531_PR_RT	IN	NA	NA	NA	NA	1	288	B (2.0%)	1.6	NA	NA	NA	NA	NA	NA	None	None	K7KR,F26FY,L45Q,I72V,V201I	NA	NA	NA	NA	NA	None	0	None	0	None	0	None	0	None	0	None	0	None	0	None
UNK_Black_DC123a_014_0115_PR_RT	IN	NA	NA	NA	NA	1	288	B (3.0%)	1	NA	NA	NA	NA	NA	NA	None	None	M50I,Y99F,T124A,T125A,I135V,V201I	NA	NA	NA	NA	NA	None	0	None	0	None	0	None	0	None	0	None	0	None	0	None
UNK_Black_DC209a_014_0611_PR_RT	IN	NA	NA	NA	NA	1	288	B (3.7%)	0.46	NA	NA	NA	NA	NA	NA	None	None	S39C,I72V,E96D,L101I,T124N,I135V,F181L,V201I,S255SN,I268L,E287A	NA	NA	NA	NA	NA	None	0	None	0	None	0	None	0	None	0	None	0	None	0	None
UNK_Black_DC214a_013_0624_PR_RT	IN	NA	NA	NA	NA	1	288	B (4.3%)	1.2	NA	NA	NA	NA	NA	NA	None	None	E11D,E13D,V31I,I72V,L101I,S119P,T122I,T124A,G193E,V201I,T206S,T210TS,D256E,D279G	NA	NA	NA	NA	NA	None	0	None	0	None	0	None	0	None	0	None	0	None	0	None
UNK_Black_DC241_011_0727_IN	IN	NA	NA	NA	NA	1	288	B (3.4%)	1.9	NA	NA	NA	NA	NA	NA	Y143R	E157EQ	E11D,S24N,V31I,L74M,L101I,T112A,S119ST,K160KI,V201I,T218L,K219Q,L234I	NA	NA	NA	NA	NA	None	0	None	0	None	0	None	0	None	0	None	0	None	1	K160KI
UNK_Black_DC273a_014_0731_PR_RT	IN	NA	NA	NA	NA	1	288	B (4.1%)	0	NA	NA	NA	NA	NA	NA	None	None	E11D,S17T,L45Q,I84V,L101I,T218I,L234I,D256E	NA	NA	NA	NA	NA	None	0	None	0	None	0	None	0	None	0	None	0	None	0	None
UNK_Black_DC283a_011_0519_PR_RT	IN	NA	NA	NA	NA	1	288	B (4.1%)	1.2	NA	NA	NA	NA	NA	NA	E138A,G140S,Q148H	None	E11D,D25E,S39T,L45Q,I60IM,I84L,G94A,L101I,T124N,G163A,K188R,Y194C,V201I,N222K,S230N,I268L,R284RG	NA	NA	NA	NA	NA	None	0	None	0	None	0	None	0	None	0	None	0	None	0	None
UNK_Black_DC285a_015_0428_PR_RT	IN	NA	NA	NA	NA	1	288	B (4.9%)	0.12	NA	NA	NA	NA	NA	NA	None	None	K14R,Q53K,I60M,L101I,K111T,I113V,S119G,T124N,T125A,G163T,G193D,S195C,V201I,D256E,D270N	NA	NA	NA	NA	NA	None	0	None	0	None	0	None	0	None	0	None	0	None	0	None
UNK_Black_DC292a_011_0316_PR_RT	IN	NA	NA	NA	NA	1	288	B (4.2%)	0.93	NA	NA	NA	NA	NA	NA	Y143R	T97A,E157Q	V31I,L74I,T112I,T124A,T125A,V126M,K160Q,F181L,T206S,N254Q,S255SG,V259VI,S283SG	NA	NA	NA	NA	NA	None	0	None	0	None	0	None	0	None	0	None	0	None	0	None
UNK_Black_DC343_013_0718_IN	IN	NA	NA	NA	NA	1	288	B (2.4%)	2.8	NA	NA	NA	NA	NA	NA	None	None	I72V,L101I,K111T,T124TN,I135V,F181FL,G193GR,V201I,K211KR,A265AV,I268IL,R269RK	NA	NA	NA	NA	NA	None	0	None	0	None	0	None	0	None	0	None	0	None	0	None
UNK_Black_DC412a_011_1017_PR_RT	IN	NA	NA	NA	NA	1	288	B (3.3%)	1	NA	NA	NA	NA	NA	NA	None	None	V31I,I72IV,K156N,I162IV,V201I,N254Q	NA	NA	NA	NA	NA	None	0	None	0	None	0	None	0	None	0	None	0	None	0	None
UNK_Black_DC414a_013_1122_PR_RT	IN	NA	NA	NA	NA	1	288	B (2.4%)	1.6	NA	NA	NA	NA	NA	NA	None	None	E10D,E11ED,S24SN,M50I,I72V,T124A,K211Q,T218S,I220L	NA	NA	NA	NA	NA	None	0	None	0	None	0	None	0	None	0	None	0	None	0	None
UNK_Black_DC495a_012_0127_IN	IN	NA	NA	NA	NA	1	288	B (2.8%)	1.6	NA	NA	NA	NA	NA	NA	None	None	S17N,D41E,L101I,V201I,K211KR,Q216H,T218S,K219N,S230N,D256E,D279DG	NA	NA	NA	NA	NA	None	0	None	0	None	0	None	0	None	0	None	0	None	0	None
UNK_Black_DC503a_012_1210_PR_RT	IN	NA	NA	NA	NA	1	288	B (3.8%)	0.58	NA	NA	NA	NA	NA	NA	None	None	S17N,V31I,S39C,M50I,L101I,I113V,T124A,T125A,T206S,M275MV	NA	NA	NA	NA	NA	None	0	None	0	None	0	None	0	None	0	None	0	None	0	None
UNK_Black_DC819a_012_0417_IN	IN	NA	NA	NA	NA	1	288	B (3.8%)	0.35	NA	NA	NA	NA	NA	NA	E92G,N155H	None	K34KR,M50I,I72V,I113V,T124A,V201I,S230N	NA	NA	NA	NA	NA	None	0	None	0	None	0	None	0	None	0	None	0	None	0	None
UNK_Black_DC901a_014_0701_IN	IN	NA	NA	NA	NA	1	288	B (4.1%)	0.35	NA	NA	NA	NA	NA	NA	None	E157Q	T124N,V126F,I135V,K160Q,V201I,T218S,I220L,Y227F,L234I	NA	NA	NA	NA	NA	None	0	None	0	None	0	None	0	None	0	None	0	None	0	None
UNK_Black_DC1008a_011_1114_PR_RT	IN	NA	NA	NA	NA	1	288	B (2.7%)	2	NA	NA	NA	NA	NA	NA	None	None	L45V,L101I,G163E,K188KR,V201I,I203M,L234V,I268L,D270DH	NA	NA	NA	NA	NA	None	0	None	0	None	0	None	0	None	0	None	0	None	0	None
UNK_Black_DC1012a_011_1104_PR_RT	IN	NA	NA	NA	NA	1	288	B (2.0%)	0.93	NA	NA	NA	NA	NA	NA	None	None	L45Q,I72IV,T124TA,G163AS,K219N,N222K	NA	NA	NA	NA	NA	None	0	None	0	None	0	None	0	None	0	None	0	None	0	None
UNK_Black_DC1026a_011_0328_PR_RT	IN	NA	NA	NA	NA	1	288	B (3.5%)	0	NA	NA	NA	NA	NA	NA	None	E157Q	S17N,V31I,S119T,T124N,T125A,K156N,V201I,S230N,D256E,A265V	NA	NA	NA	NA	NA	None	0	None	0	None	0	None	0	None	0	None	0	None	0	None
UNK_Black_DC1059a_015_0323_PR_RT	IN	NA	NA	NA	NA	1	288	B (3.1%)	0.46	NA	NA	NA	NA	NA	NA	None	None	S17N,V31I,S39N,T124TA,T125TA,I203M,Q252K,D253E	NA	NA	NA	NA	NA	None	0	None	0	None	0	None	0	None	0	None	0	None	0	None
UNK_Black_DC1101a_011_0901_PR_RT	IN	NA	NA	NA	NA	1	288	B (3.8%)	0.23	NA	NA	NA	NA	NA	NA	None	None	S17N,I72V,I113V,T125V,I217IT,D256E,S283G,R284G	NA	NA	NA	NA	NA	None	0	None	0	None	0	None	0	None	0	None	0	None	1	I217IT
UNK_Black_DC1126a_015_0115_PR_RT	IN	NA	NA	NA	NA	1	288	B (3.4%)	0.35	NA	NA	NA	NA	NA	NA	None	None	M154I,K186KR,R187G,V201I,R224Q,D270N	NA	NA	NA	NA	NA	None	0	None	0	None	0	None	0	None	0	None	1	R224Q	1	R187G
UNK_Black_DC1161_014_0131_IN	IN	NA	NA	NA	NA	1	288	B (2.9%)	0.81	NA	NA	NA	NA	NA	NA	T66I	E157Q	E11EK,A21AV,A23V,I72V,L101I,K160Q,L234LV,D256E,D279DA	NA	NA	NA	NA	NA	None	0	None	0	None	0	None	0	None	0	None	1	E11K	2	E11EK,A21AV
UNK_Black_DC1170a_011_0817_PR_RT	IN	NA	NA	NA	NA	1	288	B (3.5%)	1.3	NA	NA	NA	NA	NA	NA	None	None	E11D,D25E,V32I,S39C,L45Q,I72V,S119P,V201I,A205S,T206S,T210I,L234V	NA	NA	NA	NA	NA	None	0	None	0	None	0	None	0	None	0	None	0	None	0	None
UNK_Black_DC1214a_011_013_1_PR_RT	IN	NA	NA	NA	NA	1	288	B (4.6%)	1.3	NA	NA	NA	NA	NA	NA	None	None	E11D,S24N,S39C,D41DN,H51HR,K71KQ,I72IV,E96EQ,L101LI,T112TI,S119P,T122I,T124N,T125A,T206S,K219N,N222K	NA	NA	NA	NA	NA	None	0	None	0	None	0	None	0	None	0	None	0	None	1	E96EQ
UNK_Black_DC1216a_013_1004_PR_RT	IN	NA	NA	NA	NA	1	288	B (2.5%)	1.3	NA	NA	NA	NA	NA	NA	None	None	D6E,T125V,K188KR,V201VI,A265AV,I268IL,R269RK	NA	NA	NA	NA	NA	None	0	None	0	None	0	None	0	None	0	None	0	None	0	None
UNK_Black_DC1229a_014_0219_PR_RT	IN	NA	NA	NA	NA	1	288	B (3.0%)	0.23	NA	NA	NA	NA	NA	NA	None	None	E11D,V31I,S57G,I72V,P90S,K111T,T124A,V201I,T206S,T218S,S255N	NA	NA	NA	NA	NA	None	0	None	0	None	0	None	0	None	0	None	0	None	0	None
UNK_Black_DC1319a_011_0803_PR_RT	IN	NA	NA	NA	NA	1	288	B (3.0%)	1	NA	NA	NA	NA	NA	NA	None	None	S17N,V31I,I72V,T124A,T125TA,M154I,V165I,V201I,D256DE	NA	NA	NA	NA	NA	None	0	None	0	None	0	None	0	None	0	None	0	None	0	None
UNK_Black_DC1326a_011_0726_PR_RT	IN	NA	NA	NA	NA	1	288	B (2.1%)	2.3	NA	NA	NA	NA	NA	NA	None	None	L45LQ,E96D,L101I,T112A,T124A,H171HQ,I203M,D279DG,S283SG	NA	NA	NA	NA	NA	None	0	None	0	None	0	None	0	None	0	None	0	None	0	None
UNK_Black_DC1343a_014_0804_PR_RT	IN	NA	NA	NA	NA	1	288	B (2.8%)	1.3	NA	NA	NA	NA	NA	NA	None	None	V31I,L74I,I113IV,T124A,T125A,G163E,Q216H,T218I,L234I,D256E	NA	NA	NA	NA	NA	None	0	None	0	None	0	None	0	None	0	None	0	None	0	None
UNK_Black_DC1361_014_0929_IN	IN	NA	NA	NA	NA	1	288	B (2.9%)	0.93	NA	NA	NA	NA	NA	NA	None	None	E11D,S17T,T124TA,D253E,D256E	NA	NA	NA	NA	NA	None	0	None	0	None	0	None	0	None	0	None	0	None	0	None
UNK_Black_DC1404a_012_0816_PR_RT	IN	NA	NA	NA	NA	1	288	B (4.1%)	1	NA	NA	NA	NA	NA	NA	None	None	E11D,V31I,L101I,S119P,T124N,F181L,V201I,K264R	NA	NA	NA	NA	NA	None	0	None	0	None	0	None	0	None	0	None	0	None	0	None
UNK_Black_DC1408_011_1101_IN	IN	NA	NA	NA	NA	1	288	B (3.8%)	0.35	NA	NA	NA	NA	NA	NA	None	None	E11D,E13D,V31I,L101I,S119P,T122I,T124G,T125A,G163E,F181L,V201I,T206S,Y227F,D256E	NA	NA	NA	NA	NA	None	0	None	0	None	0	None	0	None	0	None	0	None	0	None
UNK_Black_DC1470_011_0728_IN	IN	NA	NA	NA	NA	1	288	B (4.3%)	0	NA	NA	NA	NA	NA	NA	None	None	V31I,L45I,L101I,T125A,I135V,K156N,G163T,F181L,V201I,V260I,I268L	NA	NA	NA	NA	NA	None	0	None	0	None	0	None	0	None	0	None	0	None	0	None
UNK_Black_DC1493a_014_0409_PR_RT	IN	NA	NA	NA	NA	1	288	B (3.5%)	0.46	NA	NA	NA	NA	NA	NA	None	None	S17N,L45Q,L74I,T124N,K173KR,I182V,V201I,Q216H,S230N,D256E,D270N,R284G	NA	NA	NA	NA	NA	None	0	None	0	None	0	None	0	None	0	None	0	None	0	None
UNK_Black_DC1839a_012_0911_PR_RT	IN	NA	NA	NA	NA	1	288	B (CRF39_BF) (3.2%)	1.6	NA	NA	NA	NA	NA	NA	None	None	M50L,I72V,L74I,L101I,K103R,T112I,S119G,T122I,T124A,H171HQ,K173KR,V176VL,V201I,I203M,S283SG	NA	NA	NA	NA	NA	None	0	None	0	None	0	None	0	None	0	None	0	None	0	None
UNK_White_DC238a_011_0318_PR_RT	IN	NA	NA	NA	NA	1	288	B (3.3%)	1.4	NA	NA	NA	NA	NA	NA	None	None	S17SN,V31VI,I72V,S119P,T124N,V126L,K156N,V201I,S230N,I251L,D256E	NA	NA	NA	NA	NA	None	0	None	0	None	0	None	0	None	0	None	0	None	0	None
UNK_White_DC260a_011_0304_PR_RT	IN	NA	NA	NA	NA	1	288	B (CRF28_BF) (3.6%)	0.23	NA	NA	NA	NA	NA	NA	N155H	G163R	D6E,E10D,K14R,V31I,S39N,I72V,L101I,G106A,S119P,E138D,V151I,A205S,I208L,D253E,S255N,D256E	NA	NA	NA	NA	NA	None	0	None	0	None	0	None	0	None	0	None	0	None	0	None
UNK_White_DC786a_013_0409_PR_RT	IN	NA	NA	NA	NA	1	286	B (4.3%)	0.12	NA	NA	NA	NA	NA	NA	None	None	D6E,E11D,S17N,L101I,K111R,T122I,T125A,K156N,I220V,K240R	NA	NA	NA	NA	NA	None	0	None	0	None	0	None	0	None	0	None	0	None	0	None
UNK_White_DC813a_013_0610_PR_RT	IN	NA	NA	NA	NA	1	288	B (3.3%)	0.46	NA	NA	NA	NA	NA	NA	None	None	R20K,V32I,I72V,L101I,K111AT,T112A,S119T,T124TN,V201I,D256E,S283G	NA	NA	NA	NA	NA	None	0	None	0	None	0	None	0	None	0	None	0	None	0	None
UNK_White_DC1543a_012_0515_PR_RT	IN	NA	NA	NA	NA	1	288	B (3.8%)	0.35	NA	NA	NA	NA	NA	NA	None	None	E11D,V31I,I72V,P90S,L101I,K111Q,T124A,I135V,F181L,I203M	NA	NA	NA	NA	NA	None	0	None	0	None	0	None	0	None	0	None	0	None	0	None
UNK_White_DC1629a_013_0201_PR_RT	IN	NA	NA	NA	NA	1	288	B (2.5%)	2	NA	NA	NA	NA	NA	NA	None	None	E10D,E11ED,M50I,I72IV,T124A,V201VI,T206S,T218TS,S230N,R231RK,S283G	NA	NA	NA	NA	NA	None	0	None	0	None	0	None	0	None	0	None	0	None	0	None
UNK_Other_DC251a_013_0813_PR_RT	IN	NA	NA	NA	NA	1	288	B (2.7%)	0	NA	NA	NA	NA	NA	NA	None	None	S24G,I72V,L101I,V201I,D232E,D256E,A265V	NA	NA	NA	NA	NA	None	0	None	0	None	0	None	0	None	0	None	0	None	0	None

## Sheet: subB_PR-RT
Sequence Name	Genes	PR Start	PR End	RT Start	RT End	IN Start	IN End	Subtype(%)	Pcnt Mix	PR Major	PR Accessory	PR SDRMs	PR Other	NRTI	NRTI TSMs	NNRTI	NNRTI TSMs	RT Other		IN Major	IN Accessory	IN Other	RT SDRMs	PI TSMs	INSTI TSMs	Num Frame Shifts	Frame Shifts	Num Insertions	Insertions	Num Deletions	Deletions	Num Stop Codons	StopCodons	Num BDHVN	BDHVN	Num Apobec Mutations	Apobec Mutations	Num Unusual Mutations	UnusualMutations
DC1_0120216_PR_RT	PR,RT	1	99	1	242	NA	NA	B (3.3%)	2.4	None	None	None	M36I,N37D,L63LP,L89M	None	None	None	None	V35L,R83RK,K122KE,Q174E,I178IM,G196GE,T200TI		NA	NA	NA	None	None	NA	0	None	0	None	0	None	0	None	0	None	0	None	0	None
DC10_0110801_PR_RT	PR,RT	1	99	1	242	NA	NA	B (3.5%)	0	None	None	None	T12A,I13V,K14R,L33V,N37D,I62V,L63S,I64V	None	None	None	None	G196V,T200E,R211K		NA	NA	NA	None	None	NA	0	None	0	None	0	None	0	None	0	None	0	None	0	None
DC1000_0131022_PR_RT	PR,RT	1	99	1	242	NA	NA	B (2.8%)	2.8	None	None	None	L10V,K14KR,I15V,L19I,L63S,E65D,K70R,V77I	M184V	None	None	None	P4S,K20KR,T69TS,K102Q,S162SC,T200TA,R211RK		NA	NA	NA	M184V	None	NA	0	None	0	None	0	None	0	None	0	None	0	None	0	None
DC1001_0130111_PR_RT	PR,RT	1	99	1	242	NA	NA	B (3.5%)	0.098	None	None	None	I15V,E35D,M36I,R41K,V77I	None	None	None	None	K20R,K49R,K122E,D123N,K173Q,D177E,Q207K,R211A		NA	NA	NA	None	None	NA	0	None	0	None	0	None	0	None	0	None	0	None	0	None
DC1002_0140711_PR_RT	PR,RT	1	99	1	242	NA	NA	B (4.2%)	1.6	None	None	None	L19Q,N37NS,R41K,Q61E,L63LP,H69Y,A71T,I93L	None	None	K103N	None	V35VM,V60I,G196E,T200A,Q207EG		NA	NA	NA	K103N	None	NA	0	None	0	None	0	None	0	None	0	None	0	None	0	None
DC1003_0110419_PR_RT	PR,RT	1	99	1	242	NA	NA	B (2.6%)	0.68	None	None	None	L10V,I15V,R41K,D60E	None	None	None	None	V60VI,K64KR,I135V,S162N		NA	NA	NA	None	None	NA	0	None	0	None	0	None	0	None	0	None	0	None	0	None
DC1004_0120703_PR_RT	PR,RT	1	99	1	242	NA	NA	B (5.2%)	0.098	None	None	None	L63S,I72V,V77I,I93L	None	None	None	None	T39A,R83K,S162A,D177E,I195L,T200A,R211K,F214L		NA	NA	NA	None	None	NA	0	None	0	None	0	None	0	None	0	None	0	None	0	None
DC1005_0131217_PR_RT	PR,RT	1	99	1	242	NA	NA	B (3.3%)	1.3	D30N	L10F,Q58E,N88D	D30N,N88D	I13V,L63P,V77I,I93L	M41ML,T215D	None	None	None	I135T,I142V,S162A		NA	NA	NA	M41L,T215D	None	NA	0	None	0	None	0	None	0	None	0	None	0	None	0	None
DC1007_0120403_PR_RT	PR,RT	1	99	1	242	NA	NA	B (1.9%)	0.78	None	None	None	V77IL	M184V	None	E138EK	None	R211K		NA	NA	NA	M184V	None	NA	0	None	0	None	0	None	0	None	0	None	0	None	0	None
DC1010_0130503_PR_RT	PR,RT	1	99	1	242	NA	NA	B (3.9%)	0	L90M	None	L90M	L19I,E35D,R57K,I62V,I64V,T74S,V77I	M184V,K219Q	None	K101H	None	M16T,R83K,V90I,K122E,S162Y,V179I,R211K		NA	NA	NA	M184V,K219Q	None	NA	0	None	0	None	0	None	0	None	0	None	0	None	0	None
DC1011a_0110511_PR_RT	PR,RT	1	99	1	242	NA	NA	B (2.8%)	1.6	None	None	None	R57K,L63P,I64L	None	None	None	None	T27S,K49R,I50V,V60I,A98S,K122E,D123EG,R211K		NA	NA	NA	None	None	NA	0	None	0	None	0	None	0	None	0	None	0	None	0	None
DC1013_0130328_PR_RT	PR,RT	1	99	1	242	NA	NA	B (1.9%)	5.1	None	None	None	L33I,P39T,R41K,I62IV,L63P,A71AT,V77VI,I93IL	E44ED,M184MV	None	None	None	K20KR,K32KR,L34LF,V35IM,R83K,K102KR,K122KE,T200TA,I202IV,R211K		NA	NA	NA	M184V	None	NA	0	None	0	None	0	None	0	None	0	None	0	None	0	None
DC1015_0150313_PR_RT_IN	PR,RT	1	99	1	242	NA	NA	B (3.9%)	2.2	V82VA,L90M	G73GS	G73S,V82A,L90M	L10V,I13V,I15IV,L19LI,K20R,E35D,M36I,N37D,K45KR,Q61HN,I62IV,L63P,I64V,A71AV,V77VI,I93L	M184V	None	None	None	A98S,K122E,D123E,I142V,D177E,T200A,F214L		NA	NA	NA	M184V	None	NA	0	None	0	None	0	None	0	None	0	None	0	None	0	None
DC1016a_0140226_PR_RT	PR,RT	1	99	1	242	NA	NA	B (2.1%)	0.88	None	None	None	R57K,L63P	None	None	K103N	None	K20R,S48SL,I178IM,Q207QH		NA	NA	NA	K103N	None	NA	0	None	0	None	0	None	0	None	0	None	0	None	0	None
DC1017_0131011_PR_RT	PR,RT	1	99	1	242	NA	NA	B (4.5%)	0.68	None	None	None	I15V,E35D,M36MI,L63LP	M41L,E44D,D67N,L74I,M184V,L210W,T215Y	D218E,K219G	A98G,K103N,V108I,Y181C	None	T7V,V35I,K101R,K122E,I135V,E204Q,R211K,D218E,K219G,L228H		NA	NA	NA	M41L,D67N,L74I,K103N,Y181C,M184V,L210W,T215Y	None	NA	0	None	0	None	0	None	0	None	0	None	0	None	0	None
DC1018_0140729_PR_RT	PR,RT	1	99	1	242	NA	NA	B (4.1%)	0	M46I,L90M	None	M46I,L90M	Q18H,L19I,L63Q,I64V,I93L	A62V,V75I,F116Y,Q151M,M184V,K219E	None	L100I,K103S	None	S68G,D123E,I135T,T165I,Q207E,R211K,F214L		NA	NA	NA	L100I,K103S,F116Y,Q151M,M184V,K219E	None	NA	0	None	0	None	0	None	0	None	0	None	0	None	0	None
DC1019_0110920_PR_RT	PR,RT	1	99	1	242	NA	NA	B (4.4%)	1.5	I54V,V82A	L24I,G73S	L24I,I54V,G73S,V82A	L10I,L33V,M36I,R57K,I62V,L63P,A71V	M41L,D67N,T69D,M184V,L210W,T215Y	None	V106A,F227L	None	P4PS,T7P,K20KR,E29EK,V35M,T39A,K43E,E53D,V60I,V118I,K122E,D123DN,P150PS,A158S,G196E,T200A,R211K,F214L		NA	NA	NA	M41L,D67N,T69D,V106A,M184V,L210W,T215Y	None	NA	0	None	0	None	0	None	0	None	0	None	0	None	0	None
DC101a_0120504_PR_RT	PR,RT	1	99	1	242	NA	NA	B (3.1%)	0.39	None	None	None	I13V,M36I,I62V,L63P	None	None	K103N	None	D123E,D177E		NA	NA	NA	K103N	None	NA	0	None	0	None	0	None	0	None	0	None	0	None	0	None
DC102_0130822_PR_RT	PR,RT	1	99	1	242	NA	NA	B (2.8%)	1.7	None	None	None	K14R,L63P,I64V	None	None	None	None	K20R,K122E,I178M,G196GE,R211G		NA	NA	NA	None	None	NA	0	None	0	None	0	None	0	None	0	None	0	None	0	None
DC1020_0121023_PR_RT	PR,RT	1	99	1	242	NA	NA	B (2.8%)	1.3	None	None	None	T12A,I13V,K14KR,L63P,I64V,V77I	None	None	K103N	None	K122E,I135T,T139A,Q197E		NA	NA	NA	K103N	None	NA	0	None	0	None	0	None	0	None	0	None	0	None	0	None
DC1023_0110808_PR_RT	PR,RT	1	99	1	242	NA	NA	B (3.4%)	0.2	None	None	None	L33V,R41K,L63Q,I64V	None	None	K103N	None	E28EG,Q207E,R211K,E224EA		NA	NA	NA	K103N	None	NA	0	None	0	None	0	None	0	None	0	None	0	None	0	None
DC1024a_0111007_PR_RT	PR,RT	1	99	1	242	NA	NA	B (3.2%)	1.8	None	None	None	L10LI,P39PS,R41RK,R57RK,L63P,V77I,I93L	None	None	None	None	G15GE,V60VI,D121Y,K122E,I135V,S162C,K173N,Q174K,D177DE,I178L,T200A,Q207E,R211K		NA	NA	NA	None	None	NA	0	None	0	None	0	None	0	None	0	None	0	None	0	None
DC1025_0110524_PR_RT	PR,RT	1	99	1	242	NA	NA	B (3.4%)	0.88	None	None	None	L63A	None	None	None	None	V35I,D123E,T200A,Q207N,R211K		NA	NA	NA	None	None	NA	0	None	0	None	0	None	0	None	0	None	0	None	0	None
DC1027_0131009_PR_RT	PR,RT	1	99	1	242	NA	NA	B (2.2%)	0.49	None	None	None	R57K	None	None	None	None	V60I,R83K,K238R		NA	NA	NA	None	None	NA	0	None	0	None	0	None	0	None	0	None	0	None	0	None
DC1028a_0120229_PR_RT	PR,RT	1	99	1	242	NA	NA	B (2.7%)	1.3	None	None	None	Q18QL,N37D,R57K,L63P,H69Q,V77I	None	None	None	None	K49Q,E53EA,V60VI,A98S,K102Q,K122E,S162H		NA	NA	NA	None	None	NA	0	None	0	None	0	None	0	None	0	None	0	None	1	E53EA
DC103_0130327_PR_RT	PR,RT	1	99	1	242	NA	NA	B (4.0%)	0	None	None	None	I15V,E35D,M36I,N37D,L63T,E65D,I72T	None	None	None	None	S48T,T200A,R211K		NA	NA	NA	None	None	NA	0	None	0	None	0	None	0	None	0	None	0	None	0	None
DC1032a_0111227_PR_RT	PR,RT	1	99	1	242	NA	NA	B (3.4%)	0.68	None	None	None	M36I,I64V	None	None	V108I	None	V35IM,T39A,D123E,I178L,V179I		NA	NA	NA	None	None	NA	0	None	0	None	0	None	0	None	0	None	0	None	0	None
DC1033a_0110629_PR_RT	PR,RT	1	99	1	242	NA	NA	B (3.2%)	1.7	None	None	None	I13V,K20KR,L63P,I64V,V77I	M184MV	None	None	None	T69TA,K104KR,K122E,I142V,S162C,I178L,R211G		NA	NA	NA	M184V	None	NA	0	None	0	None	0	None	0	None	0	None	0	None	0	None
DC1034_0120222_PR_RT	PR,RT	1	99	1	242	NA	NA	B (2.1%)	1.3	None	None	None	None	None	None	None	None	K122KE,I178IM,F214L		NA	NA	NA	None	None	NA	0	None	0	None	0	None	0	None	0	None	0	None	0	None
DC1035a_0110829_PR_RT	PR,RT	1	99	1	242	NA	NA	B (6.0%)	1.1	None	None	None	N37S,R41K,L63T,E65D,I72T,V77I	A62AV,K65N,K70KR,K219R	E203K	E138EK,G190E	None	V35L,S68G,K102KR,K103KR,D121N,K173Q,Q174K,D177E,V179VG,T200A,E203EK,Q207E		NA	NA	NA	K70R,G190E,K219R	None	NA	0	None	0	None	0	None	0	None	0	None	0	None	0	None
DC1036_0110303_PR_RT	PR,RT	1	99	1	242	NA	NA	B (6.6%)	0	M46I,I54V,V82C,L90M	L10F,K20T,L33F,Q58E,G73S	M46I,I54V,G73S,V82C,L90M	I13V,E35N,M36I,P39S,R57K,I62V,L63P,A71V,I72L,T96S	E40F,M41L,D67N,T69D,L210W,T215Y	H208Y	K101H,Y188L	None	V35I,K43E,W88S,V118I,D123E,K166R,Q174R,D177E,G196E,H208Y,R211K		NA	NA	NA	M41L,D67N,T69D,Y188L,L210W,T215Y	None	NA	0	None	0	None	0	None	0	None	0	None	0	None	0	None
DC1037a_0110330_PR_RT	PR,RT	1	99	1	242	NA	NA	B (4.2%)	0.78	None	None	None	E35D,N37Q,R41K,I62V,L63T,A71V,I93L	None	None	None	None	V35L,E36D,T39A,A158S,E169D,Q174G,T200A,F214L		NA	NA	NA	None	None	NA	0	None	0	None	0	None	0	None	0	None	0	None	0	None
DC1038_0140901_IN	PR,RT	1	99	1	242	NA	NA	B (3.1%)	0.49	None	None	None	I62V,L63P,I64L	None	None	V179VD	None	S48T,K122E,D123N,I135IV,G196E		NA	NA	NA	None	None	NA	0	None	0	None	0	None	0	None	0	None	0	None	0	None
DC1039a_0110511_PR_RT	PR,RT	1	99	1	242	NA	NA	B (3.2%)	2	None	None	None	M36MI,N37E,R41RK,L63P	None	None	K103KN	None	V35VIM,K122KE,Q207E,R211K,L228LH		NA	NA	NA	K103N	None	NA	0	None	0	None	0	None	0	None	0	None	0	None	0	None
DC1041a_0110426_PR_RT	PR,RT	1	99	1	242	NA	NA	B (4.0%)	1.1	None	None	None	I15IV,G16GE,P39S,L63P,K70R	None	None	None	None	E6D,A98S,K122E,I135R,I142V,S162C,E169D,G196E,T200A		NA	NA	NA	None	None	NA	0	None	0	None	0	None	0	None	0	None	0	None	0	None
DC1042_0110415_PR_RT	PR,RT	1	99	1	242	NA	NA	B (2.9%)	3.2	None	None	None	L63P,I72IV,V75VI,V77I,I93L	None	None	K103KN	None	K11KR,S68SN,K102KQ,D121H,K122E,I135V,S162C,D177E,T200TI,R211K		NA	NA	NA	K103N	None	NA	0	None	0	None	0	None	0	None	0	None	0	None	0	None
DC1043_0110512_PR_RT	PR,RT	1	99	1	242	NA	NA	B (4.3%)	0.098	None	None	None	K14R,L63T,I72V,V77I	None	None	None	None	V35I,K49R,K101R,K104N,D123G,S162D,I180V,D237DG		NA	NA	NA	None	None	NA	0	None	0	None	0	None	0	None	0	None	0	None	0	None
DC1044_0150218_PR_RT	PR,RT	1	99	1	242	NA	NA	B (2.6%)	1.2	None	None	None	R57K,L63P,I64M,I72V,V77I	None	None	E138A	None	I50F,K122E,I142V,I202V		NA	NA	NA	None	None	NA	0	None	0	None	0	None	0	None	0	None	0	None	0	None
DC1045a_0110909_PR_RT	PR,RT	1	99	1	242	NA	NA	B (4.6%)	1.5	None	None	None	K14R,E35D,N37E,R41K,R57K,D60E,Q61E,L63P,I72V,V77I	M184MIV	None	None	None	K20R,K102KR,K122KE,I135T,S162A,K173Q,G196K,I202V,R211K,F214L,L228H		NA	NA	NA	M184IV	None	NA	0	None	0	None	0	None	0	None	0	None	0	None	0	None
DC1046_0110202_PR_RT	PR,RT	1	99	1	242	NA	NA	B (2.6%)	2.5	None	None	None	T12TKN,K14KR,L63LF,V77I	None	None	None	None	A98S,K122KE,Q174H,I178IM,I195L,T200A		NA	NA	NA	None	None	NA	0	None	0	None	0	None	0	None	0	None	0	None	0	None
DC1047a_0121031_PR_RT	PR,RT	1	99	1	242	NA	NA	B (1.8%)	1.4	None	None	None	I15IV	V75VA	None	None	None	K11R,D121H,K122E,I135T,D177E,I178M,T200I,F214L		NA	NA	NA	V75A	None	NA	0	None	0	None	0	None	0	None	0	None	0	None	0	None
DC1048a_0120319_PR_RT	PR,RT	1	99	1	242	NA	NA	B (4.5%)	2.6	None	None	None	I13V,L19I,P39T,L63P,V77I	M184MV	None	None	None	K20KR,V35IM,K102Q,K122E,S162C,Q174QKR,I178L,V179I,G196E		NA	NA	NA	M184V	None	NA	0	None	0	None	0	None	0	None	0	None	0	None	0	None
DC104a_0110414_PR_RT	PR,RT	1	99	1	242	NA	NA	B (4.1%)	0.78	None	None	None	L19I,R57K,L63P,H69Q,V77I	None	None	G190S	None	V35M,T39A,K49KR,K122E,E169K,K173E,Q174K,V179I,F214L		NA	NA	NA	G190S	None	NA	0	None	0	None	0	None	0	None	0	None	0	None	0	None
DC1051a_0110407_PR_RT	PR,RT	1	99	1	242	NA	NA	B (2.7%)	1.4	None	None	None	N37D,R57K,I62IV,I64V,T74A	None	None	None	None	K32KR,V35I,R83K,Q174R,I178M,T200I,R211RK		NA	NA	NA	None	None	NA	0	None	0	None	0	None	0	None	0	None	0	None	0	None
DC1053_0150922_PR_RT	PR,RT	1	99	1	242	NA	NA	B (4.1%)	0.29	None	None	None	L10I,L19I,I62V,L63A,A71T,I72T	None	None	K103N	None	V60VI,I142IT,S162A,L168M,G196E,I202V		NA	NA	NA	K103N	None	NA	0	None	0	None	0	None	0	None	0	None	0	None	1	L168M
DC1055a_0110209_PR_RT	PR,RT	1	99	1	242	NA	NA	B (4.4%)	0.78	None	None	None	T12S,D60E,Q61E,L63P,I64V,H69Q,V77I	M184V	None	None	None	A98S,K122P,I135R,Q174K,P176Q,G196E,R211K		NA	NA	NA	M184V	None	NA	0	None	0	None	0	None	0	None	0	None	0	None	0	None
DC1057a_0110706_PR_RT	PR,RT	1	99	1	242	NA	NA	B (3.2%)	1.6	V32VI,M46MI	None	V32I,M46I	I13IL,K14R,I15V,Q18QH,K20KR,E35D,M36MI,N37NS,R41RK,K43KQ,I62V,L63P,I72IM,V77I	None	None	None	None	V35I,M41MV,K64R,I135T,S162SC,D177DN,R211K		NA	NA	NA	None	None	NA	0	None	0	None	0	None	0	None	0	None	0	None	0	None
DC1058_0111208_PR_RT	PR,RT	1	99	1	242	NA	NA	B (4.9%)	0	None	None	None	Q18H,L33I,L63P,G68E,A71V,I93L	T215D	None	G190A	None	S68G,I135L,S162C,G196E,R211K		NA	NA	NA	G190A,T215D	None	NA	0	None	0	None	0	None	0	None	0	None	0	None	0	None
DC1064_0150527_PR_RT	PR,RT	1	99	1	242	NA	NA	B (4.9%)	0.59	None	None	None	I15V,K20R,M36I,N37D,K45KR,R57K,Q61E,I62IV,L63P,I93L	None	None	None	None	E6D,K20R,K103R,K166KT,Q174K,T200A,Q207E,R211K,F214L		NA	NA	NA	None	None	NA	0	None	0	None	0	None	0	None	0	None	0	None	0	None
DC1065a_0121102_PR_RT	PR,RT	1	99	1	242	NA	NA	B (4.1%)	0.2	None	None	None	W6WR,I13V,M36I,I62V,L63P,V77I	None	None	None	None	A98S,V179I,Q207R,R211E,K238KR		NA	NA	NA	None	None	NA	0	None	0	None	0	None	0	None	0	None	0	None	0	None
DC1066_0120123_PR_RT	PR,RT	1	99	1	242	NA	NA	B (4.0%)	0	None	None	None	L63P,I64V,V77I	None	None	G190A	None	K20R,K103R,K122E,D123N,T200I,R211K		NA	NA	NA	G190A	None	NA	0	None	0	None	0	None	0	None	0	None	0	None	0	None
DC1067_0110523_PR_RT	PR,RT	1	99	1	242	NA	NA	B (3.4%)	0.49	None	None	None	L19I,R57K,L63P	None	None	None	None	I50IV,E53D,R83K,D123E,S162Y,R211K		NA	NA	NA	None	None	NA	0	None	0	None	0	None	0	None	0	None	0	None	0	None
DC1068_0110503_PR_RT	PR,RT	1	99	1	242	NA	NA	B (3.3%)	2.8	None	None	None	I3IV,I62V,L63A,A71AT,I72EV,V77I	None	None	None	None	K20KR,K102Q,K122KE,I135V,K166KR,E169EQ,F171FY,K173DN,Q174K,V179I,G196E,I202V,R211RK		NA	NA	NA	None	None	NA	0	None	0	None	0	None	0	None	0	None	0	None	0	None
DC1070_0120124_PR_RT	PR,RT	1	99	1	242	NA	NA	B (5.0%)	1.3	None	None	None	T12D,I15V,E35D,N37D,R41K,R57K,I62V,L63P,V82I,I93L	None	None	None	None	V35I,K122P,I135T,I142V,S162C,G196E,Q207E,R211K,F214L		NA	NA	NA	None	None	NA	0	None	0	None	0	None	0	None	0	None	0	None	0	None
DC1072_0120606_PR_RT	PR,RT	1	99	1	242	NA	NA	B (4.3%)	1.6	None	None	None	L19T,L63P,I64V,K70T,I72IT,V77I	None	L228R	L100LI,K103KN	None	V21I,S48T,V60I,T69N,A98AS,K102R,K122P,S162SC,Q174E,D177E,I178L,L228LR		NA	NA	NA	L100I,K103N	None	NA	0	None	0	None	0	None	0	None	0	None	0	None	0	None
DC1073_0150827_PR_RT	PR,RT	1	99	1	242	NA	NA	B (2.4%)	0.098	None	None	None	R57K,L63P	None	None	None	None	R83K,K122E,A158S,S162A,T200A		NA	NA	NA	None	None	NA	0	None	0	None	0	None	0	None	0	None	0	None	0	None
DC1075a_0110407_PR_RT	PR,RT	1	99	1	242	NA	NA	B (3.6%)	1.6	None	None	None	I15V,M36MI,R41K,Q61H,I72EV	None	None	None	None	V35VA,V60VI,R83K,V90I,A98S,K102Q,K122E,I142IV,S162Y,T200A		NA	NA	NA	None	None	NA	0	None	0	None	0	None	0	None	0	None	0	None	0	None
DC1076_0120228_PR_RT	PR,RT	1	99	1	242	NA	NA	B (1.0%)	6	None	None	None	I3IV,L19I,E35ED,M36MI,N37NDGS,I62IV,L63P,I64IL,E65ED,I72IV,V77VI,I93IL	None	None	None	None	V35VIM,A98AS,K104KR,V106VI,A158AS,S162SC,E169D,Q174QK,V189VI,T200TI,R211RK,F214FL		NA	NA	NA	None	None	NA	0	None	0	None	0	None	0	None	0	None	0	None	0	None
DC1078_0110519_PR_RT	PR,RT	1	99	1	242	NA	NA	B (3.3%)	0.29	None	None	None	I15V,R41K,R57K,I62V,K70R,V77I	None	None	K103N	None	T69S,R83K,S162Y		NA	NA	NA	K103N	None	NA	0	None	0	None	0	None	0	None	0	None	0	None	0	None
DC1079a_0130916_PR_RT	PR,RT	1	99	1	242	NA	NA	B (3.5%)	0.59	None	None	None	R57K,L63P,I93L	None	None	None	None	E53D,S162Y,R211K		NA	NA	NA	None	None	NA	0	None	0	None	0	None	0	None	0	None	0	None	0	None
DC107a_0120517_PR_RT	PR,RT	1	99	1	242	NA	NA	B (4.2%)	0	None	None	None	I15V,M36I,R41K,L63P	A62V,V75I	None	K103N	None	K22R,T39A,R83K,K122E,T200E,R211K		NA	NA	NA	K103N	None	NA	0	None	0	None	0	None	0	None	0	None	0	None	0	None
DC108_0120329_PR_RT	PR,RT	1	99	1	242	NA	NA	B (3.5%)	1.9	None	None	None	K20KR,E35D,M36I,I62V,L63T,I72T,V77I	None	None	None	None	E40ED,V118I,D123E,I135T,Q174K,R211K,F214L		NA	NA	NA	None	None	NA	0	None	0	None	0	None	0	None	0	None	0	None	0	None
DC1080_0110816_PR_RT	PR,RT	1	99	1	242	NA	NA	B (4.6%)	0.39	None	None	None	T12E,R41K,I62V,H69K,A71T,V77I	None	None	None	None	K20R,V60I,K122KE,I135T,K173R,F214L		NA	NA	NA	None	None	NA	0	None	0	None	0	None	0	None	0	None	0	None	0	None
DC1081_0130507_PR_RT	PR,RT	1	99	1	242	NA	NA	B (2.8%)	0.78	None	None	None	R57RK,L63P,C67E,V77I	None	None	None	None	V35T,K122E,D123N,D177E,I178M,G196E		NA	NA	NA	None	None	NA	0	None	0	None	0	None	0	None	0	None	0	None	0	None
DC1082a_0110103_PR_RT	PR,RT	1	99	1	242	NA	NA	B (2.8%)	0.29	None	None	None	E35D,L63M,I64V	None	None	Y188C	None	V35I,A98S,K122KR		NA	NA	NA	Y188C	None	NA	0	None	0	None	0	None	0	None	0	None	0	None	0	None
DC1083_0120725_PR_RT	PR,RT	1	99	1	242	NA	NA	B (4.0%)	1.5	I54M	None	I54M,I85V	L10I,I15V,N37S,R41K,L63V,V82I,I85V	M184V	None	None	None	V35I,K122KE,G196E,T200A,Q207EG,R211K		NA	NA	NA	M184V	I85V	NA	0	None	0	None	0	None	0	None	0	None	0	None	0	None
DC1084_0121222_PR_RT	PR,RT	1	99	1	242	NA	NA	B (2.6%)	2.2	D30DN	N88ND	D30N,N88D	I13IV,E35ED,M36L,N37E,L63PS,A71AT,I72V	None	None	K103KN,V108VI	None	K32R,D123E,A158AS,S163ST,D177E,E194EA,G196E		NA	NA	NA	K103N	None	NA	0	None	0	None	0	None	0	None	0	None	0	None	0	None
DC1085_0120524_PR_RT	PR,RT	1	99	1	242	NA	NA	B (3.7%)	1.2	None	None	None	L63AS,I72V,V77I,I93L	None	None	E138A	None	K166KR,K173Q,Q174R,D177E,V179I,I202V,R211RK,F214L		NA	NA	NA	None	None	NA	0	None	0	None	0	None	0	None	0	None	0	None	0	None
DC1086a_0120309_PR_RT	PR,RT	1	99	1	242	NA	NA	B (5.0%)	0.49	V32I,I47V,L90M	L33F,M46V,Q58E	V32I,I47V,L90M	L10V,I13V,P39T,K55R,R57K,D60E,L63P,G68E,A71V,I72V,V77I,I93L	M184V,L210W,T215D	None	Y181C	None	V35T,S68G,K122E,D123N,Q174H,T200A,R211K		NA	NA	NA	Y181C,M184V,L210W,T215D	K55R	NA	0	None	0	None	0	None	0	None	0	None	0	None	0	None
DC1087_0121220_PR_RT	PR,RT	1	99	1	242	NA	NA	B (3.6%)	2.4	None	None	None	I15V,L19I,M36MI,N37NT,L38LM,P39PS,R41RK,R57K,L63AV,A71V,I72IT,I93L	None	None	None	None	E6EK,V35T,T39A,K122E,D123DN,I142V,S162C,T200A,R211K		NA	NA	NA	None	None	NA	0	None	0	None	0	None	0	None	0	None	0	None	0	None
DC1088a_0110630_PR_RT	PR,RT	1	99	1	242	NA	NA	B (3.6%)	1.6	None	None	None	I13V,E35D,N37S,R57K,I62IV,L63P,I64V,H69Y,I72T,V77I	None	None	None	None	K11N,V35I,R83K,K173Q,R211K		NA	NA	NA	None	None	NA	0	None	0	None	0	None	0	None	0	None	0	None	0	None
DC1089a_0110815_PR_RT	PR,RT	1	99	1	242	NA	NA	B (3.7%)	0.2	None	None	None	N37S,L63P,V77I	M184V	None	None	None	K43KQ,K49R,A98S,D123E,I135V,Q174K,D177E,I202V,R211K,F214L		NA	NA	NA	M184V	None	NA	0	None	0	None	0	None	0	None	0	None	0	None	0	None
DC109_0110120_PR_RT	PR,RT	1	99	1	242	NA	NA	B (3.6%)	1.1	None	L10LF	None	M36I,N37D,D60E,I62V,L63C,A71V,V77I,I93L	None	None	K238T	None	A98S,D123E,E169D,I178M,T200A,Q207E		NA	NA	NA	None	None	NA	0	None	0	None	0	None	0	None	0	None	0	None	0	None
DC1090_0121123_PR_RT	PR,RT	1	99	1	242	NA	NA	B (2.9%)	2.1	None	None	None	I13V,I62IV,L63S,I64L,I72V	None	None	None	None	T27TS,S48E,K49KR,I135IT,S162A,R211RM,F214FL		NA	NA	NA	None	None	NA	0	None	0	None	0	None	0	None	0	None	0	None	0	None
DC1091_0140929_PR_RT	PR,RT	1	99	1	242	NA	NA	B (4.6%)	0.098	M46I	None	M46I	I13V,E35D,N37S,D60E,I62V,L63P,V77I,I93L	None	None	None	None	E6K,K20R,V60I,V90I,A98S,K122E,K166R,E169G,T200K,I202V,R211S		NA	NA	NA	None	None	NA	0	None	0	None	0	None	0	None	0	None	0	None	0	None
DC1092_0121107_PR_RT	PR,RT	1	99	1	242	NA	NA	B (3.7%)	0.98	None	None	None	L19I,I62V,L63S,I64M,C67S,V77I	None	None	None	None	E6EGKR,R83K,K102Q,I142T,I178M,R211K		NA	NA	NA	None	None	NA	0	None	0	None	0	None	0	None	0	None	0	None	0	None
DC1093_0110404_PR_RT	PR,RT	1	99	1	242	NA	NA	B (3.2%)	1.5	None	None	None	T12I,R41RK,R57K,L63PT,I64IM	T215D	None	None	None	E6ED,K11KR,V60I,I135T,I142V,S162Y		NA	NA	NA	T215D	None	NA	0	None	0	None	0	None	0	None	0	None	0	None	0	None
DC1094_0120208_PR_RT	PR,RT	1	99	1	242	NA	NA	B (6.1%)	0.2	None	None	None	I15V,E35D,N37E,I62V,L63A,A71T,I72E,V77I,I93L	None	None	K103N,M230MI	None	K173Q,D177E,Q207E,R211K,F214L		NA	NA	NA	K103N	None	NA	0	None	0	None	0	None	0	None	0	None	0	None	0	None
DC1095_0140106_PR_RT	PR,RT	1	99	1	242	NA	NA	B (4.0%)	0	None	None	None	R41K,D60E,L63P,K70R,I72E	M184V	None	None	None	V35I,V106I,D123E,S162C,P176S,G196E,R211K		NA	NA	NA	M184V	None	NA	0	None	0	None	0	None	0	None	0	None	0	None	0	None
DC1096a_0140811_PR_RT	PR,RT	1	99	1	242	NA	NA	B (3.6%)	0	None	None	None	Q18I,M36I,R41K,I62V,L63T	None	None	None	None	V60I		NA	NA	NA	None	None	NA	0	None	0	None	0	None	0	None	0	None	0	None	0	None
DC1097_0140625_PR_RT	PR,RT	1	99	1	242	NA	NA	B (3.4%)	0.29	None	None	None	R41K,Q61H,I64IV	None	None	None	None	K102Q,R172K,I178M,R211K		NA	NA	NA	None	None	NA	0	None	0	None	0	None	0	None	0	None	0	None	0	None
DC1098_0120203_PR_RT	PR,RT	1	99	1	242	NA	NA	B (3.9%)	0.098	None	None	None	I13V,R41K,L63S,V77I	M41L	None	None	None	T7A,V60I,K122E,Q207E		NA	NA	NA	M41L	None	NA	0	None	0	None	0	None	0	None	0	None	0	None	0	None
DC1099_0140224_PR_RT	PR,RT	1	99	1	242	NA	NA	B (3.4%)	1.6	None	None	None	L19E,R57K,I64V,E65D,V77I	None	None	None	None	R83K,D123E,S162A,V179I,G196E,T200TI		NA	NA	NA	None	None	NA	0	None	0	None	0	None	0	None	0	None	0	None	0	None
DC11_0131213_PR_RT	PR,RT	1	99	1	242	NA	NA	B (2.0%)	2.8	None	None	None	I15IV,Q18QL,V77I,I93L	None	None	None	None	K43KN,R83K,G196E		NA	NA	NA	None	None	NA	0	None	0	None	0	None	0	None	0	None	0	None	0	None
DC1100a_0111128_PR_RT	PR,RT	1	99	1	242	NA	NA	B (1.4%)	4.2	None	None	None	N37ND,R57RK,L63S	None	None	E138A	None	T7TA,A98AS,K122KE,I142IT,R211K		NA	NA	NA	None	None	NA	0	None	0	None	0	None	0	None	0	None	0	None	0	None
DC1102a_0110317_PR_RT	PR,RT	1	99	1	242	NA	NA	B (4.1%)	2.1	None	None	None	K20R,M36I,N37D,R41K,I62V,L63Q,I64V,E65D	K70T,M184MV	None	None	None	V35VI,V90VI,D123E,Q174R,I178ILM,G196E,Q207E,R211K		NA	NA	NA	M184V	None	NA	0	None	0	None	0	None	0	None	0	None	0	None	0	None
DC1103a_0110406_PR_RT	PR,RT	1	99	1	242	NA	NA	B (4.3%)	0.59	None	None	None	R41K,I62V,L63H,I72IV,V77I,I93L	None	None	None	None	K122E,I135T,Q174E,T200A,Q207E,R211K,F214L		NA	NA	NA	None	None	NA	0	None	0	None	0	None	0	None	0	None	0	None	0	None
DC1104_0120416_PR_RT	PR,RT	1	99	1	242	NA	NA	B (3.4%)	0.68	None	None	None	M36I,D60E,I64V,R87RK	None	None	None	None	V10VA,E44EK,I135V,R143RK,S162CF,I178M,F214FL		NA	NA	NA	None	None	NA	0	None	0	None	0	None	0	None	0	None	0	None	0	None
DC1105a_0110906_PR_RT	PR,RT	1	99	1	242	NA	NA	B (3.9%)	0.49	None	None	None	L19V,I64V	None	None	None	None	K49R,D123E,T165I,K166T,E169D,D177E,I178L,F214L		NA	NA	NA	None	None	NA	0	None	0	None	0	None	0	None	0	None	0	None	0	None
DC1106_0110809_PR_RT	PR,RT	1	99	1	242	NA	NA	B (4.2%)	0.78	None	None	None	R57K,L63P,I72T,V77I,L89M	None	None	V179VD	None	K32Q,V35I,S48T,S68G,K122E,D123DE,Q174HR,I178L,T200A,R211K		NA	NA	NA	None	None	NA	0	None	0	None	0	None	0	None	0	None	0	None	0	None
DC1107_0150304_PR_RT	PR,RT	1	99	1	242	NA	NA	B (4.3%)	0	None	None	None	K20R,L63P,I93L	M184V	None	A98G	None	F77N,K82Q,I135M,I142T		NA	NA	NA	M184V	None	NA	0	None	0	None	0	None	0	None	0	None	0	None	2	F77N,K82Q
DC1108a_0130912_PR_RT	PR,RT	1	99	1	242	NA	NA	B (2.4%)	2	None	None	None	Q18QH,L19LV,M36I,I64V,V77VI	None	None	None	None	P4PS,I5IV,E6EK,R83RK,K122KE,I178L,Q197E,R211K		NA	NA	NA	None	None	NA	0	None	0	None	0	None	0	None	0	None	0	None	0	None
DC1109a_0120326_PR_RT	PR,RT	1	99	1	242	NA	NA	B (4.5%)	0	None	None	None	I13V,E35D,D60E,L63P,A71T,V77I	None	None	None	None	E6K,K20R,V60I,A98S,K104N,K122E,T200K,R211V		NA	NA	NA	None	None	NA	0	None	0	None	0	None	0	None	0	None	0	None	0	None
DC1111_0140320_PR_RT	PR,RT	1	99	1	242	NA	NA	B (4.3%)	0.59	None	Q58E	None	M36I,N37D,L63P	None	None	None	None	Q174R,I178M,T200V,R211K		NA	NA	NA	None	None	NA	0	None	0	None	0	None	0	None	0	None	0	None	0	None
DC1112_0120507_PR_RT	PR,RT	1	99	1	242	NA	NA	B (3.3%)	1.4	None	None	None	I64V	K70KR,M184MV	None	None	None	K64R,T69N,A98S,K122Q,D123E,D177E,R211K,F214L		NA	NA	NA	K70R,M184V	None	NA	0	None	0	None	0	None	0	None	0	None	0	None	0	None
DC1113_0121108_PR_RT	PR,RT	1	99	1	242	NA	NA	B (2.9%)	1.6	None	None	None	I15V,G16E,E35D,N37D,L63T,V77I	None	None	K103KN	None	P4PS,E6EK,K11KQ,K32KR,K122KE,I178IM		NA	NA	NA	K103N	None	NA	0	None	0	None	0	None	0	None	0	None	0	None	0	None
DC1114_0120613_PR_RT	PR,RT	1	99	1	242	NA	NA	B (2.8%)	1.1	None	None	None	I15V,M36I,R41K	M184V	None	K103N,P225H	None	K20KR,A98S,K122E,K173KE		NA	NA	NA	K103N,M184V,P225H	None	NA	0	None	0	None	0	None	0	None	0	None	0	None	0	None
DC1115_0140915_PR_RT	PR,RT	1	99	1	242	NA	NA	B (4.2%)	0.49	None	None	None	G17E,K20R,M36I,N37D,R57K,L63V,I64V,E65D	None	None	None	None	V35I,E53D,T69N,R83K,D123E,S162C,D177E,I178L,T200S,Q207QE		NA	NA	NA	None	None	NA	0	None	0	None	0	None	0	None	0	None	0	None	0	None
DC1116a_0140116_PR_RT	PR,RT	1	99	1	242	NA	NA	B (3.3%)	1.1	None	None	None	K14KR,I15IV,M36MI,R41K,L63LP,I64IV	None	None	None	None	V60I,D123E,I135V,I142V,S162A,Q174H,I178L,R211K		NA	NA	NA	None	None	NA	0	None	0	None	0	None	0	None	0	None	0	None	0	None
DC1118a_0120123_PR_RT	PR,RT	1	99	1	242	NA	NA	B (3.3%)	0.49	None	None	None	K20R,N37D,I64V	None	None	None	None	K20R,R83K,V106I,D123DE,I178L,R211K		NA	NA	NA	None	None	NA	0	None	0	None	0	None	0	None	0	None	0	None	0	None
DC1119_0110801_PR_RT	PR,RT	1	99	1	242	NA	NA	B (2.6%)	0.2	None	None	None	N37A	None	None	None	None	R83K,T165I,I178L,G196E,F214FL		NA	NA	NA	None	None	NA	0	None	0	None	0	None	0	None	0	None	0	None	0	None
DC1120a_0111103_PR_RT	PR,RT	1	99	1	242	NA	NA	B (3.1%)	1.2	None	None	None	I13V,R41K,I64IV,V77VI	None	None	None	None	K11R,R83K,Q174QL,I178IL,T200TA,R211K		NA	NA	NA	None	None	NA	0	None	0	None	0	None	0	None	0	None	0	None	0	None
DC1121_0130626_PR_RT	PR,RT	1	99	1	242	NA	NA	B (2.9%)	1.7	None	None	None	R57K	None	None	None	None	V21VI,S68SG,D121DH,S162C,T200V		NA	NA	NA	None	None	NA	0	None	0	None	0	None	0	None	0	None	0	None	0	None
DC1122_0130723_PR_RT	PR,RT	1	99	1	242	NA	NA	B (4.1%)	0.98	None	None	None	I13V,K14R,G16GE,R41K,L63LP,I64V,V77I	None	None	None	None	V118I,I135V,T139TA,K173Q,D177E,G196K,R211K,F214L		NA	NA	NA	None	None	NA	0	None	0	None	0	None	0	None	0	None	0	None	0	None
DC1123_0110404_PR_RT	PR,RT	1	99	1	242	NA	NA	B (3.8%)	0.098	None	None	None	I15V,R57K,L63P,I72V,V77I,I93L	None	None	K103N	None	K122E,D123E,S162C,T200A,I202V		NA	NA	NA	K103N	None	NA	0	None	0	None	0	None	0	None	0	None	0	None	0	None
DC1124_0130130_PR_RT	PR,RT	1	99	1	242	NA	NA	B (5.0%)	1.1	None	None	None	I62V,L63A,I72V	K65KR,M184MV	None	K103N,Y181YC,H221HY,P225PH	None	K20R,A98S,E169D,D177E,R211K		NA	NA	NA	K65R,K103N,Y181C,M184V,P225H	None	NA	0	None	0	None	0	None	0	None	0	None	0	None	0	None
DC1125_0120731_PR_RT	PR,RT	1	99	1	242	NA	NA	B (3.5%)	2	None	None	None	I13V,R41RK,D60E,Q61E,L63P,H69HQ,V77I	None	None	None	None	V35I,I135IT,A158AS,D177E,I178M		NA	NA	NA	None	None	NA	0	None	0	None	0	None	0	None	0	None	0	None	0	None
DC1127a_0120703_PR_RT	PR,RT	1	99	1	242	NA	NA	B (3.4%)	0.68	None	None	None	T12A,L19I,R57K,L63P	None	None	K103KN	None	P14PS,R83K,S162Y,R211K		NA	NA	NA	K103N	None	NA	0	None	0	None	0	None	0	None	0	None	0	None	0	None
DC1128_0110601_PR_RT	PR,RT	1	99	1	242	NA	NA	B (3.7%)	2	None	None	None	R57K,L63P,V77I	None	None	None	None	K49R,K101KR,K102KQ,D123E,I135M,K166KR,I178L,I202IV		NA	NA	NA	None	None	NA	0	None	0	None	0	None	0	None	0	None	0	None	0	None
DC1129a_0150122_PR_RT	PR,RT	1	99	1	242	NA	NA	B (3.6%)	0.59	M46I	None	M46I	P39T,R41K,I64V,V77VI	None	None	None	None	I5V,V35I,R83K,A158S,Q174R,F214L		NA	NA	NA	None	None	NA	0	None	0	None	0	None	0	None	0	None	0	None	0	None
DC113_0111118_PR_RT	PR,RT	1	99	1	242	NA	NA	B (1.6%)	4.5	None	None	None	L63P,V77VI,R87RK	T215TADN	None	None	None	K20KR,V35VI,S48E,I142IMV,K166KR,D177DN,T200TA,Q207QE		NA	NA	NA	T215D	None	NA	0	None	0	None	0	None	0	None	0	None	0	None	0	None
DC1131_0111228_PR_RT	PR,RT	1	99	1	242	NA	NA	B (3.5%)	1.4	None	None	None	G16AE,L63S,I72T,V77VI	None	None	K101E,E138K	None	K20R,V21VI,V60I,D123E,I135IV,I142V,D177E		NA	NA	NA	K101E	None	NA	0	None	0	None	0	None	0	None	0	None	0	None	0	None
DC1132_0110329_PR_RT	PR,RT	1	99	1	242	NA	NA	B (3.0%)	0.59	None	None	None	G16GE,L19T,N37C,V77I	None	None	None	None	D123E,S162T,T200TI,I202IV		NA	NA	NA	None	None	NA	0	None	0	None	0	None	0	None	0	None	0	None	0	None
DC1133a_0110920_PR_RT	PR,RT	1	99	1	242	NA	NA	B (5.2%)	0.49	None	None	None	I13V,K20KR,R41K,D60E,L63P,V77I	None	None	None	None	V60I,A98S,I135V,I178M,T200A,R211K		NA	NA	NA	None	None	NA	0	None	0	None	0	None	0	None	0	None	0	None	0	None
DC1134a_0110225_PR_RT	PR,RT	1	99	1	242	NA	NA	B (3.7%)	2	None	None	None	I13V,E35ED,N37NS,R41RK,L63P	V75VIM,M184I	None	Y188L	None	K66KR,K122E,I178M,G196E,Q197K,T200A,Q207E		NA	NA	NA	V75M,M184I,Y188L	None	NA	0	None	0	None	0	None	0	None	0	None	0	None	0	None
DC1136_0111115_PR_RT	PR,RT	1	99	1	242	NA	NA	B (3.2%)	1.6	None	None	None	T12Q,L63PS,I64IV	None	None	None	None	K22R,E40ED,V118I,K122KR,D123E,I142IT,T165L,F171Y,D177DE,V179VI,I195IM,G196E,R211RK,F214FL		NA	NA	NA	None	None	NA	0	None	0	None	0	None	0	None	0	None	0	None	0	None
DC1137_0110809_PR_RT	PR,RT	1	99	1	242	NA	NA	B (2.6%)	0	None	None	None	R57K,L63P,I72V	None	None	None	None	R83K,S162H		NA	NA	NA	None	None	NA	0	None	0	None	0	None	0	None	0	None	0	None	0	None
DC1138a_0110908_IN	PR,RT	1	99	1	242	NA	NA	B (4.4%)	0	None	None	None	E35D,D60E,L63P,H69Q,A71T,I72V,V77I	M184V	None	Y181C	None	V35I,D121Y,K122E,I135R,K166R,Q174L,D177E,R211K		NA	NA	NA	Y181C,M184V	None	NA	0	None	0	None	0	None	0	None	0	None	0	None	0	None
DC1139_0150414_PR_RT	PR,RT	1	99	1	242	NA	NA	B (4.1%)	0.78	None	None	None	T12G,I13V,N37D,R57K,D60E,L63P	None	None	None	None	K103R,I135L		NA	NA	NA	None	None	NA	0	None	0	None	0	None	0	None	0	None	0	None	0	None
DC114_0140404_PR_RT	PR,RT	1	99	1	242	NA	NA	B (4.1%)	1.5	None	None	None	M36I,N37D,R57K,Q61E,L63P,K70R	None	None	None	None	V35IT,E42K,G45R,V90I,A98S,D123E,S162C,D177DE,G196E,R211K		NA	NA	NA	None	None	NA	0	None	0	None	0	None	0	None	0	None	2	E42K,G45R	0	None
DC1140_0120920_PR_RT	PR,RT	1	99	1	242	NA	NA	B (2.4%)	2.1	None	None	None	I15IV,N37S,R41K,D60E,Q61E,I64V	None	None	None	None	P4PS,I5IV,K11KQ,R83K,S163ST,T165TI,E169ED,T200A,Q207E,R211RK		NA	NA	NA	None	None	NA	0	None	0	None	0	None	0	None	0	None	0	None	0	None
DC1141_0120716_PR_RT	PR,RT	1	99	1	242	NA	NA	B (4.8%)	0.49	None	None	None	I15V,N37T,R41K	None	None	None	None	P4PS,V21I,K104R,I135T,S162Y,G196K,T200I,R211RG,T240TA		NA	NA	NA	None	None	NA	0	None	0	None	0	None	0	None	0	None	0	None	0	None
DC1142a_0130906_PR_RT	PR,RT	1	99	1	242	NA	NA	B (4.0%)	2.1	None	None	None	L19Q,L63P,E65ED,K70R,V77I,I93IL	None	None	None	None	K11T,K20R,V35IMT,D123E,S162C,R211K		NA	NA	NA	None	None	NA	0	None	0	None	0	None	0	None	0	None	0	None	0	None
DC1143a_0111005_PR_RT	PR,RT	1	99	1	242	NA	NA	B (4.5%)	1.2	None	None	None	L10LM,T12TA,I13V,K14KM,G17GE,E35D,M36I,R41K,L63Q,I64V,V77VI,I93L	None	None	None	None	P4H,P14PS,V35I,R83K,I135V,K166R,I178M,T200E,Q207E		NA	NA	NA	None	None	NA	0	None	0	None	0	None	0	None	0	None	0	None	0	None
DC1145_0130829_PR_RT	PR,RT	1	99	1	242	NA	NA	B (3.2%)	0.39	None	None	None	L10V,I15V,N37S,I62V,L63T,H69Y	K65KR,D67DG,M184V	None	L100I,K103N	None	E6EK,K20R,S162A,R211K		NA	NA	NA	K65R,D67G,L100I,K103N,M184V	None	NA	0	None	0	None	0	None	0	None	0	None	0	None	0	None
DC1146_0151021_PR_RT	PR,RT	1	99	1	242	NA	NA	B (3.7%)	0.78	None	None	None	E35D,N37H,R41K,L63P,H69Q	None	None	None	None	K122E,D123GS,Q174K,D177E,T200A,R211RK,F214L		NA	NA	NA	None	None	NA	0	None	0	None	0	None	0	None	0	None	0	None	0	None
DC1148_0131114_PR_RT	PR,RT	1	99	1	242	NA	NA	B (3.5%)	1.2	None	None	None	L63A	None	None	V179D	None	V35M,G45GE,V60I,R83K,K102KQR,K122P,D123DE,D177E,T200A,E204Q,Q207E		NA	NA	NA	None	None	NA	0	None	0	None	0	None	0	None	0	None	0	None	0	None
DC1149a_0110519_PR_RT	PR,RT	1	99	1	242	NA	NA	B (2.1%)	1.3	None	None	None	R57K,L63P	None	None	None	None	R83RK,K173KR,I178M		NA	NA	NA	None	None	NA	0	None	0	None	0	None	0	None	0	None	0	None	0	None
DC1151a_0131125_IN	PR,RT	1	99	1	242	NA	NA	B (4.6%)	1.4	None	K20KT	None	I15V,E35Q,M36I,N37E,R57K,I62V,L63P,I93L	T215TI,K219KQ	None	K238KT	None	V21I,A98S,I135IT,K166R,Q174H,G196E,Q207QK,R211RKNS,F214L,D237DE		NA	NA	NA	T215I,K219Q	None	NA	0	None	0	None	0	None	0	None	0	None	0	None	0	None
DC1152_0120821_PR_RT	PR,RT	1	99	1	242	NA	NA	B (4.3%)	1.2	None	None	None	L10V,K45R,R57K,D60E,I62M,L63S,A71V,V77I,I93L	None	None	Y188L	None	V35I,K122KE,Q174H,V179I,G196E,T200A,Q207D,R211K,F214L		NA	NA	NA	Y188L	None	NA	0	None	0	None	0	None	0	None	0	None	0	None	0	None
DC1153a_0111129_PR_RT	PR,RT	1	99	1	242	NA	NA	B (3.5%)	1.6	None	None	None	L63PS,V77I	M184V,T215TNSY	None	None	None	A98S,D123E,I135IMV,I142V,D177E,T200A,R211RK		NA	NA	NA	M184V,T215SY	None	NA	0	None	0	None	0	None	0	None	0	None	0	None	0	None
DC1154_0130501_PR_RT	PR,RT	1	99	1	242	NA	NA	B (5.2%)	0.68	None	None	None	L10I,I15V,L63T,C67S,V77I	K70KE,M184V	None	K103N,P225H	None	V35IT,A98S,K102Q,K122E,D123S,I135IMT,T200A,R211K		NA	NA	NA	K70E,K103N,M184V,P225H	None	NA	0	None	0	None	0	None	0	None	0	None	0	None	0	None
DC1155a_0110509_PR_RT	PR,RT	1	99	1	242	NA	NA	B (3.6%)	1.6	None	None	None	N37NS,R41K,Q61N,I93L	None	None	None	None	P4PS,K11KR,I50IV,T165I,D177E,I178L,G196E,R211RK,F214L,D237E		NA	NA	NA	None	None	NA	0	None	0	None	0	None	0	None	0	None	0	None	0	None
DC1156a_0111107_PR_RT	PR,RT	1	99	1	242	NA	NA	B (2.0%)	2.8	None	None	None	T12TA,L19I,E35D,P39Q,R57K,I62IV,L63P,A71T	None	None	None	None	V35VI,A98S,I135V,Q174QKR,I178IM,I195IV,T200AS,R211K		NA	NA	NA	None	None	NA	0	None	0	None	0	None	0	None	0	None	0	None	0	None
DC1157a_0120119_PR_RT	PR,RT	1	99	1	242	NA	NA	B (3.0%)	1.3	None	None	None	L63P,C67S,V77I	None	None	None	None	R83K,I178M		NA	NA	NA	None	None	NA	0	None	0	None	0	None	0	None	0	None	0	None	0	None
DC1158a_0110802_PR_RT	PR,RT	1	99	1	242	NA	NA	B (4.3%)	0.098	None	None	None	L19T,K20R,L33V,R41K,L63P,I64V,K70T,G86GE	None	None	None	None	V35T,V60I,R83K,K122E,D123E,I135V,S162Y,E169D,I178L,G196E,R211K		NA	NA	NA	None	None	NA	0	None	0	None	0	None	0	None	0	None	1	G86E	0	None
DC1159_0111104_PR_RT	PR,RT	1	99	1	242	NA	NA	B (1.8%)	2.2	None	None	None	I13V,L63HP,I64IM,V77VI	None	None	None	None	A98S,D121H,K122E,I135T,K173N,D177E,T200A		NA	NA	NA	None	None	NA	0	None	0	None	0	None	0	None	0	None	0	None	0	None
DC1160a_0110927_PR_RT	PR,RT	1	99	1	242	NA	NA	B (2.9%)	5	None	None	None	I13IV,R57RK,I62V,L63A,V77I,P79PADH	None	None	None	None	V8VI,K20R,K103KR,K104KR,D123E,I135IV,S162C,E194D,G196E,F214FL		NA	NA	NA	None	None	NA	0	None	0	None	0	None	0	None	0	None	0	None	0	None
DC1162a_0120822_PR_RT	PR,RT	1	99	1	242	NA	NA	B (3.1%)	0.78	None	None	None	L19T,E35D,M36I,N37D,R57K,I62V,L63T,I64L	None	None	None	None	I142IT,G196E		NA	NA	NA	None	None	NA	0	None	0	None	0	None	0	None	0	None	0	None	0	None
DC1163_0140314_PR_RT	PR,RT	1	99	1	242	NA	NA	B (3.7%)	0.88	None	None	None	L19LI,E35D,R41K,I62IV,L63P,I72L	None	None	None	None	K64R,V90VI,D123E,D177E,Q207N		NA	NA	NA	None	None	NA	0	None	0	None	0	None	0	None	0	None	0	None	0	None
DC1164a_0110930_PR_RT	PR,RT	1	99	1	242	NA	NA	B (4.7%)	0.88	None	None	None	E35D,R41K,D60E,Q61E,L63P,I72V,V77I,I93L	None	None	None	None	V35M,S68SG,D123E,I135K,I178M,E194D,R211K		NA	NA	NA	None	None	NA	0	None	0	None	0	None	0	None	0	None	0	None	0	None
DC1166_0131118_PR_RT	PR,RT	1	99	1	242	NA	NA	B (3.6%)	2.9	None	None	None	I15IV,P39PS,R41K,D60E,L63P,A71AT	None	None	None	None	K20R,S162N,I178L,Q207E		NA	NA	NA	None	None	NA	0	None	0	None	0	None	0	None	0	None	0	None	0	None
DC1167a_0130809_PR_RT	PR,RT	1	99	1	242	NA	NA	B (4.3%)	1.3	None	None	None	R41K,D60E,L63P,I72IV,V77I,I93L	None	None	None	None	K20KR,V60I,A98S,K104N,T200K,I202IV,R211S		NA	NA	NA	None	None	NA	0	None	0	None	0	None	0	None	0	None	0	None	0	None
DC1168_0141007_PR_RT	PR,RT	1	99	1	242	NA	NA	B (4.2%)	0.68	None	None	None	L19I,E35D,N37I,R41K,L63A,C67S,K70R,V77I	None	None	None	None	K20KR,K122E,K166R,K173N,Q174A,T200A,Q207N,R211K,F214L		NA	NA	NA	None	None	NA	0	None	0	None	0	None	0	None	0	None	0	None	0	None
DC1169_0120227_PR_RT	PR,RT	1	99	1	242	NA	NA	B (2.6%)	1.4	None	None	None	E35D,M36I,R41K,I64V	None	None	None	None	D123E,A158AS,S162SDGN,R211K		NA	NA	NA	None	None	NA	0	None	0	None	0	None	0	None	0	None	0	None	0	None
DC116a_0140325_PR_RT	PR,RT	1	99	1	242	NA	NA	B (3.2%)	0	None	None	None	K14R,L19I,R57K	None	None	None	None	K32E,R83K,D86E,K122E,S162Y,G196E,R211K		NA	NA	NA	None	None	NA	0	None	0	None	0	None	0	None	0	None	0	None	0	None
DC1171_0110103_PR_RT	PR,RT	1	99	1	242	NA	NA	B (2.0%)	2.1	None	None	None	L19I,R57K,I62IV,L63P,H69Q,A71AT,V77VI,T91TI	None	None	None	None	P4S,R83K,K173R		NA	NA	NA	None	None	NA	0	None	0	None	0	None	0	None	0	None	0	None	0	None
DC1173a_0110902_PR_RT	PR,RT	1	99	1	242	NA	NA	B (3.3%)	0.2	None	None	None	Q18H,L63P,A71T,I72T,V77I	None	None	K103N	None	P4S,V35I,R83K,R211K,D237E		NA	NA	NA	K103N	None	NA	0	None	0	None	0	None	0	None	0	None	0	None	0	None
DC1175_0120907_PR_RT	PR,RT	1	99	1	242	NA	NA	B (3.5%)	2.5	None	None	None	N37NS,R41K,K45KR,L63LP,I64IV,V77VI	None	None	None	None	K20R,V35VI,K49R,I50V,K101R,K122KE,S162C,I178M,G196E,T200I,R211IS		NA	NA	NA	None	None	NA	0	None	0	None	0	None	0	None	0	None	0	None	0	None
DC1176a_0130405_PR_RT	PR,RT	1	99	1	242	NA	NA	B (4.9%)	0	None	None	None	K14R,E35D,M36I,R41K,R57K,I62V,L63P,I64M,H69Y,A71V,I72E,V77I,I93L	M41L,L210W,T215D	None	Y181V	None	E36D,T39A,K49R,A98S,D123E,T165I,Q174H,D177E,T200A,R211K,T240K		NA	NA	NA	M41L,Y181V,L210W,T215D	None	NA	0	None	0	None	0	None	0	None	0	None	0	None	0	None
DC1177a_0110111_PR_RT	PR,RT	1	99	1	242	NA	NA	B (2.3%)	0.78	None	None	None	L63P,E65D	None	None	None	None	D121Y,K122E,D177E		NA	NA	NA	None	None	NA	0	None	0	None	0	None	0	None	0	None	0	None	0	None
DC1178_0110307_PR_RT	PR,RT	1	99	1	242	NA	NA	B (1.8%)	2.6	None	None	None	I15V	None	None	None	None	K122E,D123E,I135T,D177E,I202IV,R211K,F214L		NA	NA	NA	None	None	NA	0	None	0	None	0	None	0	None	0	None	0	None	0	None
DC1179a_0111103_IN	PR,RT	1	99	1	242	NA	NA	B (3.4%)	0.88	None	None	None	L10V,R41K,K43R,L63P,I64V,I72L,V77I	None	None	K103N,K238N	None	M16T,K20KR,K22KR,V35VL,K122P,G196E,F214L		NA	NA	NA	K103N	None	NA	0	None	0	None	0	None	0	None	0	None	0	None	0	None
DC118_0110427_PR_RT	PR,RT	1	99	1	242	NA	NA	B (3.0%)	0.68	None	None	None	L19T,N37T,P39S,R57K,L63LP,V77I	None	None	None	None	R83K,F87L,I135T,S162C,T200I		NA	NA	NA	None	None	NA	0	None	0	None	0	None	0	None	0	None	0	None	0	None
DC1180_0150129_PR_RT	PR,RT	1	99	1	242	NA	NA	B (4.3%)	1.3	None	None	None	I15V,E35D,M36MI,P39Q,R57K,I62V,L63P,I72V,V77I,I93L	None	None	None	None	V35T,K122E,K173KR,Q174QR,R211RK,F214L		NA	NA	NA	None	None	NA	0	None	0	None	0	None	0	None	0	None	0	None	0	None
DC1181_0111021_PR_RT	PR,RT	1	99	1	242	NA	NA	B (3.8%)	1.9	None	None	None	T12A,I15V,L19I,M36L,N37D,R57K,D60E,I62V,L63P,I72V,I93L	None	None	None	None	V21VI,V35VE,V60VI,I135IMR,T139TA,S162Y,Q197K,R211Q		NA	NA	NA	None	None	NA	0	None	0	None	0	None	0	None	0	None	0	None	0	None
DC1182_0110512_PR_RT	PR,RT	1	99	1	242	NA	NA	B (3.7%)	0	None	None	None	E35D,N37D,R57K,D60E,L63P	None	None	None	None	I142V		NA	NA	NA	None	None	NA	0	None	0	None	0	None	0	None	0	None	0	None	0	None
DC1183_0110518_PR_RT	PR,RT	1	99	1	242	NA	NA	B (3.0%)	2.5	None	None	None	L19I,E35D,R57K,L63P,I64L,I93L	None	None	None	None	K20R,K173KR,E203ED,R211K,F214L		NA	NA	NA	None	None	NA	0	None	0	None	0	None	0	None	0	None	0	None	0	None
DC1184a_0120328_PR_RT	PR,RT	1	99	1	242	NA	NA	B (4.7%)	0	None	None	None	E35D,N37D,K43R,R57K,D60E,L63P,V77I	None	None	V106M,V179D	None	A98S,K122E,I135V,S162C,G196E,R211K		NA	NA	NA	V106M	None	NA	0	None	0	None	0	None	0	None	0	None	0	None	0	None
DC1185_0140826_PR_RT	PR,RT	1	99	1	242	NA	NA	B (3.6%)	1.6	None	None	None	I13V,K43R,L63LP,I64V	None	None	None	None	E6K,T39TA,K103KR,V118I,K122E,T165I,G196E,T200I,F214L,V241I		NA	NA	NA	None	None	NA	0	None	0	None	0	None	0	None	0	None	0	None	0	None
DC1186_0110427_PR_RT	PR,RT	1	99	1	242	NA	NA	B (4.7%)	0.78	None	None	None	E35D,N37T,R57K,L63S,I64V,Q92QH	T215L	None	K103S,G190A	None	E6D,K20R,V60I,S68G,K166R,V179I,G196GE,T200I,E203Q,Q207D,R211K		NA	NA	NA	K103S,G190A	None	NA	0	None	0	None	0	None	0	None	0	None	0	None	0	None
DC1187a_0130621_PR_RT	PR,RT	1	99	1	242	NA	NA	B (4.2%)	0.68	None	None	None	G16E,L33I,R57K,I62V,L63A,A71V,I72V,V75VI,I93L	None	None	None	None	E53D,V60I,D123E,I135V,I178M,R211K		NA	NA	NA	None	None	NA	0	None	0	None	0	None	0	None	0	None	0	None	0	None
DC1188a_0120911_PR_RT	PR,RT	1	99	1	242	NA	NA	B (4.4%)	0.2	None	None	None	G17E,E35D,M36I,L63T,I64V,E65D,I72T	None	None	None	None	K20R,D123E,V179I,G196E,R211K		NA	NA	NA	None	None	NA	0	None	0	None	0	None	0	None	0	None	0	None	0	None
DC1190_0110124_PR_RT	PR,RT	1	99	1	242	NA	NA	B (4.7%)	1.7	None	None	None	K14R,L19I,E35D,N37S,R41RK,K55R,I62V,L63A,E65D,V77I	M41L	None	None	None	P4S,V35I,T69N,L210F,R211K		NA	NA	NA	M41L	K55R	NA	0	None	0	None	0	None	0	None	0	None	0	None	0	None
DC1191_0131213_PR_RT	PR,RT	1	99	1	242	NA	NA	B (4.1%)	0.88	None	None	None	R41K,Y59F,I62IV,L63P,A71T,V77I,I93L	None	None	None	None	V35T,I142IT,E169D,G196E,Q207EK,R211K		NA	NA	NA	None	None	NA	0	None	0	None	0	None	0	None	0	None	0	None	0	None
DC1193a_0140828_PR_RT	PR,RT	1	99	1	242	NA	NA	B (3.4%)	0.59	M46I,L90M	L23I	L23I,M46I,L90M	L10I,I13V,K55R,D60E,L63P,V77I,I93L	K219R	None	K101P,K103N,Y181YC,P225H	None	K20R,V35VL,V118VI,D121Y,K122E,S162C,D177E,V189VI,T200A		NA	NA	NA	K101P,K103N,Y181C,K219R,P225H	K55R	NA	0	None	0	None	0	None	0	None	0	None	0	None	0	None
DC1194_0150202_PR_RT	PR,RT	1	99	1	242	NA	NA	B (4.6%)	0	None	None	None	L63A,V77I	None	None	None	None	K11N,V118I,I135T,Q207N,R211K,F214L		NA	NA	NA	None	None	NA	0	None	0	None	0	None	0	None	0	None	0	None	0	None
DC1195_0130131_PR_RT	PR,RT	1	99	1	242	NA	NA	B (3.8%)	1.8	None	None	None	I15V,M36I,R57K,L63FS	M184V	None	Y188L	None	I5IV,E6EK,V35T,V106VI,K122E,I135V,I142V,S162CG,T200A,Q207E,F214FL		NA	NA	NA	M184V,Y188L	None	NA	0	None	0	None	0	None	0	None	0	None	0	None	0	None
DC1196a_0111004_PR_RT	PR,RT	1	99	1	242	NA	NA	B (3.8%)	0.78	None	None	None	P39S,R41K,K55R,R57K,L63P,V75I,V77I	E44ED	None	None	None	K49KR,R83RK,S162H,I178M,T200A		NA	NA	NA	None	K55R	NA	0	None	0	None	0	None	0	None	0	None	0	None	0	None
DC1197_0111111_PR_RT	PR,RT	1	99	1	242	NA	NA	B (3.3%)	0.78	None	None	None	I13V,E35D,L63LP,V77I	None	None	None	None	P4T,V35T,K122E,I135V,D177E		NA	NA	NA	None	None	NA	0	None	0	None	0	None	0	None	0	None	0	None	0	None
DC1198_0151012_PR_RT	PR,RT	1	99	1	242	NA	NA	B (3.8%)	0.98	None	None	None	R41K,I62V,L63P,V77I,I93L	None	None	None	None	M16MK,D17DE,S48T,D123E,I178M,V179VI,G196E		NA	NA	NA	None	None	NA	0	None	0	None	0	None	0	None	0	None	0	None	0	None
DC1199_0150402_PR_RT	PR,RT	1	99	1	242	NA	NA	B (4.0%)	1.7	None	None	None	I13V,I15V,Q18L,M36I,I62V,L63P	None	None	None	None	V35I,K104KR,I135L,S162C,I178IM,R211T		NA	NA	NA	None	None	NA	0	None	0	None	0	None	0	None	0	None	0	None	0	None
DC120_0130820_PR_RT	PR,RT	1	99	1	242	NA	NA	B (4.0%)	0	None	None	None	L10I,Q18L,I62V,L63P,V77I,I93L	None	None	None	None	P9L,T39A,T69N,I142T		NA	NA	NA	None	None	NA	0	None	0	None	0	None	0	None	0	None	0	None	1	P9L
DC1200_0120921_PR_RT	PR,RT	1	99	1	242	NA	NA	B (3.4%)	0.88	None	None	None	L10V,I13V,D60E,I62V,L63AP,I64IV	None	None	None	None	D121H,K122E,D177E,G196E,I202V,E204EV		NA	NA	NA	None	None	NA	0	None	0	None	0	None	0	None	0	None	0	None	0	None
DC1201_0150318_PR_RT	PR,RT	1	99	1	242	NA	NA	B (3.0%)	0	None	None	None	V11I,R57K,I62V,H69Y,V77I	None	None	None	None	R83K		NA	NA	NA	None	None	NA	0	None	0	None	0	None	0	None	0	None	0	None	0	None
DC1202_0140716_PR_RT	PR,RT	1	99	1	242	NA	NA	B (4.8%)	0.68	None	None	None	G16E,L63T,E65D,I72T,V77I	None	None	None	None	A98S,D123E,I142IT,K173N,Q174R,D177E,T200I,R211K		NA	NA	NA	None	None	NA	0	None	0	None	0	None	0	None	0	None	0	None	0	None
DC1203_0120731_PR_RT	PR,RT	1	99	1	242	NA	NA	B (4.5%)	1.9	None	None	None	L10LI,K14R,I15IV,Q18M,L19I,N37S,I62V,L63A,I64M,V77VI	None	None	None	None	P4S,V35LMPT,T39TI,I142L,S162C,T200TI,Q207E,R211K		NA	NA	NA	None	None	NA	0	None	0	None	0	None	0	None	0	None	0	None	0	None
DC1205a_0110805_PR_RT	PR,RT	1	99	1	242	NA	NA	B (4.3%)	0.098	None	None	None	Q18I,L19I,N37E,Y59F,I62V,V77I,I93L	K65R	None	K103N,G190A	None	P4S,A98S,K101R,V108VA,D123E,N175H,G196E		NA	NA	NA	K65R,K103N,G190A	None	NA	0	None	0	None	0	None	0	None	0	None	0	None	1	V108VA
DC1206_0140423_PR_RT	PR,RT	1	99	1	242	NA	NA	B (5.4%)	1.6	M46IV,I47IV,I54M,V82M	K43IT,L89V	M46I,I47V,I54M,V82M	L10I,V11I,T12S,I13V,K20I,M36I,Q61E,I62V,L63P,H69Y,A71T,I72T	T215L	None	K103N	None	E28EG,K49R,V60I,R83K,V90I,A98S,K101R,K122E,S162D,K166R,E169K,K173E,T200A		NA	NA	NA	K103N	None	NA	0	None	0	None	0	None	0	None	0	None	0	None	0	None
DC1208a_0120816_PR_RT	PR,RT	1	99	1	242	NA	NA	B (3.7%)	1.5	None	L10F	None	I3L,I13V,R41K,K45R,D60E,Q61E,L63P,H69Q,V77I	None	None	None	None	V35VI,W88C,K122KE,I135T,Q174K,D177E,I178M,T200TI,F214L		NA	NA	NA	None	None	NA	0	None	0	None	0	None	0	None	0	None	0	None	0	None
DC121_0140915_PR_RT	PR,RT	1	99	1	242	NA	NA	B (3.0%)	0.78	None	None	None	T12AS,I13V,L63P,V77I	None	None	K103N	None	K13KQ,R83K,I135V,S162A,T200A,R211K		NA	NA	NA	K103N	None	NA	0	None	0	None	0	None	0	None	0	None	0	None	1	K13KQ
DC1210_0141014_PR_RT	PR,RT	1	99	1	242	NA	NA	B (3.4%)	1.1	None	None	None	L10V,K14KR,I15IV,L19I,K43I,D60N,I62IV,L63P,A71T,V77VI	T215S	None	None	None	P4S,E6D,D123E,S162C,I178IM,I195T,T200AE		NA	NA	NA	T215S	None	NA	0	None	0	None	0	None	0	None	0	None	0	None	0	None
DC1211_0120830_PR_RT	PR,RT	1	99	1	242	NA	NA	B (3.2%)	1.6	None	None	None	I15V,M36MI,N37D,I93L	None	None	None	None	K122E,D123DN,I178M,R211K		NA	NA	NA	None	None	NA	0	None	0	None	0	None	0	None	0	None	0	None	0	None
DC1218_0150331_PR_RT	PR,RT	1	99	1	242	NA	NA	B (1.8%)	1.4	None	None	None	I15IV	V75VA	None	None	None	K11R,D121H,K122E,I135T,D177E,I178M,T200I,F214L		NA	NA	NA	V75A	None	NA	0	None	0	None	0	None	0	None	0	None	0	None	0	None
DC122_0111028_PR_RT	PR,RT	1	99	1	242	NA	NA	B (3.7%)	0.49	None	None	None	T12A,I13V,R41K,L63P	None	None	K103N	None	E6EK,V60I,I142T,G196E,Q207E		NA	NA	NA	K103N	None	NA	0	None	0	None	0	None	0	None	0	None	0	None	0	None
DC1220a_0120816_PR_RT	PR,RT	1	99	1	242	NA	NA	B (3.2%)	2	None	None	None	L10I,I13V,R41K,D60E,I62M,L63S,I64M,A71V,I93L	M184MV	None	None	None	K20KR,V35R,T39A,V60I,Q174H,I178IV,T200A,Q207H,R211K,F214L		NA	NA	NA	M184V	None	NA	0	None	0	None	0	None	0	None	0	None	0	None	0	None
DC1221_0150312_PR_RT	PR,RT	1	99	1	242	NA	NA	B (3.7%)	1.1	None	None	None	L19LI,R41K,L63P,H69Q,I72IT,V77I	None	None	None	None	A98S,D123E,S162N,K166R,D177E,I178IL,G196E,R211K		NA	NA	NA	None	None	NA	0	None	0	None	0	None	0	None	0	None	0	None	0	None
DC1222_0150203_PR_RT	PR,RT	1	99	1	242	NA	NA	B (2.3%)	2.1	None	None	None	I13IV,N37NT,R57K	None	None	K103KN	None	R83K,K102KQ,K104KR,D123DE,S162A,Q174R		NA	NA	NA	K103N	None	NA	0	None	0	None	0	None	0	None	0	None	0	None	0	None
DC1223_0111027_PR_RT	PR,RT	1	99	1	242	NA	NA	B (4.2%)	0.49	None	None	None	R57K,L63P,I72T,V77I,L89M	None	None	K103N	None	E28EK,K32Q,V35I,S68G,R83K,Q174H,I178L,T200TA,R211K		NA	NA	NA	K103N	None	NA	0	None	0	None	0	None	0	None	0	None	0	None	0	None
DC1224_0140327_PR_RT	PR,RT	1	99	1	242	NA	NA	B (3.6%)	0.88	None	None	None	Q18M,L19I,L63A,V77I	None	None	None	None	P4S,R83K,Y115YS,S162F,P176PS,T200A,R211K		NA	NA	NA	None	None	NA	0	None	0	None	0	None	0	None	0	None	0	None	1	Y115YS
DC1225_0120111_PR_RT	PR,RT	1	99	1	242	NA	NA	B (3.1%)	0.88	None	None	None	I13V,R57K,L63P,H69Y	None	None	None	None	K104R,K122E,D123DN,I142IV,N175NY,G196E,Q197E		NA	NA	NA	None	None	NA	0	None	0	None	0	None	0	None	0	None	0	None	0	None
DC1226_0120201_PR_RT	PR,RT	1	99	1	242	NA	NA	B (3.9%)	0.39	None	None	None	R57K,L63P,I64M,V82I,I93L	None	None	None	None	V106I,I135V,K173Q,Q174H,G196K,F214L		NA	NA	NA	None	None	NA	0	None	0	None	0	None	0	None	0	None	0	None	0	None
DC1227a_0111216_PR_RT	PR,RT	1	99	1	242	NA	NA	B (4.0%)	1.5	None	None	None	I13V,K14R,G17GD,N37ND,R41RK,R57K,D60E,L63P,I72IV,V77VI	D67N,K219Q	None	None	None	I50V,K64R,K102Q,K122E,D123N,A158S,G196GR,T200A,E203D		NA	NA	NA	D67N,K219Q	None	NA	0	None	0	None	0	None	0	None	0	None	0	None	0	None
DC1230_0131206_PR_RT	PR,RT	1	99	1	242	NA	NA	B (3.0%)	3.3	V82A	None	V82A	L10I,E35D,I62IV,L63HP,I64IV,I93L	M184V	None	None	None	K122E,D123G,I135V,R211K		NA	NA	NA	M184V	None	NA	0	None	0	None	0	None	0	None	0	None	0	None	0	None
DC1231a_0140701_PR_RT	PR,RT	1	99	1	242	NA	NA	B (3.6%)	2.9	None	None	None	I13IV,K14KR,L63P,E65D,V77I	M41L,M184MV	L228R	K103KN,P225PH,K238KT	None	V35I,K43KQ,G93GR,K122KE,I135T,Q174K,D177EG,G196E,L228LR,D237DG		NA	NA	NA	M41L,K103N,M184V,P225H	None	NA	0	None	0	None	0	None	0	None	0	None	1	G93R	0	None
DC1232a_0120209_PR_RT	PR,RT	1	99	1	242	NA	NA	B (4.1%)	0.98	None	None	None	L10V,I13V,L19V,L63P,H69Y,V75VA,L89M	V75VM	None	None	None	I2IL,T69N,P133PL,S162DN,K166R,Q174R,D177N,I202V,R211K,F214L		NA	NA	NA	V75M	None	NA	0	None	0	None	0	None	0	None	0	None	0	None	1	P133PL
DC1233a_0120315_PR_RT	PR,RT	1	99	1	242	NA	NA	B (3.7%)	2.2	None	None	None	G16GE,N37D,L63C,V77I,I93L	None	None	None	None	K122E,D123N,K173R,I178M,T200E,I202V,E204ED,R211K		NA	NA	NA	None	None	NA	0	None	0	None	0	None	0	None	0	None	0	None	0	None
DC1234_0110105_PR_RT	PR,RT	1	99	1	242	NA	NA	B (4.8%)	0.2	None	None	None	N37S,L63C,K70Q,V77I,T91TI,I93L	None	None	None	None	K49R,K122E,D123N,I142T,T200E,R211K,G231GS		NA	NA	NA	None	None	NA	0	None	0	None	0	None	0	None	0	None	1	G231S	1	G231GS
DC1235_0140311_PR_RT	PR,RT	1	99	1	242	NA	NA	B (2.7%)	1.4	None	None	None	R57K,V77VI	None	None	None	None	K20R,V35I,R83K,N137NHKQ,T200A		NA	NA	NA	None	None	NA	0	None	0	None	0	None	0	None	0	None	0	None	1	N137NHKQ
DC1236_0121004_PR_RT	PR,RT	1	99	1	242	NA	NA	B (2.9%)	2.5	None	None	None	G16E,Q18QH,K45KR,R57K,V77VI	None	None	None	None	P4S,K101KR,K166I		NA	NA	NA	None	None	NA	0	None	0	None	0	None	0	None	0	None	0	None	0	None
DC1237_0111101_PR_RT	PR,RT	1	99	1	242	NA	NA	B (4.2%)	1.2	None	None	None	T12A,L63Q,I64V	None	None	None	None	K102KE,K122E,D123S,I135T,I142V,S162A,E169D,D177E,I178M,G196E,T200TI		NA	NA	NA	None	None	NA	0	None	0	None	0	None	0	None	0	None	0	None	0	None
DC1238a_0140402_PR_RT	PR,RT	1	99	1	242	NA	NA	B (3.9%)	0.68	None	None	None	I13V,G17E,L63P,K70KR,V77VI	None	None	None	None	V118I,D121H,K122E,I135T,D177E,G196EQ,R211K,F214L		NA	NA	NA	None	None	NA	0	None	0	None	0	None	0	None	0	None	0	None	0	None
DC1239a_0120210_PR_RT	PR,RT	1	99	1	242	NA	NA	B (3.7%)	1.7	None	None	None	T12K,E35D,R41K,L63P,I64L	None	None	V179T	None	P9PL,S48T,K122E,I135R,Q174QH,T200A,R211Q		NA	NA	NA	None	None	NA	0	None	0	None	0	None	0	None	0	None	0	None	1	P9PL
DC1241_0121019_PR_RT	PR,RT	1	99	1	242	NA	NA	B (3.1%)	1.4	None	None	None	N37D,K43R,R57K,L63P,C67S,V77I	None	None	K103N	None	K49R,V60VI,R83K,G196E,I202V		NA	NA	NA	K103N	None	NA	0	None	0	None	0	None	0	None	0	None	0	None	0	None
DC1242a_0111214_PR_RT	PR,RT	1	99	1	242	NA	NA	B (4.0%)	2.2	None	None	None	I13IV,K14KR,G16E,K20R,M36I,R57K,I62V,L63H	None	None	K101E,G190A	None	V35T,V60I,K122E,D123E,I135K,T165I,K173KR,D177E,I178IM,E194A,G196E,T200I,I202V		NA	NA	NA	K101E,G190A	None	NA	0	None	0	None	0	None	0	None	0	None	0	None	0	None
DC1243a_0121006_PR_RT	PR,RT	1	99	1	242	NA	NA	B (2.9%)	1.5	None	None	None	R57K,L63P,K70T	None	None	None	None	V35I,R83K,K122KE		NA	NA	NA	None	None	NA	0	None	0	None	0	None	0	None	0	None	0	None	0	None
DC1244a_0120120_PR_RT	PR,RT	1	99	1	242	NA	NA	B (3.7%)	0.49	I84V	None	I84V	Q2K,F53I,R57K,D60E,Q61E,L63P,I64V,H69Q,V77I	M184MIV	None	None	None	V35I,V90I,K122E,D123E,D177E,I178M		NA	NA	NA	M184IV	F53I	NA	0	None	0	None	0	None	0	None	0	None	0	None	0	None
DC1246a_0110111_PR_RT	PR,RT	1	99	1	242	NA	NA	B (3.3%)	1.2	None	None	None	L19Q,L63P,H69Q,V77I,I93L	None	None	None	None	I142IT,S162C,I178L,R211Q		NA	NA	NA	None	None	NA	0	None	0	None	0	None	0	None	0	None	0	None	0	None
DC1247a_0120323_PR_RT	PR,RT	1	99	1	242	NA	NA	B (4.8%)	1.5	None	None	None	L10I,I13V,G16E,R41K,I62V,L63T,I64L	None	None	None	None	K20R,V35I,K122P,K173Q,D177E,T200TA,Q207E,R211K,F214L,D237DE		NA	NA	NA	None	None	NA	0	None	0	None	0	None	0	None	0	None	0	None	0	None
DC1248_0121024_PR_RT	PR,RT	1	99	1	242	NA	NA	B (4.3%)	1.6	None	None	None	T12S,I13IV,I15V,M36I,N37S,R41K,Q61H	None	None	None	None	T39A,V60I,K64KR,D121Y,K122E,I142V,N175NH,P176PS,D177DE,I178L,G196GE,T200A,R211K		NA	NA	NA	None	None	NA	0	None	0	None	0	None	0	None	0	None	0	None	0	None
DC1249a_0110322_PR_RT	PR,RT	1	99	1	242	NA	NA	B (3.6%)	0	None	None	None	L10I,I13V,R41K,D60E,I62M,L63S,I64M,A71V,I93L	M184V	None	K103N,G190A	None	V35R,T39A,Q174H,T200A,Q207H,R211K,F214L		NA	NA	NA	K103N,M184V,G190A	None	NA	0	None	0	None	0	None	0	None	0	None	0	None	0	None
DC124a_0111006_PR_RT	PR,RT	1	99	1	242	NA	NA	B (2.4%)	1.8	None	None	None	L63P	None	None	None	None	K64KR,A98S,K122E,R211T,K238KR		NA	NA	NA	None	None	NA	0	None	0	None	0	None	0	None	0	None	0	None	0	None
DC1250_0140108_PR_RT	PR,RT	1	99	1	242	NA	NA	B (3.2%)	1.1	None	None	None	T12S,I15V,L19M,M36I,I62V,I64IV,I72T,V82VI	None	None	None	None	V35VA,I50V,R83K,D123E,S162F,I178IM,R211RK		NA	NA	NA	None	None	NA	0	None	0	None	0	None	0	None	0	None	0	None	0	None
DC1251a_0111017_IN	PR,RT	1	99	1	242	NA	NA	B (2.6%)	3.5	I54IV,L90M	L10LF	I54V,L90M	K20IM,R41RK,I62IV,L63P,H69Q,A71AV,T74EK,V77I,I93IL	M41ML,D67DN,T69TADN,M184MV,T215TCS	None	None	None	V21VI,D123DE,I142IV,I202IV,R211K		NA	NA	NA	M41L,D67N,T69D,M184V,T215CS	T74E	NA	0	None	0	None	0	None	0	None	0	None	0	None	0	None
DC1252_0110217_PR_RT	PR,RT	1	99	1	242	NA	NA	B (4.2%)	2.1	None	None	None	I13V,L33V,P39Q,I64V	None	None	None	None	K49R,K82R,R83K,K122KE,D123N,S162C,E169ED,Q174QH,N175NH,P176PT,I178M,V189VI,T200E,R211K		NA	NA	NA	None	None	NA	0	None	0	None	0	None	0	None	0	None	0	None	0	None
DC1253a_0110128_PR_RT	PR,RT	1	99	1	242	NA	NA	B (2.5%)	1.9	None	L10LF	None	N37D,L63P,V77I,T91TI,I93L	None	None	K103N	None	S162C,Q174H,I202V,Q207K,R211E		NA	NA	NA	K103N	None	NA	0	None	0	None	0	None	0	None	0	None	0	None	0	None
DC1254a_0120430_PR_RT	PR,RT	1	99	1	242	NA	NA	B (5.1%)	0	None	None	None	T12K,I15V,L19I,R41K,L63I,I93L	None	None	None	None	R83K,K122P,I135T,S162C,E169D,I178L,R211E		NA	NA	NA	None	None	NA	0	None	0	None	0	None	0	None	0	None	0	None	0	None
DC1255_0130114_PR_RT	PR,RT	1	99	1	242	NA	NA	B (4.1%)	0.2	D30N	N88D	D30N,N88D	L10V,L19V,K45R,R57K,L63S,I64V,A71V,V77I,I93L	M41L	None	K103N,P225H	None	V90I,K122E,T200A,R211K		NA	NA	NA	M41L,K103N,P225H	None	NA	0	None	0	None	0	None	0	None	0	None	0	None	0	None
DC1256_0110107_PR_RT	PR,RT	1	99	1	242	NA	NA	B (3.8%)	2.7	None	None	None	L10V,Q18M,D60DE,L63P,V77I,T91TI,I93L	None	None	None	None	K64R,V90I,S162A,T200A,Q207E,R211RK		NA	NA	NA	None	None	NA	0	None	0	None	0	None	0	None	0	None	0	None	0	None
DC1258a_0111012_PR_RT	PR,RT	1	99	1	242	NA	NA	B (4.2%)	1.7	None	None	None	L10V,I13V,M36I,R41K,K45R,I64V	None	None	None	None	K20KR,V60I,R83K,T139L,S162Y,E169D,T200A,Q207E,R211K		NA	NA	NA	None	None	NA	0	None	0	None	0	None	0	None	0	None	0	None	0	None
DC126_0131121_PR_RT	PR,RT	1	99	1	242	NA	NA	B (3.7%)	2.4	None	None	None	L63P,H69HY,I72T,I93L	M184V,T215Y	None	Y188YC	None	S48T,V90VI,A98S,K122P,I135V,A158S,T165I,Q174E,T200A,Q207H		NA	NA	NA	M184V,Y188C,T215Y	None	NA	0	None	0	None	0	None	0	None	0	None	0	None	0	None
DC1260_0110104_PR_RT	PR,RT	1	99	1	242	NA	NA	B (3.5%)	1.6	None	None	None	M36I,N37D,K43R,R57K,D60E,L63P,I64V	None	None	None	None	S48E,T69S,V90I,S162F,T200TA,R211K		NA	NA	NA	None	None	NA	0	None	0	None	0	None	0	None	0	None	0	None	0	None
DC1262a_0120403_PR_RT	PR,RT	1	99	1	242	NA	NA	B (3.8%)	0.98	None	None	None	R57K	None	None	None	None	K20R,I50IV,S68G,Q174R,I178IV,V179I,E194ED		NA	NA	NA	None	None	NA	0	None	0	None	0	None	0	None	0	None	0	None	0	None
DC1263_0110708_PR_RT	PR,RT	1	99	1	242	NA	NA	B (3.2%)	1.2	None	None	None	I13V,K14R,G16E,K20KR,L63S,I64V,I72V,V77I	None	None	None	None	V60I,R83RK,D123E,D177E,G196E		NA	NA	NA	None	None	NA	0	None	0	None	0	None	0	None	0	None	0	None	0	None
DC1264a_0110202_PR_RT	PR,RT	1	99	1	242	NA	NA	B (3.5%)	0.68	None	L33F	None	R41K,R57K,D60E,Q61E,I62V,I64V	D67DN	None	G190S	None	V35I,K122E,D123DN,K173E,D177E,T200A,Q207E		NA	NA	NA	D67N,G190S	None	NA	0	None	0	None	0	None	0	None	0	None	0	None	0	None
DC1265a_0110725_PR_RT	PR,RT	1	99	1	242	NA	NA	B (4.5%)	1.1	None	None	None	I15IV,N37S,R41RK,I62V,L63C,K70Q,V77I,I93L	None	None	None	None	K49KR,K122E,D123N,I142IT,N175Y,G196E,T200E,R211K		NA	NA	NA	None	None	NA	0	None	0	None	0	None	0	None	0	None	0	None	0	None
DC1266_0120323_PR_RT	PR,RT	1	99	1	242	NA	NA	B (4.9%)	1.9	None	None	None	T12A,I15V,N37ND,R41K,R57K,I62V,L63C,A71T,V77I,I93L	None	None	None	None	K22KR,V35VI,I63IM,K64R,V90VI,K102KQ,K122E,D123N,I135V,I142IM,T165I,T200E,Q207E,R211K		NA	NA	NA	None	None	NA	0	None	0	None	0	None	0	None	0	None	0	None	1	I63IM
DC1267a_0110721_PR_RT	PR,RT	1	99	1	242	NA	NA	B (2.4%)	1.3	None	None	None	K20KR,E35D,M36I,I62IV,I64IV	None	None	None	None	R83K,D123DE,Q207E,R211K		NA	NA	NA	None	None	NA	0	None	0	None	0	None	0	None	0	None	0	None	0	None
DC1268_0130215_PR_RT	PR,RT	1	99	1	242	NA	NA	B (3.1%)	1.8	None	None	None	N37D,V77I,I93IL	None	None	None	None	T27TS,K166KR,T200IV		NA	NA	NA	None	None	NA	0	None	0	None	0	None	0	None	0	None	0	None	0	None
DC1269_0131101_PR_RT	PR,RT	1	99	1	242	NA	NA	B (4.4%)	1.2	None	None	None	T12S,L63S,I64L,V77I	T215E	None	None	None	D86E,F87V,K122KE,I135V,I142V,S162Y,D177AE,G196E,T200A,Q207A,R211RK		NA	NA	NA	T215E	None	NA	0	None	0	None	0	None	0	None	0	None	0	None	1	F87V
DC1270_0120117_PR_RT	PR,RT	1	99	1	242	NA	NA	B (3.8%)	1.1	None	None	None	N37D,K43R,I62IV,L63T,A71V,I72T,V77I,I93L	D67N,K70R,M184V,T215FI,K219E	None	None	None	V35VI,K122E,I135L,G196E,T200R,R211RG		NA	NA	NA	D67N,K70R,M184V,T215FI,K219E	None	NA	0	None	0	None	0	None	0	None	0	None	0	None	0	None
DC1271a_0110105_PR_RT	PR,RT	1	99	1	242	NA	NA	B (4.3%)	2.6	None	None	None	T12S,L19I,E35D,N37S,L63P,H69Q,A71T,V77I,T91TI,I93L	None	None	None	None	V35IT,S68G,V90I,S162SG,K173R,Q174K,Q197E,T200IM,R211K,F214L		NA	NA	NA	None	None	NA	0	None	0	None	0	None	0	None	0	None	0	None	0	None
DC1272a_0110325_PR_RT	PR,RT	1	99	1	242	NA	NA	B (5.0%)	0.88	None	None	None	I13V,D60E,Q61E,L63P,H69Y,A71T,I72V,V77I	E44D	None	K103KN	None	K20R,V60VI,K64KR,A98S,K101KR,K104N,K122E,T200EK,R211A		NA	NA	NA	K103N	None	NA	0	None	0	None	0	None	0	None	0	None	0	None	0	None
DC1273_0150209_PR_RT	PR,RT	1	99	1	242	NA	NA	B (5.8%)	0	None	None	None	I15V,M36I,R41K,L63P,K70R,I72V	None	None	None	None	K20R,A98S,T165I,D177E,G196R,T200A,Q207E		NA	NA	NA	None	None	NA	0	None	0	None	0	None	0	None	0	None	0	None	0	None
DC1275a_0120217_PR_RT	PR,RT	1	99	1	242	NA	NA	B (3.3%)	0.78	None	None	None	K14R,L19T,E35ED,N37CS,I62IV,L63H,V77I	None	None	None	None	V35VI,V60I,S68G,Q174K,G196E		NA	NA	NA	None	None	NA	0	None	0	None	0	None	0	None	0	None	0	None	0	None
DC1276_0120111_PR_RT	PR,RT	1	99	1	242	NA	NA	B (3.9%)	2.3	None	None	None	R41K,D60E,Q61E,L63P,H69Q,K70R,I72IT,V77I	None	None	K103KN	None	V35T,K49KR,V90VI,K122KE,D123DE,D177E,I178M,T200I		NA	NA	NA	K103N	None	NA	0	None	0	None	0	None	0	None	0	None	0	None	0	None
DC1277_0131212_PR_RT	PR,RT	1	99	1	242	NA	NA	B (2.9%)	1.5	None	None	None	L63A,H69Y,V82VI	None	None	K101EQ,Y181YC	None	I135M,E138V,Q174R,I178L,V179I		NA	NA	NA	K101E,Y181C	None	NA	0	None	0	None	0	None	0	None	0	None	0	None	0	None
DC1278_0130528_PR_RT	PR,RT	1	99	1	242	NA	NA	B (3.9%)	0	None	None	None	I13V,N37S,R41K,K70R	None	None	None	None	D123E,V189A		NA	NA	NA	None	None	NA	0	None	0	None	0	None	0	None	0	None	0	None	0	None
DC127a_0110418_PR_RT	PR,RT	1	99	1	242	NA	NA	B (3.4%)	1.4	None	None	None	T12S,R57K,L63P,E65D,A71V,I72IT,V77I,I93L	None	None	None	None	V21I,K122KPQT,I135R,S162Y,D177E,R211K		NA	NA	NA	None	None	NA	0	None	0	None	0	None	0	None	0	None	0	None	0	None
DC1280_0140727_PR_RT	PR,RT	1	99	1	242	NA	NA	B (3.1%)	0.78	None	None	None	I15V,L63V	None	None	None	None	V60I,S68G,I135T,S162H		NA	NA	NA	None	None	NA	0	None	0	None	0	None	0	None	0	None	0	None	0	None
DC1281a_0110607_PR_RT	PR,RT	1	99	1	242	NA	NA	B (4.8%)	2	None	None	None	L10I,I13IV,L19V,N37X,P39PQ,R57K,L63P,I72L,V77VI	None	None	None	None	V90I,D123E,E169D,D177E,G196E,R211RK,F214L		NA	NA	NA	None	None	NA	0	None	0	None	0	None	0	None	1	N37X	0	None	0	None
DC1282a_0110527_PR_RT	PR,RT	1	99	1	242	NA	NA	B (4.3%)	0.2	None	None	None	K20R,L63T,V77I	None	None	None	None	R83K,V90I,A98S,D121H,K122E,I135T,S162Y,Q174H,D177E,T200E,R211K		NA	NA	NA	None	None	NA	0	None	0	None	0	None	0	None	0	None	0	None	0	None
DC1283a_0130617_PR_RT	PR,RT	1	99	1	242	NA	NA	B (3.5%)	1.1	None	None	None	I15IV,E35ED,N37NT,L63T,I72V	None	None	None	None	S162C,D177E,T200A,R211RK		NA	NA	NA	None	None	NA	0	None	0	None	0	None	0	None	0	None	0	None	0	None
DC1284_0110128_PR_RT	PR,RT	1	99	1	242	NA	NA	B (2.0%)	2.3	None	L10LF	None	L63ST,I72T,V77I	None	None	None	None	R83K,I178IL,G196E,R211RK		NA	NA	NA	None	None	NA	0	None	0	None	0	None	0	None	0	None	0	None	0	None
DC1285_0130827_PR_RT	PR,RT	1	99	1	242	NA	NA	B (3.0%)	0.098	None	None	None	I13V,E35D,N37E,Q61H	None	None	V179D	None	K49R,K64R,A98S,K103R,K122E,K166R,D177E		NA	NA	NA	None	None	NA	0	None	0	None	0	None	0	None	0	None	0	None	0	None
DC1286a_0130211_PR_RT	PR,RT	1	99	1	242	NA	NA	B (4.3%)	1.3	None	None	None	L10I,T12TI,I13V,E35D,N37D,R41K,I64V	None	None	K103N	None	K32KQ,V35I,S48T,V106I,K122E,I135T,T139TA,D177E,I178M,D192DN,Q197QH,T200A,E204K,R211Q		NA	NA	NA	K103N	None	NA	0	None	0	None	0	None	0	None	0	None	0	None	0	None
DC1287_0120731_PR_RT	PR,RT	1	99	1	242	NA	NA	B (2.7%)	2.2	None	None	None	L10V,K14R,E35D,M36I,R41K,D60E,I62V	None	None	None	None	V60VI,A98S,K122P,I135V,K166KR,I178IL,T200TA,F214FL		NA	NA	NA	None	None	NA	0	None	0	None	0	None	0	None	0	None	0	None	0	None
DC1288_0130128_PR_RT	PR,RT	1	99	1	242	NA	NA	B (2.9%)	0.98	None	None	None	L19Q,N37NS,L63S,I64V	None	None	None	None	K20R,K122E,R143RK,Q174E		NA	NA	NA	None	None	NA	0	None	0	None	0	None	0	None	0	None	0	None	0	None
DC1289a_0120130_PR_RT	PR,RT	1	99	1	242	NA	NA	B (3.5%)	1.1	None	None	None	T12E,L19I,K20R,D60E,L63P,I64IL,H69Q,V77I	None	None	None	None	K20R,V35VI,I135T,V179VI,V189A,G196E,R211K		NA	NA	NA	None	None	NA	0	None	0	None	0	None	0	None	0	None	0	None	0	None
DC1290a_0120628_PR_RT	PR,RT	1	99	1	242	NA	NA	B (5.4%)	0.59	I54V,V82A	None	I54V,V82A	L10V,I13V,K20R,M36I,Q61E,L63P,I64V	None	None	Y181C,H221Y	None	K20R,V35M,K122E,D123DN,K166R,T200K,Q207T,R211K		NA	NA	NA	Y181C	None	NA	0	None	0	None	0	None	0	None	0	None	0	None	0	None
DC1291_0120831_PR_RT	PR,RT	1	99	1	242	NA	NA	B (3.6%)	1.1	None	None	None	I15V,Q18E,E35ED,L63LP,I72IATV,V82I	None	None	K103N	None	D86E,K102R,S162C,D177N,Q207E,R211RK		NA	NA	NA	K103N	None	NA	0	None	0	None	0	None	0	None	0	None	0	None	0	None
DC1293a_0110223_PR_RT	PR,RT	1	99	1	242	NA	NA	B (3.3%)	2.2	None	None	None	T12AS,K14KR,I15IV,E35D,R41K,K43KR,I62V,L63PS,A71V,I72IT,V77I,I93L	None	None	None	None	A98S,K122E,D123S,S162C,I178IL,G196E,Q207R,R211A		NA	NA	NA	None	None	NA	0	None	0	None	0	None	0	None	0	None	0	None	0	None
DC1294_0140314_PR_RT	PR,RT	1	99	1	242	NA	NA	B (3.0%)	0.78	None	None	None	I15IV,N37D,L63PS,K70R	None	None	None	None	S48T,A98S,K122E,T200V,Q207D,R211K		NA	NA	NA	None	None	NA	0	None	0	None	0	None	0	None	0	None	0	None	0	None
DC1295_0131118_PR_RT	PR,RT	1	99	1	242	NA	NA	B (3.5%)	2.2	None	None	None	T12A,I64V,K70KR,I72V,V77VI	None	L228R	L100I,K103N	None	E36EQ,V60VI,K102Q,K122E,I135V,S162N,I178L,V179I,T200R,Q207E,R211RK,L228HR		NA	NA	NA	L100I,K103N	None	NA	0	None	0	None	0	None	0	None	0	None	0	None	0	None
DC1296_0130806_PR_RT	PR,RT	1	99	1	242	NA	NA	B (2.4%)	1.1	None	None	None	N37T,R57K,L63P,H69Q,A71T	None	None	V179VD	None	I178IM,T200A,R211RK		NA	NA	NA	None	None	NA	0	None	0	None	0	None	0	None	0	None	0	None	0	None
DC1297_0150810_PR_RT	PR,RT	1	99	1	242	NA	NA	B (2.7%)	2.4	None	None	None	I62V,L63P,I64M,V77I	None	None	E138A	None	K49KR,K101Q,K122E,T165I,E169D,G196E,I202V		NA	NA	NA	None	None	NA	0	None	0	None	0	None	0	None	0	None	0	None	0	None
DC1298_0120709_PR_RT	PR,RT	1	99	1	242	NA	NA	B (3.9%)	0.88	None	None	None	L10V,I13V,M36I,R41K,Q61H,I64V,H69Q	None	None	None	None	V21I,V60I,I135T,S162SC,T165TI,D177E,I178M,Q207E,R211K		NA	NA	NA	None	None	NA	0	None	0	None	0	None	0	None	0	None	0	None	0	None
DC1299a_0110613_PR_RT	PR,RT	1	99	1	242	NA	NA	B (4.5%)	0.78	None	None	None	I15V,M36I,R41K,L63P	None	None	None	None	R78RK,K101R,S162SN,D177N,T200A,Q207E,R211K		NA	NA	NA	None	None	NA	0	None	0	None	0	None	0	None	0	None	0	None	0	None
DC129a_0130104_PR_RT	PR,RT	1	99	1	242	NA	NA	B (2.8%)	0.2	None	None	None	None	None	None	None	None	V35I,R83K		NA	NA	NA	None	None	NA	0	None	0	None	0	None	0	None	0	None	0	None	0	None
DC12a_0120913_PR_RT	PR,RT	1	99	1	242	NA	NA	B (3.0%)	1.7	None	None	None	D25DN,E35D,L63P,V77I,R87RK,I93L	V75VI	None	G190GE	None	R72RK,I142V,S162A,I178M,R211K		NA	NA	NA	G190E	None	NA	0	None	0	None	0	None	0	None	0	None	1	D25N	0	None
DC1300a_0120713_PR_RT	PR,RT	1	99	1	242	NA	NA	B (2.5%)	2.6	None	None	None	I15V,E35ED,R57RK,L63LP,V77I	None	None	None	None	V21I,R83K,K102R,K122E,K173N,D177DE,I202IV		NA	NA	NA	None	None	NA	0	None	0	None	0	None	0	None	0	None	0	None	0	None
DC1301a_0110307_PR_RT	PR,RT	1	99	1	242	NA	NA	B (4.3%)	0	N88T	None	None	G17E,R57K,D60E,Q61D,L63Q,I64V	None	None	None	None	I178L,G196E,R211K,F214L,V241I		NA	NA	NA	None	None	NA	0	None	0	None	0	None	0	None	0	None	0	None	0	None
DC1304_0131216_PR_RT	PR,RT	1	99	1	242	NA	NA	B (3.6%)	1.2	None	None	None	L63LFPS,H69HY,K70KR	None	None	None	None	V21I,K102Q,S162Y,G196K,T200I		NA	NA	NA	None	None	NA	0	None	0	None	0	None	0	None	0	None	0	None	0	None
DC1305_0110810_PR_RT	PR,RT	1	99	1	242	NA	NA	B (2.0%)	3.4	None	None	None	I62IV,L63AS,I64IV,I72IV,V77VI	None	None	None	None	V35VI,A98S,E169ED,K173KE,I178IM,T200TI,Q207QK,R211RK		NA	NA	NA	None	None	NA	0	None	0	None	0	None	0	None	0	None	0	None	0	None
DC1306_0131009_PR_RT	PR,RT	1	99	1	242	NA	NA	B (4.1%)	1.8	None	None	None	R41K,I62IV,L63P,V77I,I93L	None	None	None	None	V106VI,A158S,K173E,Q174R,T200A,Q207E,R211K		NA	NA	NA	None	None	NA	0	None	0	None	0	None	0	None	0	None	0	None	0	None
DC1307_0120308_PR_RT	PR,RT	1	99	1	242	NA	NA	B (4.2%)	0.78	None	None	None	T12S,L63P,I72V,V77I	None	None	None	None	V60VI,D121H,K122E,I135T,D177E,V179I,T200E,R211K		NA	NA	NA	None	None	NA	0	None	0	None	0	None	0	None	0	None	0	None	0	None
DC1308a_0140414_PR_RT	PR,RT	1	99	1	242	NA	NA	B (4.5%)	0.49	None	None	None	I13V,A71V,I72T,I93L	M41L,T215E	None	E138A	None	K11R,E40D,V60I,K122E,D123S,I135T,S162Y,Q174E,V179I		NA	NA	NA	M41L,T215E	None	NA	0	None	0	None	0	None	0	None	0	None	0	None	0	None
DC1309_0141006_PR_RT	PR,RT	1	99	1	242	NA	NA	B (4.3%)	1.5	None	None	None	L19I,L63P,I64V,K70R,I72E,V77VI	K219KR	L228R	K103N,V108VI,P225H	None	P4S,V90VI,I135V,S162C,F171Y,G196E,T200A,Q207E,R211K,L228LR		NA	NA	NA	K103N,K219R,P225H	None	NA	0	None	0	None	0	None	0	None	0	None	0	None	0	None
DC130a_0110210_PR_RT	PR,RT	1	99	1	242	NA	NA	B (3.5%)	0.098	None	None	None	M36I,L63P,H69K	M184V	None	None	None	V35I,V118I,K122E,D123E,I135T,D177E,G196E,F214L		NA	NA	NA	M184V	None	NA	0	None	0	None	0	None	0	None	0	None	0	None	0	None
DC131_0131101_PR_RT	PR,RT	1	99	1	242	NA	NA	B (2.9%)	0	None	None	None	E35D,L63P	None	None	K103N	None	R83K,K122E,T200A,R211Q		NA	NA	NA	K103N	None	NA	0	None	0	None	0	None	0	None	0	None	0	None	0	None
DC1310a_0110705_PR_RT	PR,RT	1	99	1	242	NA	NA	B (3.1%)	0.98	None	None	None	R57K,I64V	None	None	K101KE,K103KN,G190GA	None	V21I,V60I,K64KR,S162Y,R211K		NA	NA	NA	K101E,K103N,G190A	None	NA	0	None	0	None	0	None	0	None	0	None	0	None	0	None
DC1311_0120307_PR_RT	PR,RT	1	99	1	242	NA	NA	B (3.9%)	2.7	None	None	None	T12S,L19IV,M36I,R57K,I62V,L63T,I66IT,H69R,I72T	None	None	None	None	K11KR,D123E,I135IT,I142IV,K173Q,D177E,I178M,T200TA		NA	NA	NA	None	None	NA	0	None	0	None	0	None	0	None	0	None	0	None	1	I66IT
DC1314_0150317_PR_RT	PR,RT	1	99	1	242	NA	NA	B (3.3%)	1.2	None	None	None	I13V,L63S,I64V	None	None	K103N	None	A98S,K122E,S162SC,E169D,T200A		NA	NA	NA	K103N	None	NA	0	None	0	None	0	None	0	None	0	None	0	None	0	None
DC1315_0120124_PR_RT	PR,RT	1	99	1	242	NA	NA	B (3.5%)	1.9	None	None	None	I13V,G17DE,R41K,K45KR,D60E,L63P,K70KT,A71V,I93L	None	None	None	None	D123DE,I135T,P176PS,T200A,R211K,F214L		NA	NA	NA	None	None	NA	0	None	0	None	0	None	0	None	0	None	0	None	0	None
DC1316_0120504_PR_RT	PR,RT	1	99	1	242	NA	NA	B (3.2%)	0	None	None	None	Q18I	None	None	V108I	None	V35I,R83K,K122Q,D123N,K173T,D177E,T200A,R211K		NA	NA	NA	None	None	NA	0	None	0	None	0	None	0	None	0	None	0	None	0	None
DC1317_0110125_PR_RT	PR,RT	1	99	1	242	NA	NA	B (3.2%)	1.3	None	None	None	E35ED,N37CS,I62V,L63P,V77I,T91TI,I93L	None	None	None	None	V35T,K49KR,K122E,S162C,E169D,R211K		NA	NA	NA	None	None	NA	0	None	0	None	0	None	0	None	0	None	0	None	0	None
DC1318a_0120709_PR_RT	PR,RT	1	99	1	242	NA	NA	B (1.8%)	1.5	None	None	None	R57RK,I62IV,L63P,I93L	None	None	None	None	R83RK,D123E,I178ILM,R211S,F214L		NA	NA	NA	None	None	NA	0	None	0	None	0	None	0	None	0	None	0	None	0	None
DC132_0140627_PR_RT	PR,RT	1	99	1	242	NA	NA	B (2.9%)	1.5	None	None	None	R57K,D60E,I62V,L63P	None	None	None	None	K20R,V60I,K122KE,I135T,S162H,T200A,R211RG		NA	NA	NA	None	None	NA	0	None	0	None	0	None	0	None	0	None	0	None	0	None
DC1320_0111115_PR_RT	PR,RT	1	99	1	242	NA	NA	B (2.6%)	2.3	None	None	None	K20I,I62IV,L63A,A71T,V77I	None	None	K103KN,P225PH,K238KT	None	V8VI,R83RK,D121Y,K122E,R211K,F214FL		NA	NA	NA	K103N,P225H	None	NA	0	None	0	None	0	None	0	None	0	None	0	None	0	None
DC1321_0130501_PR_RT	PR,RT	1	99	1	242	NA	NA	B (3.1%)	0.68	None	None	None	R57K,L63T,I64V,E65D	M41L,M184V,T215Y	None	K103N,V108VI,P225H	None	K122E,I135IT,I142V,T200A		NA	NA	NA	M41L,K103N,M184V,T215Y,P225H	None	NA	0	None	0	None	0	None	0	None	0	None	0	None	0	None
DC1322_0130812_PR_RT	PR,RT	1	99	1	242	NA	NA	B (3.4%)	1.5	None	None	None	I64V,I93L	None	None	None	None	K20R,K49R,K122E,S162C,I178M,G196E,T200A,R211S		NA	NA	NA	None	None	NA	0	None	0	None	0	None	0	None	0	None	0	None	0	None
DC1323a_0110208_PR_RT	PR,RT	1	99	1	242	NA	NA	B (3.8%)	1.6	None	None	None	R57K,L63P,H69Q	None	None	V108I,E138EG	None	V35I,P55PS,R83K,D121H,K122E,E169D,K173N,D177DEG,I178L		NA	NA	NA	None	None	NA	0	None	0	None	0	None	0	None	0	None	0	None	0	None
DC1324_0110223_PR_RT	PR,RT	1	99	1	242	NA	NA	B (6.2%)	0.49	M46I,I47V,I54M,V82M	K43T,L89V	M46I,I47V,I54M,V82M	L10I,V11I,T12S,I13V,K20I,M36I,N37D,I62V,L63P,H69Y,A71T,I72T	T215L	None	K103N	None	K49R,V60I,R83K,V90I,A98S,K101R,K122E,S162DE,K166R,E169K,K173E,T200A		NA	NA	NA	K103N	None	NA	0	None	0	None	0	None	0	None	0	None	0	None	1	S162DE
DC1325_0110708_PR_RT	PR,RT	1	99	1	242	NA	NA	B (2.3%)	0	None	None	None	K14R,R57K,I62V,L63P,C67Y	None	None	None	None	R83K,T200A		NA	NA	NA	None	None	NA	0	None	0	None	0	None	0	None	0	None	0	None	0	None
DC1329_0120820_PR_RT	PR,RT	1	99	1	242	NA	NA	B (5.0%)	0	None	None	None	T12A,G16E,E35D,N37E,R57K,L63C,V77I,I93L	None	None	None	None	V35I,K122E,D123N,I135T,I142T,T200E,R211K		NA	NA	NA	None	None	NA	0	None	0	None	0	None	0	None	0	None	0	None	0	None
DC133_0130213_PR_RT	PR,RT	1	99	1	242	NA	NA	B (3.2%)	0.098	None	None	None	L10V,M36MI,I62V,L63P,I64L	M184V	None	None	None	R83K,D123E		NA	NA	NA	M184V	None	NA	0	None	0	None	0	None	0	None	0	None	0	None	0	None
DC1330_0110921_PR_RT	PR,RT	1	99	1	242	NA	NA	B (3.9%)	0.68	None	None	None	D60E,L63Q,I64V	None	None	None	None	K122KR,D123E,E169D,F171Y,D177DE,G196E,T200I,Q207E		NA	NA	NA	None	None	NA	0	None	0	None	0	None	0	None	0	None	0	None	0	None
DC1331a_0110616_PR_RT	PR,RT	1	99	1	242	NA	NA	B (3.7%)	0.78	None	None	None	L10I,K14R,I15V,E35D,N37E,R57RK,D60E,C67Q	None	None	None	None	K20R,A98S,K122E,R211K		NA	NA	NA	None	None	NA	0	None	0	None	0	None	0	None	0	None	0	None	0	None
DC1332_0120416_PR_RT	PR,RT	1	99	1	242	NA	NA	B (3.6%)	1.3	None	None	None	L33I,N37C,L63P,C67D,I72V	None	None	None	None	V21VI,S48T,K49R,I50V,V60I,K166KQ,K173KE,R211K		NA	NA	NA	None	None	NA	0	None	0	None	0	None	0	None	0	None	0	None	0	None
DC1333_0131029_PR_RT	PR,RT	1	99	1	242	NA	NA	B (4.0%)	1.5	None	None	None	L33LI,E35ED,N37NS,P39Q,R57K,L63P,I64IM,A71V,V77M	None	None	K101E,E138A	None	D123E,D177E,V179I,I202V,R211K		NA	NA	NA	K101E	None	NA	0	None	0	None	0	None	0	None	0	None	0	None	0	None
DC1334_0120807_PR_RT	PR,RT	1	99	1	242	NA	NA	B (3.4%)	0.78	None	None	None	M36MI,R57K,L63P,Q92E	None	None	None	None	R83K,K122E,Q207R		NA	NA	NA	None	None	NA	0	None	0	None	0	None	0	None	0	None	0	None	0	None
DC1335_0110713_PR_RT	PR,RT	1	99	1	242	NA	NA	B (2.4%)	2.3	None	None	None	I15IV,R57K,L63P,K70R	None	None	None	None	D121H,K122E,I142T,D177E,T200A,R211Q		NA	NA	NA	None	None	NA	0	None	0	None	0	None	0	None	0	None	0	None	0	None
DC1336a_0130715_PR_RT	PR,RT	1	99	1	242	NA	NA	B (2.4%)	2.3	None	None	None	E35D,N37H,R57K,L63P	None	None	None	None	T200A,R211K		NA	NA	NA	None	None	NA	0	None	0	None	0	None	0	None	0	None	0	None	0	None
DC1337a_0110829_PR_RT	PR,RT	1	99	1	242	NA	NA	B (3.2%)	0.49	None	None	None	I15V,M36L,N37A	None	None	None	None	S68G,D121H,K122E,K166R,D177E,I178L,R211Q		NA	NA	NA	None	None	NA	0	None	0	None	0	None	0	None	0	None	0	None	0	None
DC1338_0150121_PR_RT	PR,RT	1	99	1	242	NA	NA	B (2.6%)	0.88	None	None	None	E35D,R57K,L63P,V77I	None	None	None	None	R83RK,D123E,D177E,R211K		NA	NA	NA	None	None	NA	0	None	0	None	0	None	0	None	0	None	0	None	0	None
DC1339_0120322_PR_RT	PR,RT	1	99	1	242	NA	NA	B (3.7%)	1.9	None	None	None	E35D,M36L,R41K,I64V,K70R	None	None	None	None	S48T,K122E,D123DGNS,K166KR,K173KNRS,D177DEG,R211K		NA	NA	NA	None	None	NA	0	None	0	None	0	None	0	None	0	None	0	None	0	None
DC1340_0140127_PR_RT	PR,RT	1	99	1	242	NA	NA	B (2.2%)	2.6	None	None	None	I15V,L19P,G49GR,R57K,I62V,L63P,K70KQ	None	None	None	None	K49KR,I50IV,E53EK,V60VI,K64KR,R83RK,K122KE,I142IT,T165TI,T200TAEK		NA	NA	NA	None	None	NA	0	None	0	None	0	None	0	None	0	None	2	G49R,E53K	1	G49GR
DC1344a_0120404_PR_RT	PR,RT	1	99	1	242	NA	NA	B (5.2%)	0.88	I50V,I54L	L33F	I50V,I54L	L10I,I13V,E35D,M36I,N37S,R41K,L63P,E65D,K70R,A71V,I93L	D67N,K70R,M184V,K219Q	E203K	K101EQ,G190S	None	P1PS,V35M,K43Q,S48T,T69N,K122E,K166R,T200A,E203K,Q207E,R211K,F214L,K238R		NA	NA	NA	D67N,K70R,K101E,M184V,G190S,K219Q	None	NA	0	None	0	None	0	None	0	None	0	None	0	None	0	None
DC1346_0111125_PR_RT	PR,RT	1	99	1	242	NA	NA	B (4.5%)	0.68	M46I,L90M	T74P	M46I,L90M	L10V,I15IV,K20KM,E35D,R41K,K55R,R57K,I62V,L63P,K70R,A71V,V75I,I93L	M41L,L74I,M184V,L210W,T215Y,K219KE	None	A98G,K101E,E138G,V179VF,Y181C,G190A	Q242H	R83K,K122E,I142T,I178IM,L228H,Q242H		NA	NA	NA	M41L,L74I,K101E,V179F,Y181C,M184V,G190A,L210W,T215Y,K219E	K55R	NA	0	None	0	None	0	None	0	None	0	None	0	None	0	None
DC1347_0120308_PR_RT	PR,RT	1	99	1	242	NA	NA	B (4.5%)	0.098	None	None	None	L10I,I15V,L63R,I64V,K70E,V77I,I93L	D67G,M184V	I31L	V106M,V179D	None	I31L,T39TA,S68G,V90I,K122E,D123E,T200A		NA	NA	NA	D67G,V106M,M184V	None	NA	0	None	0	None	0	None	0	None	0	None	0	None	0	None
DC1348_0131205_PR_RT	PR,RT	1	99	1	242	NA	NA	B (3.3%)	2.1	None	None	None	Q18IL,R57K,L63P,I64V,V77I,I93L	None	None	None	None	D123E,D177DE,I178IM,T200A,Q207K,R211K		NA	NA	NA	None	None	NA	0	None	0	None	0	None	0	None	0	None	0	None	0	None
DC1349_0120224_PR_RT	PR,RT	1	99	1	242	NA	NA	B (3.0%)	0	None	None	None	R41K,L63H,I72V,V77I	None	None	None	None	R199K,T200I,I202V		NA	NA	NA	None	None	NA	0	None	0	None	0	None	0	None	0	None	0	None	0	None
DC134a_0130308_PR_RT	PR,RT	1	99	1	242	NA	NA	B (2.9%)	1.8	None	None	None	K14KR,I15V,L19T,M36I,I62IV,L63S,I64IV,H69Q	None	None	None	None	M16MT,K20R,K22KR,T165I,G196E,F214FL		NA	NA	NA	None	None	NA	0	None	0	None	0	None	0	None	0	None	0	None	0	None
DC1350_0111011_PR_RT	PR,RT	1	99	1	242	NA	NA	B (3.0%)	0.39	None	None	None	L63Q,I64V,E65ED	None	None	None	None	V35I,I142V,E169D,T200A,R211K		NA	NA	NA	None	None	NA	0	None	0	None	0	None	0	None	0	None	0	None	0	None
DC1351a_0110107_PR_RT	PR,RT	1	99	1	242	NA	NA	B (3.3%)	1.2	None	None	None	R41K,Q61H,I72V	None	None	None	None	V35M,T39A,R83K,A98S,K122KIM,R211K		NA	NA	NA	None	None	NA	0	None	0	None	0	None	0	None	0	None	0	None	1	K122KIM
DC1352_0140113_PR_RT	PR,RT	1	99	1	242	NA	NA	B (2.5%)	2.1	None	None	None	L19I,E35D,P39P*QS,L63P,K70KT,G78GR,G94GS	M41L,K70R,K219Q	K64HNQ,L228R	None	None	M16MI,G51GR,V60VI,K64KHNQ,T69N,R72RK,I135T,E204ED,R211S,L228R		NA	NA	NA	M41L,K70R,K219Q	None	NA	0	None	0	None	0	None	1	P39P*QS	0	None	4	G78R,G94S,M16I,G51R	2	G94GS,G51GR
DC1353_0140219_PR_RT	PR,RT	1	99	1	242	NA	NA	B (2.4%)	0	None	None	None	M36I,L63P	None	None	V106A	None	V35L,Q207E		NA	NA	NA	V106A	None	NA	0	None	0	None	0	None	0	None	0	None	0	None	0	None
DC1354_0110103_PR_RT	PR,RT	1	99	1	242	NA	NA	B (2.5%)	2.7	None	None	None	I13V,L19LI,K20KR,E35D,R57K,D60DE,L63P	None	None	None	None	V60VI,K64R,A158AS,T165TI,K166KR,E169ED,I202V,L210M,R211K		NA	NA	NA	None	None	NA	0	None	0	None	0	None	0	None	0	None	0	None	0	None
DC1355a_0111114_PR_RT	PR,RT	1	99	1	242	NA	NA	B (3.5%)	0.68	D30N	N88D	D30N,N88D	I13V,K14R,N37D,R57RK,L63P,A71T,I72T,V77I	None	None	None	None	V35I,V60I,R83K,I135T,I178IL,G196E,Q197K		NA	NA	NA	None	None	NA	0	None	0	None	0	None	0	None	0	None	0	None	0	None
DC1356a_0120622_PR_RT	PR,RT	1	99	1	242	NA	NA	B (2.8%)	1.2	None	None	None	I15V,M36I,L63A	None	None	K103KN,G190GA	None	K122KE,D123DE,Q207E,F214FL		NA	NA	NA	K103N,G190A	None	NA	0	None	0	None	0	None	0	None	0	None	0	None	0	None
DC1357a_0121001_PR_RT	PR,RT	1	99	1	242	NA	NA	B (3.8%)	1.1	None	None	None	L63P	M184V,T215F	L228N	K103N,K238T	None	K20R,S68G,K101R,D121H,K122E,I135T,S162SDGN,D177E,I178M,R211K,L228N,D237N		NA	NA	NA	K103N,M184V,T215F	None	NA	0	None	0	None	0	None	0	None	0	None	0	None	0	None
DC1358a_0120814_PR_RT	PR,RT	1	99	1	242	NA	NA	B (4.0%)	0.78	L90M	None	L90M	I13V,E35D,M36I,N37S,R41K,K45KR,R57K,I62V,L63P,I64V,V77VI,I93L	A62V	None	V106A,E138R,V179D	None	V35I,V60I,E194N,G196E,Q197E,T200A,R211K,F214FL		NA	NA	NA	V106A	None	NA	0	None	0	None	0	None	0	None	0	None	0	None	1	E138R
DC1359_0130718_PR_RT	PR,RT	1	99	1	242	NA	NA	B (3.8%)	1.5	None	None	None	R57K,I62IV,L63P,V77I,I93L	M184V	None	None	None	V21I,K49R,R83K,T200A,I202V,R211K		NA	NA	NA	M184V	None	NA	0	None	0	None	0	None	0	None	0	None	0	None	0	None
DC135a_0130108_PR_RT	PR,RT	1	99	1	242	NA	NA	B (2.9%)	1.8	None	None	None	T12TS,I13IV,I15V,N37S,Q61QE,I64V	None	None	None	None	V35IM,T39TA,E40ED,A98S,K102KR,K122E,D123E,I135R,I142V,Q174E,D177E,V179I,G196E		NA	NA	NA	None	None	NA	0	None	0	None	0	None	0	None	0	None	0	None	0	None
DC1360a_0110623_PR_RT	PR,RT	1	99	1	242	NA	NA	B (3.2%)	2.3	I84IV	None	I84V	M36MI,R41K,I62IV,L63P,I64L,H69Y,K70KR,I72IT,V77I	None	None	None	None	R83RK,V90VI,K173AT,G196GE,R211K		NA	NA	NA	None	None	NA	0	None	0	None	0	None	0	None	0	None	0	None	0	None
DC1362a_0110706_PR_RT	PR,RT	1	99	1	242	NA	NA	B (3.3%)	0.39	None	None	None	I13V,D60E,Q61E,L63P,H69Q,V77I	None	None	K103N	None	V35I,E40D,D177E		NA	NA	NA	K103N	None	NA	0	None	0	None	0	None	0	None	0	None	0	None	0	None
DC1363_0111228_PR_RT	PR,RT	1	99	1	242	NA	NA	B (4.0%)	2.1	None	L10LF	None	T12A,D60E,Q61E,L63P,I64V,H69Q,V77I,P79PL,T91TI	None	None	None	None	E79EK,A98S,K104KN,K122E,D123G,I135R,L149LF,D177X,G196E,R211RKQ,L234LF		NA	NA	NA	None	None	NA	0	None	0	None	0	None	0	None	1	D177X	1	E79K	2	L149LF,L234LF
DC1364_0130912_PR_RT	PR,RT	1	99	1	242	NA	NA	B (2.7%)	2.2	None	None	None	K14KR,I15V,L63AITV,I72IV,V77I	None	None	None	None	A98AS,K122P,D123E,I135T,K166KR,D177E,I195IT		NA	NA	NA	None	None	NA	0	None	0	None	0	None	0	None	0	None	0	None	0	None
DC1365_0110407_PR_RT	PR,RT	1	99	1	242	NA	NA	B (2.9%)	2.6	None	None	None	R57K,L63PS,I72IV,V77VI	M184V	None	None	None	T39TA,V60VI,T69TS,R83K,K122E,S162Y,T200A,R211K		NA	NA	NA	M184V	None	NA	0	None	0	None	0	None	0	None	0	None	0	None	0	None
DC1366a_0110914_PR_RT	PR,RT	1	99	1	242	NA	NA	B (3.6%)	1.4	None	None	None	E35D,N37DE,R41K,K55KR,L63P,A71T,V77I,I93L	None	None	V108VI	None	V35M,T39A,K104R,D123E,D177E,I178IM,T200A,R211RK		NA	NA	NA	None	K55R	NA	0	None	0	None	0	None	0	None	0	None	0	None	0	None
DC1367_0120508_PR_RT	PR,RT	1	99	1	242	NA	NA	B (4.0%)	0.98	None	None	None	I13V,I15L,L33V,L63P,I64V	None	None	K101E,G190A	None	V35L,V60VI,A98S,D121Y,K122E,D123E,I135R,R172K,K173KR,Q174E,V179I,F214L,L228H		NA	NA	NA	K101E,G190A	None	NA	0	None	0	None	0	None	0	None	0	None	0	None	0	None
DC1368a_0111230_PR_RT	PR,RT	1	99	1	242	NA	NA	B (2.3%)	2.4	None	None	None	E35D,R57RK,I64V,T91TI	None	None	None	None	K122KE,R211K		NA	NA	NA	None	None	NA	0	None	0	None	0	None	0	None	0	None	0	None	0	None
DC1369a_0111130_PR_RT	PR,RT	1	99	1	242	NA	NA	B (3.5%)	1.4	None	None	None	L10I,T12P,I13V,N37ND,D60E,I62V,L63P,C67D,I72IM,V77I	T215L	None	None	None	K122E,I142V,G196E		NA	NA	NA	None	None	NA	0	None	0	None	0	None	0	None	0	None	0	None	0	None
DC1370_0110307_PR_RT	PR,RT	1	99	1	242	NA	NA	B (3.1%)	0	None	None	None	L19I,L63A,K70R	None	None	None	None	R83K,D121Y,K122E,T139A,D177E,T200A		NA	NA	NA	None	None	NA	0	None	0	None	0	None	0	None	0	None	0	None	0	None
DC1371a_0111006_PR_RT	PR,RT	1	99	1	242	NA	NA	B (3.6%)	0.68	None	None	None	I13V,I15IV,N37D,R57K,D60E,I64V,V77I	None	None	None	None	R83K,K104N,K122E,S162C,R211Q		NA	NA	NA	None	None	NA	0	None	0	None	0	None	0	None	0	None	0	None	0	None
DC1373a_0111230_PR_RT	PR,RT	1	99	1	242	NA	NA	B (3.2%)	1.5	None	None	None	G16E,V77I	None	None	K103N	None	K49R,K82R,R83K,I159V,K173R		NA	NA	NA	K103N	None	NA	0	None	0	None	0	None	0	None	0	None	0	None	0	None
DC1374_0111229_PR_RT	PR,RT	1	99	1	242	NA	NA	B (4.1%)	0.98	None	None	None	T12E,E35D,N37D,P39PS,R57K,D60E,L63P,I64V	None	None	None	None	V21I,V35I,E53ED,I135L,I142L,I195L,T200TI		NA	NA	NA	None	None	NA	0	None	0	None	0	None	0	None	0	None	0	None	0	None
DC1375_0150202_PR_RT	PR,RT	1	99	1	242	NA	NA	B (4.2%)	0.68	None	None	None	E35D,M36MI,N37E,R57K,D60E,I62IV,L63AP	None	None	None	None	V35I,W71WG,I135V,D177E		NA	NA	NA	None	None	NA	0	None	0	None	0	None	0	None	0	None	0	None	1	W71WG
DC1376_0120914_PR_RT	PR,RT	1	99	1	242	NA	NA	B (3.7%)	1.6	None	None	None	I13V,N37ND,R57K,Q61E,L63P,I72IV	None	None	None	None	S48E,V90I,S162A,I195L,T200E,R211K		NA	NA	NA	None	None	NA	0	None	0	None	0	None	0	None	0	None	0	None	0	None
DC1377_0130813_PR_RT	PR,RT	1	99	1	242	NA	NA	B (4.4%)	1.1	None	None	None	L10I,I13V,I15V,G16GE,L63T,V77I	None	D218E	K101E,V179L,Y181C,Y188L,H221Y	None	K49R,K122E,I135T,E169K,K173E,T200A,Q207E,F214L,D218E		NA	NA	NA	K101E,Y181C,Y188L	None	NA	0	None	0	None	0	None	0	None	0	None	0	None	0	None
DC1378a_0120607_PR_RT	PR,RT	1	99	1	242	NA	NA	B (3.0%)	0.88	None	None	None	L10I,I13V,N37D,D60DE,L63P,C67S,V77I	None	None	None	None	V35T,T39K,K122E,D123S,K166KR,D177E,R211K		NA	NA	NA	None	None	NA	0	None	0	None	0	None	0	None	0	None	0	None	0	None
DC1379_0140919_PR_RT	PR,RT	1	99	1	242	NA	NA	B (4.4%)	0	None	None	None	L19I,E35D,R41K,R57K,D60E	None	None	None	None	V35R,T39A,R83K,D121Y,K122E,S162C,T200I,R211K		NA	NA	NA	None	None	NA	0	None	0	None	0	None	0	None	0	None	0	None	0	None
DC137a_0110805_PR_RT	PR,RT	1	99	1	242	NA	NA	B (2.8%)	2.2	None	None	None	L63S,I64IV,I72IT	None	None	None	None	V35I,V60VI,R83RK,I142IL,A158AS,S163ST,E169D,I178M,R211RK		NA	NA	NA	None	None	NA	0	None	0	None	0	None	0	None	0	None	0	None	0	None
DC138_0120711_PR_RT	PR,RT	1	99	1	242	NA	NA	B (3.6%)	0	None	None	None	R57K,I62V,L63I,A71V,I72T,I93L	None	None	None	None	R83K,K102Q,K122E,S162C,E169D		NA	NA	NA	None	None	NA	0	None	0	None	0	None	0	None	0	None	0	None	0	None
DC1380_0130529_PR_RT	PR,RT	1	99	1	242	NA	NA	B (3.0%)	1.6	None	None	None	E35D,M36I,R57K,L63P	None	None	None	None	K49R,K122KE,A158AS,T165I,E169D		NA	NA	NA	None	None	NA	0	None	0	None	0	None	0	None	0	None	0	None	0	None
DC1382_0110628_PR_RT	PR,RT	1	99	1	242	NA	NA	B (3.5%)	1.1	None	None	None	I13V,N37D,I62IV,L63LP,C67S,H69HY,V77I	None	None	K101E,G190A	None	K49R,V60I,R83RK,D123E,G196E		NA	NA	NA	K101E,G190A	None	NA	0	None	0	None	0	None	0	None	0	None	0	None	0	None
DC1383a_0120120_PR_RT	PR,RT	1	99	1	242	NA	NA	B (3.5%)	0.78	None	None	None	I62V,L63P,I64L,C67S,V77I	E44D,M184MV	None	P225PH	None	T27S,K49R,R83K,K102Q,K122E,E169K,K173E,I178M,T200A		NA	NA	NA	M184V,P225H	None	NA	0	None	0	None	0	None	0	None	0	None	0	None	0	None
DC1384_0110718_PR_RT	PR,RT	1	99	1	242	NA	NA	B (2.4%)	1.3	None	None	None	N37S,R41K,R57K,L63P	M184V,K219KR	None	A98AG,K103N,P225H	None	K20R,V60I,K122E,I135ILM,G196E		NA	NA	NA	K103N,M184V,K219R,P225H	None	NA	0	None	0	None	0	None	0	None	0	None	0	None	0	None
DC1385_0131213_PR_RT	PR,RT	1	99	1	242	NA	NA	B (3.1%)	1.8	None	None	None	L33V,N37S,R41RK,D60E,I62V,L63LP,I64V	None	None	None	None	D121Y,K122E,R125RK,I135T,I142V,I180V,T200TA,R211K		NA	NA	NA	None	None	NA	0	None	0	None	0	None	0	None	0	None	0	None	0	None
DC1386_0121127_PR_RT	PR,RT	1	99	1	242	NA	NA	B (3.0%)	2.4	None	None	None	I15V,E35D,M36I,N37D,I64IV,I72V	None	None	K103KN	None	V35VI,K49KR,R83K,K102Q,S162SACG,T165TI,E169D,K173R,T200A,R211K		NA	NA	NA	K103N	None	NA	0	None	0	None	0	None	0	None	0	None	0	None	0	None
DC1388_0131226_PR_RT	PR,RT	1	99	1	242	NA	NA	B (4.4%)	0.098	None	None	None	L63A,V77I,P79Q	None	None	V179D	None	V35T,T39A,R83K,K104R,I135T		NA	NA	NA	None	None	NA	0	None	0	None	0	None	0	None	0	None	0	None	0	None
DC1389_0110915_PR_RT	PR,RT	1	99	1	242	NA	NA	B (2.9%)	0.98	None	None	None	E35D,R57K,L63P	None	None	None	None	K20R,V35I,K122E,I178M,R211K		NA	NA	NA	None	None	NA	0	None	0	None	0	None	0	None	0	None	0	None	0	None
DC1390_0120521_PR_RT	PR,RT	1	99	1	242	NA	NA	B (3.2%)	0.78	None	None	None	N37S,R41K,L63P,I72T,V77I,I93L	None	None	None	None	V35T,E40D,K49R,D123E,K166KR,D177DE,I178IL,T200A		NA	NA	NA	None	None	NA	0	None	0	None	0	None	0	None	0	None	0	None	0	None
DC1391_0111111_PR_RT	PR,RT	1	99	1	242	NA	NA	B (3.9%)	0.88	None	None	None	G16E,Q18I,K45R,I72R,V77I	None	None	None	None	K20R,K49R,V90I,K122E,S162A,K173T,D177DN,T200E		NA	NA	NA	None	None	NA	0	None	0	None	0	None	0	None	0	None	0	None	0	None
DC1392_0110323_PR_RT	PR,RT	1	99	1	242	NA	NA	B (3.4%)	0.88	None	None	None	L19I,R57K,L63S,V77I	None	None	None	None	E6K,K122E,S162C,E169D		NA	NA	NA	None	None	NA	0	None	0	None	0	None	0	None	0	None	0	None	0	None
DC1393_0150604_PR_RT	PR,RT	1	99	1	242	NA	NA	B (2.9%)	1.3	None	None	None	R8RQ,I13V,L63P,I72IV	M184V	None	K103N	None	K20R,K122E,D123DE,I135V,S162C,I178L,D192DE,T200A		NA	NA	NA	K103N,M184V	None	NA	0	None	0	None	0	None	0	None	0	None	0	None	0	None
DC1396_0150204_PR_RT	PR,RT	1	99	1	242	NA	NA	B (2.5%)	0.29	None	None	None	K14R,N37D,G40GE,R57K,K70R	None	None	None	None	R83K,A98S,K122E,I135T,R211K		NA	NA	NA	None	None	NA	0	None	0	None	0	None	0	None	0	None	1	G40E	0	None
DC1397a_0150428_PR_RT	PR,RT	1	99	1	242	NA	NA	B (3.0%)	1.3	None	None	None	I13V,N37D,D60E,I64V,I72V,V77I	None	None	E138K	K101T	R83K,K101T,D123E,S162C,D177E,G196E,T200A,R211K		NA	NA	NA	None	None	NA	0	None	0	None	0	None	0	None	0	None	0	None	0	None
DC1398_0110211_PR_RT	PR,RT	1	99	1	242	NA	NA	B (3.1%)	2.5	None	None	None	I15IV,Q18I,L63S,I64V,V77I	None	None	None	None	S68G,K122E,T200A,R211K		NA	NA	NA	None	None	NA	0	None	0	None	0	None	0	None	0	None	0	None	0	None
DC1399a_0130503_PR_RT	PR,RT	1	99	1	242	NA	NA	B (4.3%)	0.098	None	None	None	I13V,N37S,K43R,L63P,V77I	None	None	None	None	E6D,V35T,A98S,K102Q,K104R,S162A,K173Q		NA	NA	NA	None	None	NA	0	None	0	None	0	None	0	None	0	None	0	None	0	None
DC139a_0121105_PR_RT	PR,RT	1	99	1	242	NA	NA	B (3.4%)	2.5	None	None	None	N37CS,L63Q,I64V,V77I	None	None	None	None	T27S,V35I,R83K,K122Q,D177E,I178M,G196E,T200I,I202V,R211REGK		NA	NA	NA	None	None	NA	0	None	0	None	0	None	0	None	0	None	0	None	0	None
DC13a_0120126_PR_RT	PR,RT	1	99	1	242	NA	NA	B (4.4%)	0.098	None	None	None	R41K,R57K,L63P,H69Q,A71T,V77I	None	None	None	None	V35I,T69N,R83K,Q207E,R211K		NA	NA	NA	None	None	NA	0	None	0	None	0	None	0	None	0	None	0	None	0	None
DC1400a_0120918_PR_RT	PR,RT	1	99	1	242	NA	NA	B (2.7%)	3.4	None	None	None	L10V,P39Q,D60E,L63P,V77I	None	None	None	None	K122KE,I135IT,Q174N,R211RK,F214FL		NA	NA	NA	None	None	NA	0	None	0	None	0	None	0	None	0	None	0	None	0	None
DC1401_0120712_PR_RT	PR,RT	1	99	1	242	NA	NA	B (3.2%)	1.3	None	None	None	L10I,I13IV,R41K,D60E,I62M,L63S,I64M,A71V,I72IM,I93L	None	None	None	None	K32KE,V35R,T39A,K173E,Q174H,T200A,Q207H,R211K,F214FL		NA	NA	NA	None	None	NA	0	None	0	None	0	None	0	None	0	None	0	None	0	None
DC1402_0130409_PR_RT	PR,RT	1	99	1	242	NA	NA	B (2.6%)	2	None	None	None	E35ED,N37P,K45KR,R57K,L63LFPS,I64IV,I72IM,V77VI	None	None	None	None	K122KR,I142V,N175H,T200A		NA	NA	NA	None	None	NA	0	None	0	None	0	None	0	None	0	None	0	None	0	None
DC1405_0110216_PR_RT	PR,RT	1	99	1	242	NA	NA	B (3.9%)	0.88	None	L10LF	None	I15V,M36I,L63P,H69K	A62AV,K65R,D67DN,L74LI,M184V,K219KE	None	K101E,Y181YC,G190S	None	V35M,R83K,A98S,D123E,K166KR,I178L,G196E,T200A		NA	NA	NA	K65R,D67N,L74I,K101E,Y181C,M184V,G190S,K219E	None	NA	0	None	0	None	0	None	0	None	0	None	0	None	0	None
DC1407_0110221_PR_RT	PR,RT	1	99	1	242	NA	NA	B (2.9%)	1.9	None	None	None	I13IV,E35D,M36MIL,L63P,I64V,I72IV,V75VI	A62AV	None	None	None	K64KR,R83RK,I135V,K173KE,I178L,D192DE,G196E,R211K		NA	NA	NA	None	None	NA	0	None	0	None	0	None	0	None	0	None	0	None	0	None
DC1409a_0120828_PR_RT	PR,RT	1	99	1	242	NA	NA	B (3.7%)	0.68	None	None	None	N37S,R41K,D60E,Q61DE,L63P,H69Q,K70Q,V77I	None	None	None	None	K122E,D123E,I142V,S162A,D177E		NA	NA	NA	None	None	NA	0	None	0	None	0	None	0	None	0	None	0	None	0	None
DC140a_0110328_PR_RT	PR,RT	1	99	1	242	NA	NA	B (3.1%)	1.9	None	None	None	R57K,L63V,V77I	None	None	None	None	E6D,K11KE,V21VI,D123N,I178L,T200A,I202V,R211K		NA	NA	NA	None	None	NA	0	None	0	None	0	None	0	None	0	None	0	None	0	None
DC141_0150820_PR_RT	PR,RT	1	99	1	242	NA	NA	B (3.9%)	0.098	L90M	None	L90M	T12P,I13V,K20I,M36I,R57K,L63P,A71T	M41L,D67N,K70R,M184V	None	None	None	V35VL,K64R,I135T,G196E		NA	NA	NA	M41L,D67N,K70R,M184V	None	NA	0	None	0	None	0	None	0	None	0	None	0	None	0	None
DC1410_0111213_PR_RT	PR,RT	1	99	1	242	NA	NA	B (2.0%)	4.8	None	None	None	I15V,M36I,N37D,R41RK,R57RK,D60E,I62V,L63LAPV,A71AV,I93L	None	None	None	None	A98S,K173KE,Q174QHKN,Q207QK,R211S,F214FL		NA	NA	NA	None	None	NA	0	None	0	None	0	None	0	None	0	None	0	None	0	None
DC1411_0110103_PR_RT	PR,RT	1	99	1	242	NA	NA	B (4.1%)	1.1	None	None	None	E35D,M36I,N37E,K45R,R57K,D60E,L63T,I64V,I72IV,V77I	M184V	None	None	None	R83K,D121H,K122E,I135IV,S162C,I178L,R211RK		NA	NA	NA	M184V	None	NA	0	None	0	None	0	None	0	None	0	None	0	None	0	None
DC1412_0131107_PR_RT	PR,RT	1	99	1	242	NA	NA	B (3.5%)	0.098	None	None	None	L10IV,E35D,M36I,N37S,L63P,H69Q,I72V	M184V	None	K103N,P225H	None	T200A		NA	NA	NA	K103N,M184V,P225H	None	NA	0	None	0	None	0	None	0	None	0	None	0	None	0	None
DC1414a_0120117_PR_RT	PR,RT	1	99	1	242	NA	NA	B (3.0%)	1.1	None	None	None	L10V,E35D,M36I,I62IV,L63A	None	None	None	None	K102Q,K103R,T200TA,Q207QR,R211K,F214L		NA	NA	NA	None	None	NA	0	None	0	None	0	None	0	None	0	None	0	None	0	None
DC1416_0110315_PR_RT	PR,RT	1	99	1	242	NA	NA	B (2.8%)	3.5	None	None	None	E35D,N37S,R41RK,L63P,I64V	None	None	None	None	T200TA,Q207AE,R211RK		NA	NA	NA	None	None	NA	0	None	0	None	0	None	0	None	0	None	0	None	0	None
DC1418_0111220_PR_RT	PR,RT	1	99	1	242	NA	NA	B (3.9%)	0	None	None	None	L63T,V77I	None	None	None	None	V35I,Q207E,R211K,F214L		NA	NA	NA	None	None	NA	0	None	0	None	0	None	0	None	0	None	0	None	0	None
DC1419_0120305_PR_RT	PR,RT	1	99	1	242	NA	NA	B (2.8%)	1.1	None	None	None	I13V,I15IV,E35D,N37E,R41RK,D60E,L63P	None	None	None	None	D121HY,K122E,S162C,P176PS,I178L,R211K		NA	NA	NA	None	None	NA	0	None	0	None	0	None	0	None	0	None	0	None	0	None
DC1420_0120109_PR_RT	PR,RT	1	99	1	242	NA	NA	B (4.4%)	0	L90M	None	L90M	T12P,K14R,N37S,R41K,L63P,A71T,I72V,V77I,I93L	None	None	None	None	V35L,A98S,D123N,I135V,K173T,T200A		NA	NA	NA	None	None	NA	0	None	0	None	0	None	0	None	0	None	0	None	0	None
DC1421_0130122_PR_RT	PR,RT	1	99	1	242	NA	NA	B (4.6%)	0.098	None	None	None	V11VI,T12N,K14R,L63P,H69Q,A71T	M184V	None	K103N,V108I	None	E6D,K20R,I135T,S162C,S163T,T200E,F214L		NA	NA	NA	K103N,M184V	None	NA	0	None	0	None	0	None	0	None	0	None	0	None	0	None
DC1422_0130802_PR_RT	PR,RT	1	99	1	242	NA	NA	B (4.2%)	1.2	None	None	None	G16GE,E35D,P39PQ,I62IV,L63P,I93IL	None	None	K103N	None	A98S,K122E,D177E,Q207DE		NA	NA	NA	K103N	None	NA	0	None	0	None	0	None	0	None	0	None	0	None	0	None
DC1423_0140815_PR_RT	PR,RT	1	99	1	242	NA	NA	B (4.5%)	0.78	None	None	None	N37S,I62V,L63Q,H69Q,A71T,I72E,V77I	None	None	None	None	G196E,R211K		NA	NA	NA	None	None	NA	0	None	0	None	0	None	0	None	0	None	0	None	0	None
DC1424_0111216_PR_RT	PR,RT	1	99	1	240	NA	NA	B (4.2%)	0.98	M46I,L90M	F53L,G73S	M46I,F53L,G73S,L90M	L10V,I15IV,K20I,L23V,L38L_NL,I62V,L63P,A71I,T74S,V77I,I93L	M184V	None	None	None	K20R,I142V,K173R,Q174K,T200A,F214L,K238KR		NA	NA	NA	M184V	A71I	NA	0	None	1	L38L_NL	0	None	0	None	0	None	0	None	0	None
DC1425_0120626_PR_RT	PR,RT	1	99	1	242	NA	NA	B (4.0%)	1.1	None	None	None	L10I,K14R,I15IV,L19I,E35ED,N37E,R57RK,D60E,C67Q	None	None	None	None	K20R,T69TA,D123E,I142V,S162C,D177E,R211K		NA	NA	NA	None	None	NA	0	None	0	None	0	None	0	None	0	None	0	None	0	None
DC1427a_0131105_PR_RT	PR,RT	1	99	1	242	NA	NA	B (2.8%)	0.68	None	None	None	R57K,I62V,L63NY	None	None	None	None	V21VI,Q174H,R211RK		NA	NA	NA	None	None	NA	0	None	0	None	0	None	0	None	0	None	0	None	1	L63NY
DC1428a_0121112_PR_RT	PR,RT	1	99	1	242	NA	NA	B (2.0%)	2.3	None	None	None	T12S,L19I,M36I,I62IV,L63P,H69Q,A71AT	None	None	None	None	V21I,K101KR,K166KR,T200TA,R211K		NA	NA	NA	None	None	NA	0	None	0	None	0	None	0	None	0	None	0	None	0	None
DC142a_0120727_PR_RT	PR,RT	1	99	1	242	NA	NA	B (2.9%)	1.8	None	None	None	L10I,K45KR,Q61E,I62IV,L63PS,I64L,H69Q,I93L	None	None	None	None	V35VI,K122KE,I135T,K173E,D177E,T200A,Q207E		NA	NA	NA	None	None	NA	0	None	0	None	0	None	0	None	0	None	0	None	0	None
DC1430a_0120621_PR_RT	PR,RT	1	99	1	242	NA	NA	B (3.6%)	1.6	None	None	None	R57K,I62IV,L63H,V77I,I93L	E44D	None	None	None	P4PS,V35E,T39A,S68SG,I135T,S162C,D177E,I178M,V189I,T200A,Q207QE,F214L		NA	NA	NA	None	None	NA	0	None	0	None	0	None	0	None	0	None	0	None	0	None
DC1431a_0111220_PR_RT	PR,RT	1	99	1	242	NA	NA	B (3.5%)	1.2	D30N	N88D	D30N,N88D	I13V,L19T,N37NS,L63P,A71T,V77I	T215Y	None	None	None	K20R,V118I,I142V,S162C,R211K,F214L		NA	NA	NA	T215Y	None	NA	0	None	0	None	0	None	0	None	0	None	0	None	0	None
DC1432_0120302_PR_RT	PR,RT	1	99	1	242	NA	NA	B (4.1%)	0.78	None	None	None	R57K,I62V,L63A,H69Y,T74A,V77I,L89M	None	None	None	None	K64KR,R83RK,T200GR,Q207E,R211K		NA	NA	NA	None	None	NA	0	None	0	None	0	None	0	None	0	None	0	None	0	None
DC1434_0130405_PR_RT	PR,RT	1	99	1	242	NA	NA	B (4.4%)	1.3	None	None	None	E35D,M36I,N37E,K45R,R57K,D60E,L63A,V77I,I93L	None	None	None	None	K20R,D123E,S162C,E204Q,Q207E,R211K,F214L		NA	NA	NA	None	None	NA	0	None	0	None	0	None	0	None	0	None	0	None	0	None
DC1435_0111007_PR_RT	PR,RT	1	99	1	242	NA	NA	B (4.2%)	1.4	None	None	None	I15V,Q18L,K43KR,D60E,I62V,V77VI	None	None	None	None	K20KR,K49KR,K102Q,D123E,S162A,D177E,T200A		NA	NA	NA	None	None	NA	0	None	0	None	0	None	0	None	0	None	0	None	0	None
DC1436_0150105_PR_RT	PR,RT	1	99	1	242	NA	NA	B (3.9%)	0.78	None	None	None	T12S,I62V,L63S,I64M,V77I	M184V	None	None	None	V35Q,T39M,V60I,K102KE,I135T,I178M,E194D,T200A		NA	NA	NA	M184V	None	NA	0	None	0	None	0	None	0	None	0	None	0	None	0	None
DC1438_0120910_PR_RT	PR,RT	1	99	1	242	NA	NA	B (3.8%)	2.4	None	None	None	L63A,I72IMT,V77I	None	None	None	None	V35T,T39TAEK,K43KE,S48S*AE,V60I,K122P,D123DE,I135T,I142V,K166KR,P176T,G196E,T200A		NA	NA	NA	None	None	NA	0	None	0	None	0	None	1	S48S*AE	0	None	0	None	0	None
DC1440a_0130326_PR_RT	PR,RT	1	99	1	242	NA	NA	B (4.2%)	0.88	None	None	None	E35D,L63A,A71T,V77I	None	None	None	None	V35A,T39A,V60I,K122P,I135IT,I142V,A158AS,S162SC,P176PKQT,I202V,R211RK		NA	NA	NA	None	None	NA	0	None	0	None	0	None	0	None	0	None	0	None	0	None
DC1441_0110912_PR_RT	PR,RT	1	99	1	242	NA	NA	B (3.9%)	2.3	None	None	None	L10I,I13V,N37AS,L63P,K70R,I72V	None	None	None	None	K20R,W88C,D123E,Q174R,D177E,V179I,R211K,F214L,L228Q		NA	NA	NA	None	None	NA	0	None	0	None	0	None	0	None	0	None	0	None	0	None
DC1442_0151009_PR_RT	PR,RT	1	99	1	242	NA	NA	B (2.2%)	3.1	None	None	None	K14R,E35D,N37E,R41RK,L63P,T91TI	None	None	None	None	K11KQ,K20R,V35VI,R83K,K103R,K122E,T200A		NA	NA	NA	None	None	NA	0	None	0	None	0	None	0	None	0	None	0	None	0	None
DC1443_0130607_PR_RT	PR,RT	1	99	1	242	NA	NA	B (4.8%)	0.98	None	None	None	I13V,I15V,M36MI,I62V,L63S,I64V,I72V	None	None	None	None	V60I,K122KE,I135R,S162C,E169D,G196E,R211K		NA	NA	NA	None	None	NA	0	None	0	None	0	None	0	None	0	None	0	None	0	None
DC1447a_0140117_IN	PR,RT	1	99	1	242	NA	NA	B (2.1%)	2.2	None	None	None	N37S,R57K,L63LIRS,V77I	None	None	None	None	I135IV,I142IV,D177DE,T200TI,R211RK		NA	NA	NA	None	None	NA	0	None	0	None	0	None	0	None	0	None	0	None	0	None
DC1448_0120703_PR_RT	PR,RT	1	99	1	242	NA	NA	B (4.3%)	2.1	None	None	None	L19I,E35D,N37NS,L63P,V77I	None	None	None	None	T39N,K49R,T69TS,A98AS,K101KR,K122KT,I135IV,S162C,T200A,Q207E,R211K		NA	NA	NA	None	None	NA	0	None	0	None	0	None	0	None	0	None	0	None	0	None
DC1449_0150323_PR_RT	PR,RT	1	99	1	242	NA	NA	B (5.0%)	0	None	None	None	K14R,D60E,Q61E,I62V,H69Q,V77I	None	None	None	None	V35I,K122E,D123E,K166R,K173E,D177E,I178M,T200E,R211K		NA	NA	NA	None	None	NA	0	None	0	None	0	None	0	None	0	None	0	None	0	None
DC144a_0120823_PR_RT	PR,RT	1	99	1	242	NA	NA	B (3.1%)	0.98	None	None	None	I15IV,P39S,R41K,L63LP,I72V,V77I	None	None	None	None	K122E,S162C,I178M,T200A,Q207E,R211K		NA	NA	NA	None	None	NA	0	None	0	None	0	None	0	None	0	None	0	None	0	None
DC145_0140711_PR_RT	PR,RT	1	99	1	242	NA	NA	B (3.5%)	0.68	None	None	None	T12S,I15IV,L19I,E35ED,N37E,R57K,D60E	None	None	None	None	V60I,R83K,I135T,T139A,S162A,Q174QH,G196E,Q197QR,R211K		NA	NA	NA	None	None	NA	0	None	0	None	0	None	0	None	0	None	0	None	0	None
DC1450a_0140402_PR_RT	PR,RT	1	99	1	242	NA	NA	B (3.6%)	0.88	None	None	None	L63A,E65D,I72V,V77I	None	None	E138A	None	K102Q,K122E,I142IV,K173KE,D177DN,V179I,T200A,I202V		NA	NA	NA	None	None	NA	0	None	0	None	0	None	0	None	0	None	0	None	0	None
DC1451a_0120515_PR_RT	PR,RT	1	99	1	242	NA	NA	B (3.2%)	2.2	None	None	None	I13IV,I62V,L63P,I64L,V77L	None	None	None	None	D121H,K122E,I135IV,T200A,Q207E		NA	NA	NA	None	None	NA	0	None	0	None	0	None	0	None	0	None	0	None	0	None
DC1452_0140609_PR_RT	PR,RT	1	99	1	242	NA	NA	B (3.9%)	0.49	None	None	None	E35D,M36MI,N37D,D60E,Q61E,L63P,H69Q,V75VI,V77I	None	None	K103N,V179VE,P225H	None	V35I,D123E,A158S,D177E,T200A		NA	NA	NA	K103N,P225H	None	NA	0	None	0	None	0	None	0	None	0	None	0	None	0	None
DC1454_0130514_PR_RT	PR,RT	1	99	1	242	NA	NA	B (4.2%)	0.59	None	None	None	I15V,G16GE,N37S,R41K,I72IT,V77VA	None	None	None	None	S68N,D123E,I178L,G196E,E204K,Q207S		NA	NA	NA	None	None	NA	0	None	0	None	0	None	0	None	0	None	0	None	1	V77VA
DC1455_0140219_PR_RT	PR,RT	1	99	1	242	NA	NA	B (3.0%)	0.98	None	None	None	I15V,L63S,I64M,I72T	None	None	K103N,K238T	None	K20KR,K122E,D123E,S162C,I178L,T200A		NA	NA	NA	K103N	None	NA	0	None	0	None	0	None	0	None	0	None	0	None	0	None
DC1456_0130506_PR_RT	PR,RT	1	99	1	242	NA	NA	B (4.0%)	1.8	None	L10F	None	I15IV,L19I,E35D,N37ND,R57K,L63P,C67S,A71T,I72T	None	None	None	None	E6EGKR,K11KQ,K49R,I50IV,K122E,D123EG,D177E,I178M,T200E,R211K,F214L		NA	NA	NA	None	None	NA	0	None	0	None	0	None	0	None	0	None	0	None	0	None
DC1457a_0121105_PR_RT	PR,RT	1	99	1	242	NA	NA	B (4.0%)	1.6	L90LM	None	L90M	L19I,L63S,V77I	None	None	None	None	P4S,V35L,I50IV,R83K,K103R,L120LF,S162C,R211K		NA	NA	NA	None	None	NA	0	None	0	None	0	None	0	None	0	None	0	None	1	L120LF
DC1458_0140429_PR_RT	PR,RT	1	99	1	242	NA	NA	B (1.8%)	2	None	None	None	E35D,N37T,R41K,I64IV	None	None	None	None	K20KR,V118I,I178IL,R211K,F214L		NA	NA	NA	None	None	NA	0	None	0	None	0	None	0	None	0	None	0	None	0	None
DC1459a_0140117_PR_RT	PR,RT	1	99	1	242	NA	NA	B (2.7%)	1.9	None	None	None	T12TI,I13IV,I15V,N37T,R41K,K45KR,R57K,I62IV,L63LP,I64IV,V77VI,I93IL	None	None	None	None	I135V,K173RS,T200I,E203EG,R211K		NA	NA	NA	None	None	NA	0	None	0	None	0	None	0	None	0	None	0	None	0	None
DC146_0120813_PR_RT	PR,RT	1	99	1	242	NA	NA	B (3.7%)	3	None	None	None	T12TA,M36I,P39PT,I62V,L63P,I72IM,I93L	None	None	None	None	V35R,K49KR,K122KE,I135T,S162C,E169D,G196E,T200A,R211K		NA	NA	NA	None	None	NA	0	None	0	None	0	None	0	None	0	None	0	None	0	None
DC1460a_0120629_PR_RT	PR,RT	1	99	1	242	NA	NA	B (3.9%)	2.2	None	None	None	E35N,N37DE,R41K,R57K,Q61E,L63P,I64L,V77I	None	None	K103N,P225PH	None	W88C,S162H,G196E,T200A,I202IV,R211G		NA	NA	NA	K103N,P225H	None	NA	0	None	0	None	0	None	0	None	0	None	0	None	0	None
DC1461a_0121031_PR_RT	PR,RT	1	99	1	242	NA	NA	B (4.1%)	0.49	M46I	N88D	M46I,N88D	I13IV,L63P,A71T	T215L	None	None	None	V21VI,V118I,D123E,I135V,I142V,S162C,T165TI,I178M,T200A,F214L		NA	NA	NA	None	None	NA	0	None	0	None	0	None	0	None	0	None	0	None	0	None
DC1462_0131007_PR_RT	PR,RT	1	99	1	242	NA	NA	B (3.2%)	0.78	None	None	None	I15V,G16A,K43I,R57K,L63I	None	None	None	None	E53D,R83K,K122KE,S162H,T200A,R211K		NA	NA	NA	None	None	NA	0	None	0	None	0	None	0	None	0	None	0	None	0	None
DC1463a_0110421_PR_RT	PR,RT	1	99	1	242	NA	NA	B (2.7%)	2	None	None	None	I13V,E35ED,N37NS,R57K,L63P,I64IV	None	None	None	None	V35T,D177E,I178M,R211K		NA	NA	NA	None	None	NA	0	None	0	None	0	None	0	None	0	None	0	None	0	None
DC1464_0140721_PR_RT	PR,RT	1	99	1	242	NA	NA	B (2.4%)	2.2	None	None	None	K14R,M36MI,N37D,R57K,D60DE,L63A	None	None	None	None	V60VI,R83K,D121DY,K122E,S162H,D177E,R211RK		NA	NA	NA	None	None	NA	0	None	0	None	0	None	0	None	0	None	0	None	0	None
DC1465_0120117_PR_RT	PR,RT	1	99	1	242	NA	NA	B (3.8%)	1.1	None	None	None	L10I,I13V,R41K,D60E,I62M,L63PS,I64M,A71V,I93L	None	None	K103RS,V179VD	None	V35R,T39A,D123E,Q174H,I180V,T200A,Q207H,R211Q,F214L		NA	NA	NA	K103S	None	NA	0	None	0	None	0	None	0	None	0	None	0	None	0	None
DC1466a_0111102_PR_RT	PR,RT	1	99	1	242	NA	NA	B (3.0%)	3.2	None	None	None	Q18QH,N37NT,L63P,I64V,I72IV,V77I	None	None	None	None	P4PT,E6EAKT,A98S,K102Q,K103R,V118I,K122E,I159V,S162SG,K173KN,Q174QK,T200A,Q207E,R211RK,F214L		NA	NA	NA	None	None	NA	0	None	0	None	0	None	0	None	0	None	0	None	0	None
DC1467a_0110128_PR_RT	PR,RT	1	99	1	242	NA	NA	B (3.5%)	0	None	None	None	L10I,I13V,I64V,H69Q	None	None	None	None	K122E,D123E,R211K		NA	NA	NA	None	None	NA	0	None	0	None	0	None	0	None	0	None	0	None	0	None
DC1468_0150223_PR_RT	PR,RT	1	99	1	242	NA	NA	B (4.5%)	0	None	None	None	T12A,L19I,E35D,R41K,K43R	None	None	None	None	S48E,V90I,D123E,I135T,S162F,V179I,T200A,R211K		NA	NA	NA	None	None	NA	0	None	0	None	0	None	0	None	0	None	0	None	0	None
DC1469a_0110607_PR_RT	PR,RT	1	99	1	242	NA	NA	B (4.6%)	1.5	None	None	None	T12S,I13V,G16GE,L19I,K20IR,D60E,Q61H,L63P,K70E,A71V,I72MT,V77I,I93L	None	None	None	None	K20R,V118I,I135T,I142IT,T165TI,K166KR,T200TA,L210S,R211S,F214L		NA	NA	NA	None	None	NA	0	None	0	None	0	None	0	None	0	None	0	None	0	None
DC147_0130423_PR_RT	PR,RT	1	99	1	242	NA	NA	B (3.3%)	1.4	None	None	None	K14KR,E35D,N37NS,R41K,I62V,L63P,V77I,I93L	None	None	None	None	K104R,I195T,G196E,R211K,F214L		NA	NA	NA	None	None	NA	0	None	0	None	0	None	0	None	0	None	0	None	0	None
DC1471_0120416_PR_RT	PR,RT	1	99	1	242	NA	NA	B (2.7%)	2.4	None	None	None	I13IV,R57RK,L63LP,I64V	None	None	None	None	R83K,K122KE,D123DN,I178L,T200E		NA	NA	NA	None	None	NA	0	None	0	None	0	None	0	None	0	None	0	None	0	None
DC1472a_0111219_PR_RT	PR,RT	1	99	1	242	NA	NA	B (3.0%)	3.2	None	None	None	L10I,R57K,L63P,C67S,A71T,I72MT,V77I	None	None	None	None	K20R,K122E,K166KR,D177E,T200AV,R211S		NA	NA	NA	None	None	NA	0	None	0	None	0	None	0	None	0	None	0	None	0	None
DC1473_0130410_PR_RT	PR,RT	1	99	1	242	NA	NA	B (4.8%)	1.1	None	None	None	I13V,E35D,N37ND,R41K,D60E,L63P,V77I	None	None	None	None	K20R,V35I,V60I,A98S,I135L,I159V,I178M,T200A,R211K		NA	NA	NA	None	None	NA	0	None	0	None	0	None	0	None	0	None	0	None	0	None
DC1474_0110207_PR_RT	PR,RT	1	99	1	242	NA	NA	B (4.7%)	1.1	None	None	None	T12TP,I13V,I15IV,K20R,M36I,R41K,I62V,L63Q,I64V,E65D	None	None	None	None	D123E,I135R,I178IM,V179VI,G196E,Q207E,R211K		NA	NA	NA	None	None	NA	0	None	0	None	0	None	0	None	0	None	0	None	0	None
DC1475a_0110225_PR_RT	PR,RT	1	99	1	242	NA	NA	B (3.5%)	0.88	None	None	None	Q18I,L19I,N37D,K43R,V77I,I93L	None	None	None	None	E6EK,A98S,K104R,Q174QR,N175H,G196E		NA	NA	NA	None	None	NA	0	None	0	None	0	None	0	None	0	None	0	None	0	None
DC1477a_0110104_PR_RT	PR,RT	1	99	1	242	NA	NA	B (2.3%)	2.1	None	None	None	L63P,K70R,V77I	M184MV	None	None	None	V35VL,K122E,I135IT,P176PS,Q197E,T200I,R211K,F214FL		NA	NA	NA	M184V	None	NA	0	None	0	None	0	None	0	None	0	None	0	None	0	None
DC1478a_0120224_PR_RT	PR,RT	1	99	1	242	NA	NA	B (3.9%)	2.2	None	None	None	E35D,N37NS,L63P,I64IV,K70R	None	None	None	None	T39A,S48E,S68G,T69N,A158S,T165I,R211K		NA	NA	NA	None	None	NA	0	None	0	None	0	None	0	None	0	None	0	None	0	None
DC1479_0110207_PR_RT	PR,RT	1	99	1	242	NA	NA	B (2.8%)	2.1	None	None	None	T12E,M36I,L63PS,A71AT,T91TI	None	None	None	None	K101R,K122E,D123NS		NA	NA	NA	None	None	NA	0	None	0	None	0	None	0	None	0	None	0	None	0	None
DC1480a_0120316_PR_RT	PR,RT	1	99	1	242	NA	NA	B (4.9%)	0.49	None	None	None	L10V,P39Q,K45KR,L63P,A71AT,V77I	M184V	None	K103N,V108I	None	K20R,K102KEGR,D121H,K122E,I135T,I142V,S162C,Q174N,I178L,R211K		NA	NA	NA	K103N,M184V	None	NA	0	None	0	None	0	None	0	None	0	None	0	None	0	None
DC1481a_0110603_PR_RT	PR,RT	1	99	1	242	NA	NA	B (3.5%)	1.4	None	None	None	N37S,Q61E,L63P,V77I,I93L	None	None	None	None	V35I,K122E,I135L,E169D,K173KR,I178M,T200TA,R211K		NA	NA	NA	None	None	NA	0	None	0	None	0	None	0	None	0	None	0	None	0	None
DC1482_0130111_PR_RT	PR,RT	1	99	1	242	NA	NA	B (2.3%)	2.8	None	None	None	K14KR,L33LV,N37S,I64V	None	None	None	None	E6K,K11KR,S68G,A98S,K122E,I135V,I178L,R211K		NA	NA	NA	None	None	NA	0	None	0	None	0	None	0	None	0	None	0	None	0	None
DC1483_0150210_PR_RT	PR,RT	1	99	1	242	NA	NA	B (2.1%)	1.1	None	None	None	E35D,R41K,L63P,V77VI	None	None	None	None	R83K,R211K		NA	NA	NA	None	None	NA	0	None	0	None	0	None	0	None	0	None	0	None	0	None
DC1484_0120502_PR_RT	PR,RT	1	99	1	242	NA	NA	B (4.0%)	1.5	None	None	None	K14KR,R57RK,I62V,L63P,I72V,V77I,I93L	None	None	V108I	None	V21VI,E28EG,V35I,K122KR,D123E,K166R,D177E,R211K		NA	NA	NA	None	None	NA	0	None	0	None	0	None	0	None	0	None	0	None	0	None
DC1488_0140411_PR_RT	PR,RT	1	99	1	242	NA	NA	B (3.7%)	0.78	None	None	None	T12P,G16E,R41K,I62V,L63C,V77I,I93L	None	None	None	None	K49R,R83K,V90VI,D123E,T200IV		NA	NA	NA	None	None	NA	0	None	0	None	0	None	0	None	0	None	0	None	0	None
DC1489_0120806_PR_RT	PR,RT	1	99	1	242	NA	NA	B (4.0%)	4	None	None	None	T12E,L19I,K20KR,M36MI,I62V,L63P,C67Y,H69K,V77I	None	None	None	None	V60I,D123DN,I135T,K173R,I178IM,G196GE,T200TI,F214L		NA	NA	NA	None	None	NA	0	None	0	None	0	None	0	None	0	None	0	None	0	None
DC148a_0150302_PR_RT	PR,RT	1	99	1	242	NA	NA	B (4.1%)	0.98	None	None	None	L10V,R41K,I62V,L63PS,I64L	None	None	None	None	K20R,K122E,D123E,I142V,S162C,R211K		NA	NA	NA	None	None	NA	0	None	0	None	0	None	0	None	0	None	0	None	0	None
DC1490_0110301_PR_RT	PR,RT	1	99	1	242	NA	NA	B (2.4%)	3	None	None	None	L63T,V77I	None	None	None	None	R83K,K102Q,K122E,D123E,G196V,T200A,I202V,R211RKQ		NA	NA	NA	None	None	NA	0	None	0	None	0	None	0	None	0	None	0	None	0	None
DC1492a_0110810_PR_RT	PR,RT	1	99	1	242	NA	NA	B (3.9%)	0.098	None	L33F	None	I13V,N37S,I62V,L63T,E65D,H69Q,V77I	M41L,T215C	None	K103N	None	K20R,T39A,V60I,V148G,S162A,I178M,Q207E,R211Q		NA	NA	NA	M41L,K103N,T215C	None	NA	0	None	0	None	0	None	0	None	0	None	0	None	0	None
DC1494_0130701_PR_RT	PR,RT	1	99	1	242	NA	NA	B (2.8%)	3.1	None	None	None	N37ND,P39PQ,L63P,V77I,I93L	None	None	None	None	I135V,D177E,I178IM,R211K		NA	NA	NA	None	None	NA	0	None	0	None	0	None	0	None	0	None	0	None	0	None
DC1495_0120426_PR_RT	PR,RT	1	99	1	242	NA	NA	B (2.7%)	0.29	None	None	None	M36MI,I64V	None	None	None	None	R83K,I178L		NA	NA	NA	None	None	NA	0	None	0	None	0	None	0	None	0	None	0	None	0	None
DC1497_0110208_PR_RT	PR,RT	1	99	1	242	NA	NA	B (4.3%)	0.098	None	None	None	L33V,N37S,L63P	None	None	None	None	V35I,S48E,I50V,R211K		NA	NA	NA	None	None	NA	0	None	0	None	0	None	0	None	0	None	0	None	0	None
DC1498_0150113_PR_RT	PR,RT	1	99	1	242	NA	NA	B (3.5%)	0	None	None	None	E35D,L63P,I64L	None	None	None	None	K20R,V60I,K104R,R211K		NA	NA	NA	None	None	NA	0	None	0	None	0	None	0	None	0	None	0	None	0	None
DC1499_0130709_PR_RT	PR,RT	1	99	1	242	NA	NA	B (4.7%)	0.098	None	None	None	K14R,I62V,L63P,I93L	None	None	None	None	K20R,P59PS,A98S,K102E,A158S,S162A,I178M,Q207E,R211K		NA	NA	NA	None	None	NA	0	None	0	None	0	None	0	None	0	None	0	None	1	P59PS
DC149a_0131219_PR_RT	PR,RT	1	99	1	242	NA	NA	B (3.0%)	0.39	None	None	None	L19V,N37S,L63Q,I64V,V77I	None	None	None	None	E28A,E53D,V60I,D123E,I142T,I159IV,S162SC,I178L,G196E		NA	NA	NA	None	None	NA	0	None	0	None	0	None	0	None	0	None	0	None	0	None
DC14a_0110915_PR_RT	PR,RT	1	99	1	242	NA	NA	B (3.2%)	1.7	None	None	None	I15V,Q18I,L63A	None	L228R	Y181C	None	A98AS,K101KR,K166R,I178M,G196E,T200A,E224D,L228R		NA	NA	NA	Y181C	None	NA	0	None	0	None	0	None	0	None	0	None	0	None	0	None
DC150_0140929_PR_RT_IN	PR,RT	1	99	1	242	NA	NA	B (2.7%)	1.2	None	None	None	G16A,Q18DH,K20R,E35D,N37S,R57K,L63P	None	None	None	None	R83RK,K122E,S162Y,E169D,V179I,E194ED,I202V,R211K,D237E		NA	NA	NA	None	None	NA	0	None	0	None	0	None	0	None	0	None	0	None	1	Q18DH
DC1500_0130117_PR_RT	PR,RT	1	99	1	242	NA	NA	B (4.6%)	0	None	None	None	I15L,L33V,R57K,L63Q,I64V	None	None	None	None	V35I,K122R,I135T,K173E,Q174K,P176T,T200A,I202V,R211K,F214L		NA	NA	NA	None	None	NA	0	None	0	None	0	None	0	None	0	None	0	None	0	None
DC1501a_0110128_PR_RT	PR,RT	1	99	1	242	NA	NA	B (4.0%)	1.3	None	None	None	M36MI,R41K,D60E,I62V	None	None	K103KN,V179VD	None	V35T,D121H,K122E,I142IV,I178L,T200A,R211K		NA	NA	NA	K103N	None	NA	0	None	0	None	0	None	0	None	0	None	0	None	0	None
DC1502_0130211_PR_RT	PR,RT	1	99	1	242	NA	NA	B (3.5%)	1.4	None	None	None	L10I,Q18L,K43R,Q61E,L63P,A71T	M184MV	None	V108VIM	None	E6EK,I31IV,W88S,K122E,S163T		NA	NA	NA	M184V	None	NA	0	None	0	None	0	None	0	None	0	None	0	None	1	V108VIM
DC1505a_0130225_PR_RT	PR,RT	1	99	1	242	NA	NA	B (2.1%)	2.5	None	None	None	L63P,V77I,I93L	None	None	None	None	P1PS,K102R,I178M,T200TA,R211Q		NA	NA	NA	None	None	NA	0	None	0	None	0	None	0	None	0	None	0	None	0	None
DC1506_0121127_PR_RT	PR,RT	1	99	1	242	NA	NA	B (4.5%)	0.59	None	None	None	T12A,I15V,I62V,L63P,I64L,C67S,V77I	None	None	None	None	V106I,I178M,T200I,F214L		NA	NA	NA	None	None	NA	0	None	0	None	0	None	0	None	0	None	0	None	0	None
DC1507a_0120827_PR_RT	PR,RT	1	99	1	242	NA	NA	B (3.7%)	0.49	None	None	None	R57K,I62V,L63A,C67S,V77I	None	None	K103N	None	V35M,R83K,D123DN,V179VI		NA	NA	NA	K103N	None	NA	0	None	0	None	0	None	0	None	0	None	0	None	0	None
DC1508_0130408_PR_RT	PR,RT	1	99	1	242	NA	NA	B (3.6%)	0.59	None	L33F	None	I62V,I72T	None	None	None	None	E6G,V35T,K122KE,I178M,V179VI		NA	NA	NA	None	None	NA	0	None	0	None	0	None	0	None	0	None	0	None	0	None
DC1509_0130802_PR_RT	PR,RT	1	99	1	242	NA	NA	B (4.0%)	1.2	None	None	None	I13V,I15V,M36MI,R41K,D60E,I62V,H69Q,V77VI	None	None	None	None	R83K,K122E,D123N,I135IT,S162C,Q174QH,G196E,R211G		NA	NA	NA	None	None	NA	0	None	0	None	0	None	0	None	0	None	0	None	0	None
DC1510_0140903_PR_RT	PR,RT	1	99	1	242	NA	NA	B (4.1%)	0	I50L,N88S	L33F	I50L,N88S	I13V,L19T,N37S,L63P,A71V,V77I	A62V,M184V	None	None	None	V35L,A98S,I135V,S162C,E169D,I178L,E204K,R211K		NA	NA	NA	M184V	None	NA	0	None	0	None	0	None	0	None	0	None	0	None	0	None
DC1511_0120504_PR_RT	PR,RT	1	99	1	242	NA	NA	B (5.0%)	0.68	None	None	None	L63A,I64IV,C67Y,H69Y,V77I	A62V,V75I	I31L	V179E	None	M16V,I31L,V35I,K122KE,D123DN,S162C,Q197E,E204D,R211K		NA	NA	NA	None	None	NA	0	None	0	None	0	None	0	None	0	None	0	None	0	None
DC1512a_0110228_PR_RT	PR,RT	1	99	1	242	NA	NA	B (4.4%)	1.4	None	None	None	M36I,R41K,K45R,R57K,I62IV,L63PS,A71T,I72T	None	None	K103KN	None	P4H,K20R,A98S,D123E,Q145E,S162C,D177E,Q207E,R211K		NA	NA	NA	K103N	None	NA	0	None	0	None	0	None	0	None	0	None	0	None	0	None
DC1513_0110914_PR_RT	PR,RT	1	99	1	242	NA	NA	B (3.5%)	2.2	None	None	None	L33I,E35N,N37DE,L63A,A71T	None	H208Y	None	None	K82R,R83K,D123DE,K173KR,I195L,T200A,H208HY,R211RK		NA	NA	NA	None	None	NA	0	None	0	None	0	None	0	None	0	None	0	None	0	None
DC1514a_0121015_PR_RT	PR,RT	1	99	1	242	NA	NA	B (3.7%)	1.6	None	None	None	I13V,L33I,E35D,N37S,R57K,L63NS,I64V	None	E203K	K101KE,K103KN,G190GA	None	E28A,K122E,S162SC,K173N,Q174K,G196E,E203EK,R211K		NA	NA	NA	K101E,K103N,G190A	None	NA	0	None	0	None	0	None	0	None	0	None	0	None	0	None
DC1515_0111223_PR_RT	PR,RT	1	99	1	242	NA	NA	B (4.2%)	0.098	D30N	N88D	D30N,N88D	I62V,L63P,I64L,V77I,I93L	None	None	None	None	V35M,I135V,S162C,K173E,D177E,I178M,Q207E,R211K,L234LF		NA	NA	NA	None	None	NA	0	None	0	None	0	None	0	None	0	None	0	None	1	L234LF
DC1516_0110520_PR_RT	PR,RT	1	99	1	242	NA	NA	B (2.8%)	2.3	None	None	None	E35D,L63P,I64IL	M184MI	None	None	None	I178M,R211RS		NA	NA	NA	M184I	None	NA	0	None	0	None	0	None	0	None	0	None	0	None	0	None
DC1517a_0110413_PR_RT	PR,RT	1	99	1	242	NA	NA	B (3.7%)	0.098	None	None	None	I15V,E35D,N37C,L63P,H69Q,V77I,R87RK	M184V	None	V179D	None	E6D,K103R,D123E,S162C,R211K		NA	NA	NA	M184V	None	NA	0	None	0	None	0	None	0	None	0	None	0	None	0	None
DC1518a_0110518_PR_RT	PR,RT	1	99	1	242	NA	NA	B (5.4%)	0	None	None	None	N37D,L63C,V77I,I93L	None	None	None	None	K122E,D123N,S162Y,K173G,Q174K,T200E,R211K		NA	NA	NA	None	None	NA	0	None	0	None	0	None	0	None	0	None	0	None	0	None
DC1519_0131204_PR_RT	PR,RT	1	99	1	242	NA	NA	B (4.5%)	1.6	None	None	None	E35D,R57K,L63P,H69Q,I72IMV	None	None	None	None	K11KR,V35I,R83K,K102R,D121Y,K122E,S162C,K166R,Q174L,D177E,T200TAIV,R211Q		NA	NA	NA	None	None	NA	0	None	0	None	0	None	0	None	0	None	0	None	0	None
DC1520_0130515_PR_RT	PR,RT	1	99	1	242	NA	NA	B (3.6%)	1.8	None	None	None	I15IV,L63T,V77I,V82I	None	None	None	None	K20R,V60VI,T69N,R83K,V118I,I135T,S162A,F214L		NA	NA	NA	None	None	NA	0	None	0	None	0	None	0	None	0	None	0	None	0	None
DC1521a_0110324_PR_RT	PR,RT	1	99	1	242	NA	NA	B (4.4%)	0	M46I,I50L,I54V,V82A	Q58E,T74P	M46I,I50L,I54V,V82A	L10I,I15V,I62V,L63P,A71I,V77I,I93L	M41L,D67N,T69D,M184V,T215F	None	None	None	R83K,A98S,D123E,D177E,I178L,T200A,Q207E		NA	NA	NA	M41L,D67N,T69D,M184V,T215F	A71I	NA	0	None	0	None	0	None	0	None	0	None	0	None	0	None
DC1522_0140829_PR_RT	PR,RT	1	99	1	242	NA	NA	B (4.9%)	0	None	None	None	T12P,K14R,I15V,G16E,L19P,N37S,Q61H,I62V,L63N,I72V,V77I	None	None	K103N,E138A,P225H	None	K20R,A98S,K101Q,D123N,V179I,R211K,F214L		NA	NA	NA	K103N,P225H	None	NA	0	None	0	None	0	None	0	None	0	None	0	None	0	None
DC1523_0140820_PR_RT	PR,RT	1	99	1	242	NA	NA	B (4.3%)	0.98	None	None	None	T12S,L19R,R41K,L63P,H69Q,V77I	K70KE,M184MIV	None	None	None	R83K,D123DE,I135V,T139A,I159V,Q174E,D177E,I195L,G196E,E204N		NA	NA	NA	K70E,M184IV	None	NA	0	None	0	None	0	None	0	None	0	None	0	None	0	None
DC1526a_0110825_PR_RT	PR,RT	1	99	1	242	NA	NA	B (2.7%)	2.4	None	None	None	K14R,M36MI,L63Q,I64IV	None	None	None	None	K20R,K122E,D123E,D177DE,I178IV,V179VI,T200AE,F214L		NA	NA	NA	None	None	NA	0	None	0	None	0	None	0	None	0	None	0	None	0	None
DC1527_0130506_PR_RT	PR,RT	1	99	1	242	NA	NA	B (3.1%)	3	None	None	None	T12P,I13V,K14R,R41K,L63AS,I64V,H69Y,I72IMV	None	None	None	None	K49R,K122P,D123DE,I132V,I135T,D177E,I178IV,R211K		NA	NA	NA	None	None	NA	0	None	0	None	0	None	0	None	0	None	0	None	0	None
DC1528_0120321_PR_RT	PR,RT	1	99	1	242	NA	NA	B (3.3%)	1.1	None	I84IM	None	E34EG,R41K,K43R	None	None	None	None	K122E,I135V,D177E,I178M,T200E		NA	NA	NA	None	None	NA	0	None	0	None	0	None	0	None	0	None	0	None	1	I84IM
DC1529a_0110719_PR_RT	PR,RT	1	99	1	242	NA	NA	B (3.4%)	2.8	None	None	None	K14R,L19I,I62IV,L63S,I64IV,V77I	None	None	None	None	R83K,V90I,S162AD,D177DE,I178L,G196E,R211K		NA	NA	NA	None	None	NA	0	None	0	None	0	None	0	None	0	None	0	None	0	None
DC1530_0130621_PR_RT	PR,RT	1	99	1	242	NA	NA	B (4.1%)	0.78	None	None	None	Q7E,L10V,T12PQ,M36I,L63S,I64V,E65D	None	None	None	None	V118I,D121H,K122E,I135T,D177E,R211K,F214L		NA	NA	NA	None	None	NA	0	None	0	None	0	None	0	None	0	None	0	None	0	None
DC1531_0130329_PR_RT	PR,RT	1	99	1	242	NA	NA	B (4.8%)	0.2	None	None	None	T12S,E35D,L63P,I64L	None	None	None	None	V35I,R83K,D121Y,K122E,I135T,S162C,K166R,Q174L,T200TI,R211Q		NA	NA	NA	None	None	NA	0	None	0	None	0	None	0	None	0	None	0	None	0	None
DC1532_0120807_PR_RT	PR,RT	1	99	1	242	NA	NA	B (3.2%)	0.098	None	None	None	L10I,N37D,R57K,I62V,L63V,A71T,I72T	None	None	None	None	V60I,R83K,D121H,K122E,S162Y,D177E,V179I		NA	NA	NA	None	None	NA	0	None	0	None	0	None	0	None	0	None	0	None	0	None
DC1533_0110606_PR_RT	PR,RT	1	99	1	242	NA	NA	B (3.1%)	0.49	None	None	None	I15IV,N37C,I64V	None	None	None	None	A98S,R211K		NA	NA	NA	None	None	NA	0	None	0	None	0	None	0	None	0	None	0	None	0	None
DC1534a_0110801_PR_RT	PR,RT	1	99	1	242	NA	NA	B (3.2%)	1.5	None	None	None	I13V,E35ED,N37S,R57K,I62V,L63P,V77VI	K219KR	L228R	K103N	None	V35I,K64KR,G196E,T200A,R211K,F214L,L228LR		NA	NA	NA	K103N,K219R	None	NA	0	None	0	None	0	None	0	None	0	None	0	None	0	None
DC1536_0120921_PR_RT	PR,RT	1	99	1	242	NA	NA	CRF29_BF (5.4%)	1.7	None	None	None	I15V,M36I,D60E,Q61D,I62V,L63P,H69Q,K70E,I72IV,V77I,I93L	None	None	None	None	A98S,D123E,K173KR,D177E,I178IM,G196E,R211S,F214L		NA	NA	NA	None	None	NA	0	None	0	None	0	None	0	None	0	None	0	None	0	None
DC1537_0150313_PR_RT	PR,RT	1	99	1	242	NA	NA	B (5.6%)	0	None	None	None	E35D,R57K,L63P,H69Q	None	None	None	None	V35I,S48A,K49R,R83K,D121Y,K122E,D177E,R211Q		NA	NA	NA	None	None	NA	0	None	0	None	0	None	0	None	0	None	0	None	0	None
DC1538a_0120405_PR_RT	PR,RT	1	99	1	242	NA	NA	B (3.7%)	0.2	None	None	None	T12V,G16E,N37NS,R41K,R57K,I62V,L63H	None	None	None	None	K122E,S162C,I178L,R211K		NA	NA	NA	None	None	NA	0	None	0	None	0	None	0	None	0	None	0	None	0	None
DC1539_0110208_PR_RT	PR,RT	1	99	1	242	NA	NA	B (2.9%)	0.98	None	None	None	I62IV,L63A,I93L	None	None	K101KE	None	V60VI,R83K,R211K		NA	NA	NA	K101E	None	NA	0	None	0	None	0	None	0	None	0	None	0	None	0	None
DC153a_0131223_PR_RT	PR,RT	1	99	1	242	NA	NA	B (3.4%)	1.4	None	None	None	T12S,L63P,H69Q	None	None	None	None	V35IM,R83K,V106I,I135T,S162A,I178L,Q207E		NA	NA	NA	None	None	NA	0	None	0	None	0	None	0	None	0	None	0	None	0	None
DC1540_0120417_PR_RT	PR,RT	1	99	1	242	NA	NA	B (3.6%)	1.8	None	None	None	K43R,L63S,I64IV,I72IV	None	None	None	None	V8VI,V35T,V60I,K122E,I142T,T200A,Q207E		NA	NA	NA	None	None	NA	0	None	0	None	0	None	0	None	0	None	0	None	0	None
DC1541a_0120514_PR_RT	PR,RT	1	99	1	242	NA	NA	B (3.6%)	1.8	None	None	None	L19IT,E35D,M36I,L63P,I72V,V77VI,I93IL	None	None	None	None	A158S,T165I,T200A,R211K		NA	NA	NA	None	None	NA	0	None	0	None	0	None	0	None	0	None	0	None	0	None
DC1542_0120224_PR_RT	PR,RT	1	99	1	242	NA	NA	B (3.3%)	2.1	None	None	None	I15V,L19R,M36I,R41K,I62V,L63AT,E65ED,I72IV,V82I	None	None	None	None	S68G,K122E,I135T,T165TI,I178IL		NA	NA	NA	None	None	NA	0	None	0	None	0	None	0	None	0	None	0	None	0	None
DC1544_0110509_PR_RT	PR,RT	1	99	1	242	NA	NA	B (3.5%)	0.29	None	None	None	E35D,R57K,L63P,E65D,K70R,V77I	None	None	None	None	R83K,A158AS,D177E,R211K,L228LH		NA	NA	NA	None	None	NA	0	None	0	None	0	None	0	None	0	None	0	None	0	None
DC1545_0130920_PR_RT	PR,RT	1	99	1	242	NA	NA	B (3.5%)	2.2	None	None	None	Q61E,L63P,I72ST,V77I,I93L	None	None	None	None	K20KR,V35VI,V60I,I135V,K173Q,G196K,T200A,R211K,F214L,K238R		NA	NA	NA	None	None	NA	0	None	0	None	0	None	0	None	0	None	0	None	0	None
DC1546_0150126_PR_RT	PR,RT	1	99	1	242	NA	NA	B (5.2%)	0.098	None	None	None	R57K,L63S,I64V,E65D,I72V	M41L,L210W,T215S	None	None	None	E6D,V60I,K166Q,E169G,I178IM,R211K,L228Q		NA	NA	NA	M41L,L210W,T215S	None	NA	0	None	0	None	0	None	0	None	0	None	0	None	0	None
DC1547_0150401_PR_RT	PR,RT	1	99	1	242	NA	NA	B (5.5%)	0.098	None	None	None	E35D,R57K,L63P,H69Q,A71T	None	None	None	None	V35I,R83K,K102R,D121Y,K122E,S162C,D177E,I178L,R211Q		NA	NA	NA	None	None	NA	0	None	0	None	0	None	0	None	0	None	0	None	0	None
DC1548_0110510_PR_RT	PR,RT	1	99	1	242	NA	NA	B (4.2%)	0.49	None	None	None	I15V,M36I,R41K,I62V,L63A	None	None	None	None	K49KR,K122KR,D123E,S162C,G196E		NA	NA	NA	None	None	NA	0	None	0	None	0	None	0	None	0	None	0	None	0	None
DC1549_0150821_PR_RT	PR,RT	1	99	1	242	NA	NA	B (3.8%)	0.78	None	None	None	I13V,K14R,L33V,N37S,I62IV,L63S,I64V	None	None	K103KN,E138A	None	P4S,V21I,S68G,E169D,I178M,G196E		NA	NA	NA	K103N	None	NA	0	None	0	None	0	None	0	None	0	None	0	None	0	None
DC155_0121221_PR_RT	PR,RT	1	99	1	242	NA	NA	B (2.7%)	2.8	None	None	None	M36I,N37DE,I62IV,I64V,K70R,T74TA	M184V	None	None	None	V35VI,G45GR,S48T,A98AS,D121HY,K122E,S162A,I178L,V179VI,T200A,Q207E,R211K		NA	NA	NA	M184V	None	NA	0	None	0	None	0	None	0	None	0	None	1	G45R	0	None
DC1550_0130624_PR_RT	PR,RT	1	99	1	242	NA	NA	B (4.1%)	0	None	None	None	T12I,R41K,L63A,V77I,I93L	None	None	None	None	R83K,K122E,I135R,R211K		NA	NA	NA	None	None	NA	0	None	0	None	0	None	0	None	0	None	0	None	0	None
DC1552_0120228_PR_RT	PR,RT	1	99	1	242	NA	NA	B (4.1%)	0.98	None	None	None	L10V,T12Q,M36I,L63S,I64V,E65D	M184V	None	None	None	V118I,D121H,K122E,I142IV,D177E,F214L		NA	NA	NA	M184V	None	NA	0	None	0	None	0	None	0	None	0	None	0	None	0	None
DC1554_0120516_PR_RT	PR,RT	1	99	1	242	NA	NA	B (3.9%)	2	None	None	None	D60DE,L63P,H69Q,V77VI	None	None	K101EQ,G190A	None	I50V,R83K,K103R,V111VA,S162C,Q207E,R211K		NA	NA	NA	K101E,G190A	None	NA	0	None	0	None	0	None	0	None	0	None	0	None	1	V111VA
DC1556_0111230_PR_RT	PR,RT	1	99	1	242	NA	NA	B (3.4%)	2.5	None	None	None	I13V,L33V,N37CST,P39S,R41K,D60E,Q61E,I62IV,I64V	None	None	None	None	K20R,I50V,V60I,K82R,R83K,T200A,E204D,R211K		NA	NA	NA	None	None	NA	0	None	0	None	0	None	0	None	0	None	0	None	0	None
DC1557_0120824_PR_RT	PR,RT	1	99	1	242	NA	NA	B (3.0%)	0.29	None	None	None	Q18QH,N37NS,R57K,L63P	None	None	None	None	D121H,K122E,R211K		NA	NA	NA	None	None	NA	0	None	0	None	0	None	0	None	0	None	0	None	0	None
DC1558a_0110922_PR_RT	PR,RT	1	99	1	242	NA	NA	B (3.7%)	1.9	None	None	None	I13V,N37D,R41RK,R57K,D60E,Q61N,L63P,C67S,V77I	None	None	None	None	V35I,T39TA,E53D,S68G,K122E,D123E,K166KR,D177E,I178M		NA	NA	NA	None	None	NA	0	None	0	None	0	None	0	None	0	None	0	None	0	None
DC1560a_0121024_PR_RT	PR,RT	1	99	1	242	NA	NA	B (3.3%)	0	None	None	None	I13V,E35Q,L63P,I64M	None	None	None	None	K49R,K122E,D123E,S162C,E169D,I178L,Q207E		NA	NA	NA	None	None	NA	0	None	0	None	0	None	0	None	0	None	0	None	0	None
DC1561_0110708_PR_RT	PR,RT	1	99	1	242	NA	NA	B (5.2%)	0	None	None	None	I13V,G17D,M36I,N37S,R41K,K45R,L63P,I93L	None	None	None	None	V60I,D121Y,K122E,I142V,S162A,K173Q,Q207E,R211K		NA	NA	NA	None	None	NA	0	None	0	None	0	None	0	None	0	None	0	None	0	None
DC1562_0110104_PR_RT	PR,RT	1	99	1	242	NA	NA	B (3.2%)	0.88	None	None	None	N37NS,V77I	None	None	None	None	P4S,R83K,E194D,T200TA		NA	NA	NA	None	None	NA	0	None	0	None	0	None	0	None	0	None	0	None	0	None
DC1563a_0120920_PR_RT	PR,RT	1	99	1	242	NA	NA	B (5.5%)	0.59	None	None	None	I13V,E35ED,N37NT,L63A,I64V,H69Y,V77I	A62V,V75I	I31L	V179E	None	M16V,K20R,I31L,V35I,A98S,S162C,Q197E,T200A,E204D,R211K,F214L		NA	NA	NA	None	None	NA	0	None	0	None	0	None	0	None	0	None	0	None	0	None
DC1567a_0131227_PR_RT	PR,RT	1	99	1	242	NA	NA	B (3.4%)	0	None	None	None	L19I,L63S,V77I	None	H208Y	None	None	P4S,E6D,V179I,H208Y		NA	NA	NA	None	None	NA	0	None	0	None	0	None	0	None	0	None	0	None	0	None
DC1568_0110324_PR_RT	PR,RT	1	99	1	242	NA	NA	B (3.7%)	0.68	None	None	None	I15V,M36I,R57K,L63LFPS,I93L	None	None	None	None	K49R,I50V,V60VI,R83K,K122E,K166R		NA	NA	NA	None	None	NA	0	None	0	None	0	None	0	None	0	None	0	None	0	None
DC1569_0120112_PR_RT	PR,RT	1	99	1	242	NA	NA	B (2.9%)	2.3	None	None	None	I15V,M36MI,N37S,I62V,L63P,I64L,H69Q,I93L	None	None	None	None	D123E,I135T,I142V,E194EA,G196GE		NA	NA	NA	None	None	NA	0	None	0	None	0	None	0	None	0	None	0	None	0	None
DC156a_0120611_PR_RT	PR,RT	1	99	1	242	NA	NA	B (3.8%)	1.8	None	None	None	L63A,V77I	None	None	None	None	D123E,I142IV,S162C,D177E,T200A,R211K,D237E		NA	NA	NA	None	None	NA	0	None	0	None	0	None	0	None	0	None	0	None	0	None
DC1570a_0130808_PR_RT	PR,RT	1	99	1	242	NA	NA	B (4.1%)	0.098	None	None	None	I62V,L63P,H69Y,Q92K	None	None	None	None	P14PS,I178M,Q207K,R211K		NA	NA	NA	None	None	NA	0	None	0	None	0	None	0	None	0	None	0	None	0	None
DC1571a_0120725_PR_RT	PR,RT	1	99	1	242	NA	NA	B (4.5%)	1.5	None	None	None	L10I,E21K,M36I,N37D,R41K,R57K,L63P,K70R,I72M,I93L	None	None	None	None	V35I,K122KE,K173KR,I178M,T200A,Q207E,R211K,F214L		NA	NA	NA	None	None	NA	0	None	0	None	0	None	0	None	0	None	0	None	0	None
DC1572a_0110211_PR_RT	PR,RT	1	99	1	242	NA	NA	B (4.2%)	0.49	None	K20T	None	I13V,L19I,E35G,M36I,R41K,L63PT,E65D,T74S,V77I	None	None	None	None	K122E,D123N,I135L,S162C,E169D,Q174K,V179I		NA	NA	NA	None	None	NA	0	None	0	None	0	None	0	None	0	None	0	None	0	None
DC1574_0140423_PR_RT	PR,RT	1	99	1	242	NA	NA	B (3.0%)	1.1	None	None	None	T12A,R41K,L63P	None	None	None	None	K20KR,A98S,K122E,D123DE,K126KR,I135IGRV,I159IV,K173T,D177E,K238KE		NA	NA	NA	None	None	NA	0	None	0	None	0	None	0	None	0	None	0	None	1	I135IGRV
DC1575_0110110_PR_RT	PR,RT	1	99	1	242	NA	NA	B (3.7%)	0.68	None	None	None	L33V,N37CS,R57K,I64V	K70KE,L74I,M184V,T215S	L228R	K103N,V108I	None	V35T,A98S,K122E,D123N,I135M,I142V,L187M,Q207E,R211K,L228LR		NA	NA	NA	K70E,L74I,K103N,M184V,T215S	None	NA	0	None	0	None	0	None	0	None	0	None	0	None	1	L187M
DC1576_0150112_PR_RT	PR,RT	1	99	1	242	NA	NA	B (3.2%)	0.98	None	None	None	L19T,E35D,M36I,R41K,L63P,E65D	None	None	None	None	I135T,Q207E		NA	NA	NA	None	None	NA	0	None	0	None	0	None	0	None	0	None	0	None	0	None
DC1577_0121127_PR_RT	PR,RT	1	99	1	242	NA	NA	B (1.6%)	3.8	None	None	None	I13IMV,R41K,I72IV	None	None	K101KDEN,K103N	None	E53ED,V60VI,S68G,K122KE,S162A,P176PS,G196GE,T200TA		NA	NA	NA	K101E,K103N	None	NA	0	None	0	None	0	None	0	None	0	None	0	None	0	None
DC1578_0131215_PR_RT	PR,RT	1	99	1	242	NA	NA	B (3.8%)	0.59	None	None	None	L33I,N37C,L63P,I64IV,C67Y,I72V	None	None	None	None	V8VI,S48T,K49R,I50V,V60I,K166R,K173KN,D177DG,R211K		NA	NA	NA	None	None	NA	0	None	0	None	0	None	0	None	0	None	0	None	0	None
DC1579_0120905_PR_RT	PR,RT	1	99	1	242	NA	NA	B (3.8%)	1.3	None	None	None	T12S,L19I,N37E,R57K,D60E,I64IV,H69Y	None	None	None	None	R83K,K122KE,D123N,T131TI,I135T,S162Y,E203ED,R211K		NA	NA	NA	None	None	NA	0	None	0	None	0	None	0	None	0	None	0	None	1	T131TI
DC157a_0110802_PR_RT	PR,RT	1	99	1	242	NA	NA	B (2.4%)	1.5	None	None	None	R57K,L63P	None	None	None	None	K64KR,A98AS,K122E,K173KE,I178M		NA	NA	NA	None	None	NA	0	None	0	None	0	None	0	None	0	None	0	None	0	None
DC158_0140106_PR_RT	PR,RT	1	99	1	242	NA	NA	B (2.0%)	4.5	None	None	None	R57K,Q61QE,I64V	None	None	None	None	V35I,R83K,K122KE,I195IL,G196E,R211K		NA	NA	NA	None	None	NA	0	None	0	None	0	None	0	None	0	None	0	None	0	None
DC1580a_0120810_PR_RT	PR,RT	1	99	1	242	NA	NA	B (4.5%)	1.3	None	None	None	I15V,L19I,K20KR,M36I,I62V,I64L	None	None	None	None	P4ST,I5V,T7TP,K49R,R83K,A98S,K122E,D123N,T165I,E169D,D177E,I178L,R211K		NA	NA	NA	None	None	NA	0	None	0	None	0	None	0	None	0	None	0	None	0	None
DC1583a_0110502_PR_RT	PR,RT	1	99	1	242	NA	NA	B (3.7%)	2.1	None	None	None	I13V,K20KR,M36MI,R41K,D60E,I62V,L63P,I64IV	None	None	None	None	K49R,I50V,K122KE,I142V,I180V,R211K		NA	NA	NA	None	None	NA	0	None	0	None	0	None	0	None	0	None	0	None	0	None
DC1586a_0140403_PR_RT	PR,RT	1	99	1	242	NA	NA	B (4.7%)	0.78	None	None	None	L10I,T12N,L19IV,R41K,K43KR,L63P,K70KR,V77I,I93L	None	None	None	None	P4T,V35I,A98S,D123E,S162C,D177E,I178M,T200TA,Q207E,R211K		NA	NA	NA	None	None	NA	0	None	0	None	0	None	0	None	0	None	0	None	0	None
DC1587_0150403_PR_RT	PR,RT	1	99	1	242	NA	NA	B (4.0%)	1.4	None	None	None	L10V,I13V,M36MI,N37A,L63P,K70R,I72V	None	None	None	None	K20R,K43KR,W88C,D123E,Q174H,D177E,V179I,R211RK,F214L,L228Q		NA	NA	NA	None	None	NA	0	None	0	None	0	None	0	None	0	None	0	None	0	None
DC1589_0150211_PR_RT	PR,RT	1	99	1	242	NA	NA	B (4.9%)	1.8	None	None	None	L10I,I13V,L19I,R57K,L63P,I64V,K70KR,A71T,I93L	M184V	None	V179E	None	K20R,V35M,K64KR,K102Q,K122KE,T200A,R211AT		NA	NA	NA	M184V	None	NA	0	None	0	None	0	None	0	None	0	None	0	None	0	None
DC159_0110510_PR_RT	PR,RT	1	99	1	242	NA	NA	B (2.4%)	2.4	None	None	None	I15V,R57K,L63R,H69Y,K70E	None	None	None	None	I178M,T200A		NA	NA	NA	None	None	NA	0	None	0	None	0	None	0	None	0	None	0	None	0	None
DC1590_0120829_PR_RT	PR,RT	1	99	1	242	NA	NA	B (3.0%)	2	None	None	None	M36MI,R57K,I62V,V77I	None	None	None	None	K49R,V60I,R83K,K122E,I178M,I202V,R211K		NA	NA	NA	None	None	NA	0	None	0	None	0	None	0	None	0	None	0	None	0	None
DC1591a_0110901_IN	PR,RT	1	99	1	242	NA	NA	B (5.2%)	1.1	None	None	None	I13V,I15V,K20KI,M36I,N37S,R57K,L63P,I64V	None	None	K103N	None	S48E,A98S,T165I,Q174QR,D177DN,I178IL,I195L,T200A,Q207E,R211K		NA	NA	NA	K103N	None	NA	0	None	0	None	0	None	0	None	0	None	0	None	0	None
DC1592_0121012_PR_RT	PR,RT	1	99	1	242	NA	NA	B (4.8%)	1.2	None	None	None	R41K,I62IV,L63P,V77I,I93L	None	None	None	None	V35I,K82R,I135L,S162C,K173E,Q174R,I178M,Q207E,R211K		NA	NA	NA	None	None	NA	0	None	0	None	0	None	0	None	0	None	0	None	0	None
DC1595_0121106_PR_RT	PR,RT	1	99	1	242	NA	NA	B (5.0%)	0.68	None	None	None	I15V,N37S,R41K,V77I	None	None	None	None	K122E,D123S,I135T,S162C,E169D,G196E,T200A,Q207S		NA	NA	NA	None	None	NA	0	None	0	None	0	None	0	None	0	None	0	None	0	None
DC1597a_0150421_PR_RT	PR,RT	1	99	1	242	NA	NA	B (2.5%)	0	None	None	None	L19I,K20R,I72V,V77I	None	None	None	None	R83K,T200A		NA	NA	NA	None	None	NA	0	None	0	None	0	None	0	None	0	None	0	None	0	None
DC1598a_0130116_PR_RT	PR,RT	1	99	1	242	NA	NA	B (2.8%)	2.2	None	None	None	K14R,R57K,L63P,V77I,I93L	None	None	None	None	R83K,V118I,D123E,S162A,Q174L,N175NS,D177DE,F214L		NA	NA	NA	None	None	NA	0	None	0	None	0	None	0	None	0	None	0	None	1	N175NS
DC1599_0120912_PR_RT	PR,RT	1	99	1	242	NA	NA	B (3.6%)	1.4	None	None	None	I15V,M36MV,N37S,L63P,I64L,I72V	None	None	K103N	None	V35T,T39TK,E40ED,D123E,I135T,D177E,I178IL,T200I,F214L		NA	NA	NA	K103N	None	NA	0	None	0	None	0	None	0	None	0	None	0	None	0	None
DC15a_0140403_PR_RT	PR,RT	1	99	1	242	NA	NA	B (3.4%)	0.49	None	None	None	I62V,L63S,I64L	K219KN	None	E138Q,Y181C	None	K122E,S162A,D177DN,I178IV,R211K		NA	NA	NA	Y181C,K219N	None	NA	0	None	0	None	0	None	0	None	0	None	0	None	0	None
DC160_0140113_PR_RT	PR,RT	1	99	1	242	NA	NA	B (4.0%)	0.098	None	None	None	L10V,Q18H,C67S,A71V,V77I,I93L	None	None	None	None	K20R,D123E,Q207E,R211K		NA	NA	NA	None	None	NA	0	None	0	None	0	None	0	None	0	None	0	None	0	None
DC1600a_0130808_PR_RT	PR,RT	1	99	1	242	NA	NA	B (3.2%)	0.098	None	None	None	T12TM,R57K,A71T,V77I	None	None	K103N	K101N	P4S,K101N,Q207E,R211K		NA	NA	NA	K103N	None	NA	0	None	0	None	0	None	0	None	0	None	0	None	0	None
DC1601a_0110601_PR_RT	PR,RT	1	99	1	242	NA	NA	B (4.9%)	1.9	None	None	None	I62IV,L63P,I64IL,A71V,I72E,V77I,Q92H,I93L	None	None	None	None	P59PL,D123DE,I142IV,S162A,K173Q,D177DE,G196E,I202V,Q207K,R211A		NA	NA	NA	None	None	NA	0	None	0	None	0	None	0	None	0	None	0	None	1	P59PL
DC1602_0150501_PR_RT_IN	PR,RT	1	99	1	242	NA	NA	B (4.1%)	0.59	None	None	None	E35D,R41RK,V82I	None	None	Y188L,G190A	None	V35I,K122Q,D177E,V179I,I202IV,R211K,F214L		NA	NA	NA	Y188L,G190A	None	NA	0	None	0	None	0	None	0	None	0	None	0	None	0	None
DC1603_0120705_PR_RT	PR,RT	1	99	1	242	NA	NA	B (3.9%)	0.39	None	None	None	L63A,I72V,V77I	None	None	None	None	R83K,I135T,I178L,Q197QH		NA	NA	NA	None	None	NA	0	None	0	None	0	None	0	None	0	None	0	None	0	None
DC1605a_0110224_PR_RT	PR,RT	1	99	1	242	NA	NA	B (3.0%)	1.4	None	None	None	E35ED,N37NS,R41K,L63A,H69HY,K70KR	None	None	None	None	S105A,D123E,D177E,T200A,R211K		NA	NA	NA	None	None	NA	0	None	0	None	0	None	0	None	0	None	0	None	0	None
DC1606_0110503_PR_RT	PR,RT	1	99	1	242	NA	NA	B (4.1%)	0.39	None	None	None	D60E,I62V,L63T	M184V	None	None	None	P4S,D123E,I135T,I142T,D177E		NA	NA	NA	M184V	None	NA	0	None	0	None	0	None	0	None	0	None	0	None	0	None
DC1608_0131111_PR_RT	PR,RT	1	99	1	242	NA	NA	B (4.2%)	0.29	None	None	None	T12A,E35D,Q61N,L63A,E65D,I72V,V77I,T91TI	None	None	None	None	K49R,V60I,N81NT,V90I,I142V,P176PS		NA	NA	NA	None	None	NA	0	None	0	None	0	None	0	None	0	None	0	None	1	N81NT
DC161_0121012_PR_RT	PR,RT	1	99	1	242	NA	NA	B (3.1%)	2	L90LM	None	L90M	L63A	None	None	K103KN	None	V35VAIT,R83K,V90VI,V106VI,K122KE,Q174H,D177E,I178L,T200TA,R211K		NA	NA	NA	K103N	None	NA	0	None	0	None	0	None	0	None	0	None	0	None	0	None
DC1610a_0131219_PR_RT	PR,RT	1	99	1	242	NA	NA	B (3.4%)	0.49	None	None	None	L19V,L63P	K70KE,M184MV	None	K101P,K103N	None	E6D,K104R,V111I,D123E,I135V,K166R,P170PS,G196E,T200I,F214L		NA	NA	NA	K70E,K101P,K103N,M184V	None	NA	0	None	0	None	0	None	0	None	0	None	0	None	0	None
DC1611_0110826_PR_RT	PR,RT	1	99	1	242	NA	NA	B (4.0%)	1.4	None	None	None	I13V,R41K,L63P,K70R	None	None	E138A,V179D	None	V60I,A98S,K122EV,D123DGNS,I142V,Q174L,G196E,T200A,Q207E,F214L,L228LF		NA	NA	NA	None	None	NA	0	None	0	None	0	None	0	None	0	None	0	None	0	None
DC1612a_0130325_PR_RT	PR,RT	1	99	1	242	NA	NA	B (3.2%)	0.98	None	None	None	L33V,N37T,R41K,L63C,I64V,E65ED	None	None	None	None	R83K,K122E,Q174QK,I178L,G196E		NA	NA	NA	None	None	NA	0	None	0	None	0	None	0	None	0	None	0	None	0	None
DC1613_0110204_PR_RT	PR,RT	1	99	1	242	NA	NA	B (4.8%)	0.098	None	None	None	I13V,E35D,N37D,D60E,Q61D,L63P,V77I	None	None	None	None	R83K,K104R,D123E,I135T,S162C,I178L,R211K		NA	NA	NA	None	None	NA	0	None	0	None	0	None	0	None	0	None	0	None	0	None
DC1614_0111104_PR_RT	PR,RT	1	99	1	242	NA	NA	B (3.0%)	1.4	None	None	None	I15IV,N37S,I72IMV,V77I	None	None	None	None	K32R,V35I,I135V,R211RK		NA	NA	NA	None	None	NA	0	None	0	None	0	None	0	None	0	None	0	None	0	None
DC1615a_0110620_PR_RT	PR,RT	1	99	1	242	NA	NA	B (4.7%)	0.2	None	None	None	L10I,N37D,D60E,Q61E,I62V,L63P,I64M,C67S,H69Q,V77I	None	None	None	None	V35I,K49R,D123E,D177E,I178IM		NA	NA	NA	None	None	NA	0	None	0	None	0	None	0	None	0	None	0	None	0	None
DC1616_0120217_PR_RT	PR,RT	1	99	1	242	NA	NA	B (4.3%)	0.78	None	None	None	I15V,Q18L,D60DE	None	None	None	None	E28ED,K103R,D121H,K122E,I142IM,D177E,I178IV,R211K,F214L		NA	NA	NA	None	None	NA	0	None	0	None	0	None	0	None	0	None	0	None	0	None
DC1617_0110830_PR_RT	PR,RT	1	99	1	242	NA	NA	B (4.4%)	0.68	None	None	None	K14R,L19Q,N37S,R41K,K45KR,L63S,A71T,I72T,V77I,I93L	T215C	None	None	None	T39A,S68G,A98S,K101Q,K122E,I135R,S162C,E169EK,K173EQ,Q174K,R211RK		NA	NA	NA	T215C	None	NA	0	None	0	None	0	None	0	None	0	None	0	None	0	None
DC1618a_0111003_PR_RT	PR,RT	1	99	1	242	NA	NA	B (3.9%)	0.49	None	None	None	K14KR,R41K,D60E,I62V,L63H,C67S,V77I	None	None	None	None	V35VAIT,T39A,K49R,R83K,K122E,D123E,I135T,S162C,E169D,T200A		NA	NA	NA	None	None	NA	0	None	0	None	0	None	0	None	0	None	0	None	0	None
DC1619_0140626_PR_RT	PR,RT	1	99	1	242	NA	NA	B (5.1%)	0.29	None	None	None	I13V,G16E,K20M,M36R,N37E,I62V,L63N,I64V,I72K	None	None	None	None	V21I,D121Y,K122E,S162C,G196E,T200S		NA	NA	NA	None	None	NA	0	None	0	None	0	None	0	None	0	None	0	None	1	M36R
DC1621a_0110113_PR_RT	PR,RT	1	99	1	242	NA	NA	B (4.5%)	0.49	None	None	None	I15V,E35D,N37S,L63A	None	None	None	None	T39A,A98S,D123E,I142V,S162SACG,K166IR,D177E,R211K,D237E		NA	NA	NA	None	None	NA	0	None	0	None	0	None	0	None	0	None	0	None	0	None
DC1622_0120418_PR_RT	PR,RT	1	99	1	242	NA	NA	B (2.7%)	0	None	None	None	None	None	None	None	None	V60I,K64R,R83K		NA	NA	NA	None	None	NA	0	None	0	None	0	None	0	None	0	None	0	None	0	None
DC1623a_0120517_PR_RT	PR,RT	1	99	1	242	NA	NA	B (4.3%)	2.4	None	None	None	L33V,L63Q,I64V,H69Y	M41L,T69TADN,T215S	None	K103KN	None	K20KR,V35I,K122E,Q207A,R211K		NA	NA	NA	M41L,T69D,K103N,T215S	None	NA	0	None	0	None	0	None	0	None	0	None	0	None	0	None
DC1625_0110511_PR_RT	PR,RT	1	99	1	242	NA	NA	B (3.7%)	4.5	None	None	None	N37NS,L63AT	T215TNSY	None	Y188L	I94L	W24WG,E29EK,K30N,A33AP,V35M,E36EK,T39TP,E42EK,K43KR,I47IM,S48E,I50IM,E53EK,N54NI,V60I,K64KR,T69TI,R72RK,V75VL,R78RK,N81NI,K82KR,T84TI,W88WG,E89EK,G93GE,I94IL,H96HP,V106I,D123E,I135V,K166R,D177E,R211K		NA	NA	NA	Y188L,T215SY	None	NA	0	None	0	None	0	None	0	None	0	None	4	E42K,E53K,E89K,G93E	2	T84TI,G93GE
DC1626a_0140530_PR_RT	PR,RT	1	99	1	242	NA	NA	B (3.0%)	2.3	None	None	None	L10LV,K14KR,I15IV,L19I,L63S,V77I	None	None	None	None	I5IV,E6KR,K11KR,K20R,K122E,D123E,I135V,S162C,Q207E,R211K		NA	NA	NA	None	None	NA	0	None	0	None	0	None	0	None	0	None	0	None	0	None
DC1627_0110422_PR_RT	PR,RT	1	99	1	242	NA	NA	B (3.4%)	0	None	None	None	I13V,D60E,L63P,H69Y,V77I	None	None	None	None	S48T,K82R,K122E,I142V,R211K		NA	NA	NA	None	None	NA	0	None	0	None	0	None	0	None	0	None	0	None	0	None
DC1628_0120524_PR_RT	PR,RT	1	99	1	242	NA	NA	B (3.6%)	1.2	None	None	None	L63A,I72V,V77I,I93L	None	None	V179D	None	K20KR,K32R,K122Q,S162C,D177E,R211RS,F214L		NA	NA	NA	None	None	NA	0	None	0	None	0	None	0	None	0	None	0	None	0	None
DC162a_0111012_PR_RT	PR,RT	1	99	1	242	NA	NA	B (2.8%)	2.3	None	None	None	I15V,L63A	None	None	K103N	None	V35T,T39TI,V60I,V90VI,K102R,K122E,D177E,I178ILM,V179VI,T200TI,I202V,R211RG		NA	NA	NA	K103N	None	NA	0	None	0	None	0	None	0	None	0	None	0	None	0	None
DC163_0111028_PR_RT	PR,RT	1	99	1	242	NA	NA	B (3.7%)	0.88	None	None	None	E35D,N37D,R57RK,L63P,A71T,I93L	M184V	None	V106M,V179D	None	K20R,V35I,R83K,V90I,K103KR,S162C,R211Q,F214FL		NA	NA	NA	V106M,M184V	None	NA	0	None	0	None	0	None	0	None	0	None	0	None	0	None
DC1630_0110127_PR_RT	PR,RT	1	99	1	242	NA	NA	B (3.4%)	0.88	None	None	None	V11VI,G16GE,K70R,V77I	None	None	K103N,H221HY	None	E6K,K22R,K102M,V118I,K122E,T165I,N175Y,V179VI,G196E,F214L		NA	NA	NA	K103N	None	NA	0	None	0	None	0	None	0	None	0	None	0	None	0	None
DC1632_0120203_PR_RT	PR,RT	1	99	1	242	NA	NA	B (2.7%)	2.9	None	None	None	M36MI,R57RK,L63V,I64IV,I72T,R87RK	None	None	None	None	E6D,V21VI,A98S,K102KQ,V111VG,I142IV,T200AE,R211K		NA	NA	NA	None	None	NA	0	None	0	None	0	None	0	None	0	None	0	None	0	None
DC1633a_0110418_PR_RT	PR,RT	1	99	1	242	NA	NA	B (3.0%)	2	None	None	None	I13V,K14R,M36MI,I62V,L63P	None	None	None	None	V35R,V60I,R83K,K102Q,A158AS,T165TI,K166KR		NA	NA	NA	None	None	NA	0	None	0	None	0	None	0	None	0	None	0	None	0	None
DC1634a_0130905_PR_RT	PR,RT	1	99	1	242	NA	NA	B (2.1%)	0.78	None	None	None	I64V	None	None	None	None	K104KT,K173R,T200TA,R211K		NA	NA	NA	None	None	NA	0	None	0	None	0	None	0	None	0	None	0	None	0	None
DC1635_0120314_PR_RT	PR,RT	1	99	1	242	NA	NA	B (3.1%)	1.7	None	None	None	I13V,E21EG,L63A	None	None	None	None	A158S,K173E,Q174QK,R211K,F214L		NA	NA	NA	None	None	NA	0	None	0	None	0	None	0	None	0	None	0	None	0	None
DC1636a_0121106_PR_RT	PR,RT	1	99	1	242	NA	NA	B (3.9%)	0.59	None	None	None	I13V,M36I,R41K,D60E,I62V,I64V	None	None	K103KN	None	K122E,D123N,I142V,R211K		NA	NA	NA	K103N	None	NA	0	None	0	None	0	None	0	None	0	None	0	None	0	None
DC1637a_0120103_PR_RT	PR,RT	1	99	1	242	NA	NA	B (2.6%)	2.3	None	None	None	L10I,I13V,I62IV,L63C,I64ILM	None	None	None	None	D123E,S162C,D177E		NA	NA	NA	None	None	NA	0	None	0	None	0	None	0	None	0	None	0	None	0	None
DC1639_0140806_PR_RT	PR,RT	1	99	1	242	NA	NA	B (3.7%)	0.098	None	None	None	L10V,I13V,L63S	None	None	None	None	R83K,I135V,S162Y,Q174QR,G196E,R211G		NA	NA	NA	None	None	NA	0	None	0	None	0	None	0	None	0	None	0	None	0	None
DC164_0110830_PR_RT	PR,RT	1	99	1	242	NA	NA	B (3.8%)	0	None	None	None	I13V,I15L,L33V,N37S,D60E,I62V,L63P,I72M	None	None	None	None	V35I,R83K,D123E,I135T,I178L,T200A		NA	NA	NA	None	None	NA	0	None	0	None	0	None	0	None	0	None	0	None	0	None
DC1640_0140702_PR_RT	PR,RT	1	99	1	242	NA	NA	B (3.3%)	1.1	None	None	None	I15V,M36I,R57K,I62V,L63P,I93L	None	None	None	None	K122E,I142V,G196E,R211K		NA	NA	NA	None	None	NA	0	None	0	None	0	None	0	None	0	None	0	None	0	None
DC1641a_0140228_PR_RT	PR,RT	1	99	1	242	NA	NA	B (3.5%)	0.59	None	None	None	E35D,N37S,R41K,R57K,D60E,I64V,V77I,I93IL	None	None	None	None	V60I,R83K,K122P,I135T,D177E,I178M,R211RK		NA	NA	NA	None	None	NA	0	None	0	None	0	None	0	None	0	None	0	None	0	None
DC1642_0130328_PR_RT	PR,RT	1	99	1	242	NA	NA	B (3.4%)	1.7	None	None	None	K14R,G16E,I62V,L63V,V77I	None	None	None	None	K11KT,T39A,R78RG,R83K,S162C,G196E,R211G		NA	NA	NA	None	None	NA	0	None	0	None	0	None	0	None	0	None	0	None	1	R78RG
DC1644_0110131_PR_RT	PR,RT	1	99	1	242	NA	NA	B (3.8%)	0.2	None	None	None	I13V,N37S,L63PS,I64V,C67CY,I72V,V77I	None	None	None	None	K20R,S68G,N175Y,T200A,R211K		NA	NA	NA	None	None	NA	0	None	0	None	0	None	0	None	0	None	0	None	0	None
DC1645_0120330_PR_RT	PR,RT	1	99	1	242	NA	NA	B (3.7%)	0.29	None	None	None	I62V,L63P,K70R,Q92E	None	None	None	None	K49R,I135T,I178M,Q207E		NA	NA	NA	None	None	NA	0	None	0	None	0	None	0	None	0	None	0	None	0	None
DC1646_0130128_PR_RT	PR,RT	1	99	1	242	NA	NA	B (4.5%)	0.59	None	None	None	R41K,D60E,I62V,I64L	None	None	None	None	V35T,T39K,D121H,K122E,D123E,P176AITV,I178L,V179I,T200A,R211K		NA	NA	NA	None	None	NA	0	None	0	None	0	None	0	None	0	None	0	None	1	P176AITV
DC1647_0120223_PR_RT	PR,RT	1	99	1	242	NA	NA	B (3.6%)	1.6	None	None	None	L19I,M36MI,N37S,K43KR,I62V,L63A	None	None	None	None	A98AS,K122E,I142V,I178IM,T200AE		NA	NA	NA	None	None	NA	0	None	0	None	0	None	0	None	0	None	0	None	0	None
DC1648a_0110406_PR_RT	PR,RT	1	99	1	242	NA	NA	B (5.7%)	0	None	None	None	T12N,L19I,K20R,E35D,M36L,R41K,I62V,L63S,I64L	None	None	None	None	V35I,V60I,S68G,K122R,D123E,I135V,I142T,I178L,Q207G,R211K,V241I		NA	NA	NA	None	None	NA	0	None	0	None	0	None	0	None	0	None	0	None	0	None
DC1649a_0110107_PR_RT	PR,RT	1	99	1	242	NA	NA	B (2.8%)	2.1	None	None	None	I15V,E35D,P39PT,K45KR,D60E,I62V,L63P,V77VI	None	None	K103N	None	S48T,K102KR,K122E,S162A,V179VI,I195IT,T200A		NA	NA	NA	K103N	None	NA	0	None	0	None	0	None	0	None	0	None	0	None	0	None
DC1650a_0110128_PR_RT	PR,RT	1	99	1	242	NA	NA	B (3.2%)	0.68	None	L10LF	None	T4TI,L5LF,K14R,I15V,L63P,I72T,T91TI,I93L	None	None	None	None	I135T,E204N,R211K		NA	NA	NA	None	None	NA	0	None	0	None	0	None	0	None	0	None	0	None	0	None
DC1651a_0111028_PR_RT	PR,RT	1	99	1	242	NA	NA	B (5.1%)	0.59	None	None	None	R41K,Q61H,K70R,I72IT,V77I	None	None	None	None	V35I,T39TA,K64R,N175H,I178L,G196E,T200TA,K201T,I202V,R211K		NA	NA	NA	None	None	NA	0	None	0	None	0	None	0	None	0	None	0	None	0	None
DC1652_0111222_PR_RT	PR,RT	1	99	1	242	NA	NA	B (2.7%)	0	None	None	None	R57K,I64V,H69Y	None	None	None	None	R83K		NA	NA	NA	None	None	NA	0	None	0	None	0	None	0	None	0	None	0	None	0	None
DC1653a_0120820_PR_RT	PR,RT	1	99	1	242	NA	NA	B (3.2%)	2.1	None	None	None	L10V,E35D,R57RK,L63P	None	None	None	None	K20R,V90VI,A98S,K122E,D123G,S162HY,K166RT,D177E,T200A,R211REGK		NA	NA	NA	None	None	NA	0	None	0	None	0	None	0	None	0	None	0	None	0	None
DC1654_0110531_PR_RT	PR,RT	1	99	1	242	NA	NA	B (3.9%)	1.7	None	None	None	I13V,D60E,Q61E,L63P,H69Q,I72IV	None	None	None	None	V35T,D123E,S162C,D177E,R211RK		NA	NA	NA	None	None	NA	0	None	0	None	0	None	0	None	0	None	0	None	0	None
DC1655_0110120_PR_RT	PR,RT	1	99	1	242	NA	NA	B (3.5%)	0	None	None	None	L63C,I93L	None	None	None	None	D123N,I142V,I178V,I180V		NA	NA	NA	None	None	NA	0	None	0	None	0	None	0	None	0	None	0	None	0	None
DC1656a_0121107_PR_RT	PR,RT	1	99	1	242	NA	NA	B (5.5%)	0.2	None	Q58E	None	R41K,L63P,I72L,V77I	M184V	None	K103N,V108I	None	P14PA,V35M,R83K,D121Y,D123E,S162A,D177E,Q197E,T200E,R211T,F214L		NA	NA	NA	K103N,M184V	None	NA	0	None	0	None	0	None	0	None	0	None	0	None	0	None
DC1657_0110331_PR_RT	PR,RT	1	99	1	242	NA	NA	B (3.4%)	0	None	None	None	N37C,L63S,K70T	None	None	None	None	E6D,S162C,R211K		NA	NA	NA	None	None	NA	0	None	0	None	0	None	0	None	0	None	0	None	0	None
DC1658_0110207_PR_RT	PR,RT	1	99	1	242	NA	NA	B (5.1%)	0	None	None	None	R41K,I62V,L63N,V77I,I93L	None	None	None	None	E36D,Q174E,T200A,Q207E,R211K,F214L		NA	NA	NA	None	None	NA	0	None	0	None	0	None	0	None	0	None	0	None	0	None
DC1660a_0110721_PR_RT	PR,RT	1	99	1	242	NA	NA	B (4.6%)	1.3	None	None	None	K14R,E35D,M36I,N37E,K45R,R57K,D60E,L63T,I64V,V77I	None	None	None	None	R83K,D121HY,K122E,S162C,I178L,T200TI,Q207QH,R211K		NA	NA	NA	None	None	NA	0	None	0	None	0	None	0	None	0	None	0	None	0	None
DC1661_0111229_PR_RT	PR,RT	1	99	1	242	NA	NA	B (2.8%)	1.5	None	None	None	L63P,K70KR,Q92E	None	None	None	None	I178M		NA	NA	NA	None	None	NA	0	None	0	None	0	None	0	None	0	None	0	None	0	None
DC1662_0110131_PR_RT	PR,RT	1	99	1	242	NA	NA	B (4.1%)	1.2	None	None	None	I13V,E35D,N37D,R57K,L63P,A71T	None	None	K103KN	None	S48E,V90I,S162A,K166KR,E169E*,I195L,T200A,R211K		NA	NA	NA	K103N	None	NA	0	None	0	None	0	None	1	E169E*	0	None	0	None	0	None
DC1663a_0121227_PR_RT	PR,RT	1	99	1	242	NA	NA	B (4.1%)	0.98	None	None	None	L10V,K14KR,I15V,M36I,R41K,I62V,L63P,I64L	None	None	None	None	S68G,I135T,T200EV		NA	NA	NA	None	None	NA	0	None	0	None	0	None	0	None	0	None	0	None	0	None
DC1664_0111012_PR_RT	PR,RT	1	99	1	242	NA	NA	B (5.9%)	0.59	None	None	None	L10I,I13V,K14R,I15V,G17D,E35D,D60E,L63P,I64V,I72V,I93L	None	None	E138A	None	V35M,E53D,V60I,R83K,D121H,K122E,I135V,S162F,D177E,I178IV,T200E,Q207QK,R211K		NA	NA	NA	None	None	NA	0	None	0	None	0	None	0	None	0	None	0	None	0	None
DC1665_0110127_PR_RT	PR,RT	1	99	1	242	NA	NA	B (4.8%)	0	None	None	None	E35D,N37D,R57K,D60E,L63P,I64V	None	None	K103N	None	V35I,A98S,I135V,S162C,D177N,R211K		NA	NA	NA	K103N	None	NA	0	None	0	None	0	None	0	None	0	None	0	None	0	None
DC1666a_0110131_PR_RT	PR,RT	1	99	1	242	NA	NA	B (4.7%)	0.2	None	None	None	L19Q,N37S,R41K,L63A,E65D,Q92QK,I93IL	None	None	None	None	A98S,D123E,I142V,S162D,K166R,T200A,R211K,D237E		NA	NA	NA	None	None	NA	0	None	0	None	0	None	0	None	0	None	0	None	0	None
DC1667_0111228_PR_RT	PR,RT	1	99	1	242	NA	NA	B (3.7%)	0.78	None	None	None	L10I,N37NHRS,P39PQ,K43R,L63HNPT,I64IV,I72L,V77I	None	None	None	None	E169D,G196E,F214L		NA	NA	NA	None	None	NA	0	None	0	None	0	None	0	None	0	None	0	None	0	None
DC1668_0111114_PR_RT	PR,RT	1	99	1	242	NA	NA	B (2.5%)	0.88	None	None	None	L19KPQT,L63P,V77I,I93L	None	None	None	None	K102KR,I178M,T200A,R211Q		NA	NA	NA	None	None	NA	0	None	0	None	0	None	0	None	0	None	0	None	0	None
DC1669_0130225_PR_RT	PR,RT	1	99	1	242	NA	NA	B (2.6%)	2.1	None	None	None	N37S,R41K,R57K,I62IV,L63H	None	None	None	None	R83K,I178M		NA	NA	NA	None	None	NA	0	None	0	None	0	None	0	None	0	None	0	None	0	None
DC166a_0110721_PR_RT	PR,RT	1	99	1	242	NA	NA	B (3.9%)	0.2	None	None	None	T12S,L63A	D67N	None	K103N,G190A	None	K22KN,K46Q,V90I,K122E,I135T,G196E,Q207E		NA	NA	NA	D67N,K103N,G190A	None	NA	0	None	0	None	0	None	0	None	0	None	0	None	0	None
DC167_0140923_PR_RT_IN	PR,RT	1	99	1	242	NA	NA	B (4.0%)	0.68	None	None	None	L10I,T12K,I13V,L19I,M36I,N37D,D60E,I64V,I93L	None	None	None	None	P4S,K20R,A158S,S162C,E169ED,R211RS		NA	NA	NA	None	None	NA	0	None	0	None	0	None	0	None	0	None	0	None	0	None
DC1670_0110614_PR_RT	PR,RT	1	99	1	242	NA	NA	B (4.9%)	0.49	None	None	None	E35D,M36I,R41K,I62V,H69Y,I72T	None	None	None	None	G196E,T200TA,Q207E		NA	NA	NA	None	None	NA	0	None	0	None	0	None	0	None	0	None	0	None	0	None
DC1672_0111221_PR_RT	PR,RT	1	99	1	242	NA	NA	B (4.5%)	0.98	None	None	None	I15V,R41K,L63LF,I66IF,V77IL,T91TI	None	None	None	None	V35T,D177E,I178M,T200I,Q207A,R211K		NA	NA	NA	None	I66F	NA	0	None	0	None	0	None	0	None	0	None	0	None	0	None
DC1673_0110427_PR_RT	PR,RT	1	99	1	242	NA	NA	B (3.5%)	0	None	None	None	L63P,V77I	None	None	None	None	V35M,V60I,K122E,D123N,I135V,I178V		NA	NA	NA	None	None	NA	0	None	0	None	0	None	0	None	0	None	0	None	0	None
DC1675_0131104_PR_RT	PR,RT	1	99	1	242	NA	NA	B (4.2%)	0.49	None	None	None	N37D,I62V,L63S,A71T,V77I,I93L	None	None	None	None	S162A,G196E,T200A,Q207QE		NA	NA	NA	None	None	NA	0	None	0	None	0	None	0	None	0	None	0	None	0	None
DC1676a_0110616_PR_RT	PR,RT	1	99	1	242	NA	NA	B (2.9%)	1.6	None	None	None	R41K,I64V,H69HY	None	None	None	None	K20KR,V35VM,T39TA,R83K,V90I,A98S,S162C		NA	NA	NA	None	None	NA	0	None	0	None	0	None	0	None	0	None	0	None	0	None
DC1678a_0120406_PR_RT	PR,RT	1	99	1	242	NA	NA	B (3.2%)	0.68	None	None	None	L19I,M36MV,R57K,D60E,L63S,V77I	None	None	None	None	P4Q,R83K,D121Y,K122E,S162A,I178L		NA	NA	NA	None	None	NA	0	None	0	None	0	None	0	None	0	None	0	None	0	None
DC1679a_0110217_PR_RT	PR,RT	1	99	1	242	NA	NA	B (3.4%)	1.8	I84IV	None	I84V	R57K,L63T,V77I	None	None	None	None	R83K,K102KR,K173R,E233EK		NA	NA	NA	None	None	NA	0	None	0	None	0	None	0	None	0	None	1	E233K	0	None
DC1680_0131018_PR_RT	PR,RT	1	99	1	242	NA	NA	B (3.5%)	0.39	None	None	None	L10I,I13V,K14R,R41K,D60E,I62M,L63S,I64M,A71V,I93L	None	None	None	None	K32E,V35R,T39A,I135R,K173KR,Q174H,T200A,Q207H,R211K,F214L		NA	NA	NA	None	None	NA	0	None	0	None	0	None	0	None	0	None	0	None	0	None
DC1681a_0111228_PR_RT	PR,RT	1	99	1	242	NA	NA	B (6.6%)	0	None	None	None	T12A,M36I,R41K,L63P,V77I	None	None	V106A,E138A,F227L	None	K20R,V35I,T39A,R83K,V118I,K122E,D123N,I135T,S162Y,I178M,V179I,T200A,I202V,R211G,F214L		NA	NA	NA	V106A	None	NA	0	None	0	None	0	None	0	None	0	None	0	None	0	None
DC1682a_0110819_PR_RT	PR,RT	1	99	1	242	NA	NA	B (5.0%)	0	None	None	None	R41K,I62V,L63S,V77I,I93L	M184V	None	K103N	None	K122E,D123E,Q174E,T200A,Q207E,R211K,F214L		NA	NA	NA	K103N,M184V	None	NA	0	None	0	None	0	None	0	None	0	None	0	None	0	None
DC1683_0111220_PR_RT	PR,RT	1	99	1	242	NA	NA	B (4.9%)	0	None	None	None	M36I,N37E,R57K,L63P,A71T	None	None	E138A	None	V35M,T69N,R83K,I142V,S162H		NA	NA	NA	None	None	NA	0	None	0	None	0	None	0	None	0	None	0	None	0	None
DC1684_0120621_PR_RT	PR,RT	1	99	1	242	NA	NA	B (2.4%)	0.59	None	None	None	I13V,N37NS,R41RK	None	None	None	None	V21I,V60I,S162A		NA	NA	NA	None	None	NA	0	None	0	None	0	None	0	None	0	None	0	None	0	None
DC1685_0110202_PR_RT	PR,RT	1	99	1	242	NA	NA	B (4.1%)	0.2	None	None	None	I13V,G17E,I62V,L63P,I64V,E65D	None	None	None	None	G196E,R211G,F214L,V241I		NA	NA	NA	None	None	NA	0	None	0	None	0	None	0	None	0	None	0	None	0	None
DC1686_0110120_PR_RT	PR,RT	1	99	1	242	NA	NA	B (3.8%)	2	None	None	None	I13V,E35D,M36I,N37D,L63P,T91TI,I93IL	None	None	None	None	D123E,I135T,K173KN,D177E,I178M,R211K		NA	NA	NA	None	None	NA	0	None	0	None	0	None	0	None	0	None	0	None	0	None
DC1688a_0130819_PR_RT	PR,RT	1	99	1	242	NA	NA	B (3.2%)	1.1	None	None	None	N37S,R41K,L63S,I72T,V77I	None	None	None	None	K173T,T200TA		NA	NA	NA	None	None	NA	0	None	0	None	0	None	0	None	0	None	0	None	0	None
DC1689_0111228_PR_RT	PR,RT	1	99	1	242	NA	NA	B (1.5%)	4.1	None	None	None	L10LV,I13IV,L63P,V77VI,T91TI	None	None	None	None	R83RK,V90VI,K122KR,D123DE,S162SACG,Q174QK,D177DE,I178IM,G196GE,R211RK		NA	NA	NA	None	None	NA	0	None	0	None	0	None	0	None	0	None	0	None	0	None
DC169_0110303_PR_RT	PR,RT	1	99	1	242	NA	NA	B (4.0%)	0.98	None	None	None	L10I,L19I,M36I,I62V,L63ST,A71T,I72T	K70KR,M184V	None	K103N,P225H	None	V60I,K102W,I135T,I142V,S162A,G196E		NA	NA	NA	K70R,K103N,M184V,P225H	None	NA	0	None	0	None	0	None	0	None	0	None	0	None	1	K102W
DC1690_0130114_PR_RT	PR,RT	1	99	1	242	NA	NA	B (2.9%)	2.8	None	None	None	L33V,E35D,N37D,R57K,I64V,E65ED	None	None	K103KN	None	V35T,T39TA,K122KE,I178M,T200A,R211K		NA	NA	NA	K103N	None	NA	0	None	0	None	0	None	0	None	0	None	0	None	0	None
DC1691_0130618_PR_RT	PR,RT	1	99	1	242	NA	NA	B (4.2%)	0.098	None	None	None	I13V,I15V,N37S,R57K,I64V,V77I	None	None	None	None	D123E,I135T,Q174H,D177E,R211K		NA	NA	NA	None	None	NA	0	None	0	None	0	None	0	None	0	None	0	None	0	None
DC1692_0110729_PR_RT	PR,RT	1	99	1	242	NA	NA	B (3.2%)	1.7	M46L	None	M46L	T4A,L33I,D60E,L63P,H69Q,V77VI	None	I31L	None	None	K20R,I31IL,K122E,D123N,D177E,F214L		NA	NA	NA	None	None	NA	0	None	0	None	0	None	0	None	0	None	0	None	0	None
DC1693_0110518_PR_RT	PR,RT	1	99	1	242	NA	NA	B (3.7%)	0.098	None	None	None	E35D,L63P,I93L	T215S	None	None	None	V35T,T39TI,V60I,R83K,K101Q,E169D,T200A,Q207E,R211K		NA	NA	NA	T215S	None	NA	0	None	0	None	0	None	0	None	0	None	0	None	0	None
DC1694_0120111_PR_RT	PR,RT	1	99	1	242	NA	NA	B (5.1%)	0	None	None	None	I13V,K20R,M36I,N37S,R41K,K45R,R57K,L63P	None	None	None	None	P14S,S48E,A98S,D123E,T165I,I195L,T200A,Q207E,R211K		NA	NA	NA	None	None	NA	0	None	0	None	0	None	0	None	0	None	0	None	0	None
DC1695_0110526_PR_RT	PR,RT	1	99	1	242	NA	NA	B (3.1%)	0.88	None	None	None	M36MI,R57K,I62V,L63PS,I64IM,A71T,V77I	None	None	None	None	R83K,S162H		NA	NA	NA	None	None	NA	0	None	0	None	0	None	0	None	0	None	0	None	0	None
DC1696a_0110304_PR_RT	PR,RT	1	99	1	242	NA	NA	B (3.9%)	0.29	None	None	None	M36I,P39PLS,R41K,L63P,H69K	None	None	None	None	V118I,D123E,Q174H,D177E,G196E,F214L		NA	NA	NA	None	None	NA	0	None	0	None	0	None	0	None	0	None	0	None	0	None
DC1697a_0110316_PR_RT	PR,RT	1	99	1	242	NA	NA	B (4.9%)	0.098	None	None	None	M36I,N37S,I62V,L63P,I72V,V82I	None	None	K103N,V108VI	None	K20R,K122E,I135T,Q174R,I178M,R211A		NA	NA	NA	K103N	None	NA	0	None	0	None	0	None	0	None	0	None	0	None	0	None
DC1698_0110805_PR_RT	PR,RT	1	99	1	242	NA	NA	B (3.0%)	1.5	None	None	None	L19V,K45R,R57K,I62V,L63NT,E65D,V77I	None	None	None	None	R83K,K103R,S162C,T200A,R211RK		NA	NA	NA	None	None	NA	0	None	0	None	0	None	0	None	0	None	0	None	0	None
DC1699_0110601_PR_RT	PR,RT	1	99	1	242	NA	NA	B (5.3%)	0.098	None	None	None	K20R,E35D,M36I,R41K,I62IV,L63Q,I64V,E65D	None	None	V179D	None	P9T,S48E,K49E,D123E,I142V,I178V,T200A,Q207E		NA	NA	NA	None	None	NA	0	None	0	None	0	None	0	None	0	None	0	None	0	None
DC170_0110202_PR_RT	PR,RT	1	99	1	242	NA	NA	B (5.4%)	0.2	None	None	None	T12N,L19I,N37D,L63S,I64L,H69Y,I72T	A62V	None	None	None	M16L,R72RG,D121H,K173A,I178L,V179I		NA	NA	NA	None	None	NA	0	None	0	None	0	None	0	None	0	None	0	None	0	None
DC1702a_0110720_PR_RT	PR,RT	1	99	1	242	NA	NA	B (4.2%)	0.098	None	None	None	T12Q,P39S,D60DE,Q61E,L63P	None	None	None	None	D123E,I142T,A158S,S162A,S163T,T165I		NA	NA	NA	None	None	NA	0	None	0	None	0	None	0	None	0	None	0	None	0	None
DC1703a_0110303_PR_RT	PR,RT	1	99	1	242	NA	NA	B (3.7%)	1.8	None	None	None	E35D,L63P,E65D,I72V	None	None	K103KN	None	T27TS,K49R,K122KE,I135T,E169D,R211K		NA	NA	NA	K103N	None	NA	0	None	0	None	0	None	0	None	0	None	0	None	0	None
DC1704a_0110427_PR_RT	PR,RT	1	99	1	242	NA	NA	B (4.3%)	0	None	None	None	I15V,L19T,E35D,M36I,R41K,R57K,H69Q,V82I	None	E203K	None	None	D123S,D177E,E203K,Q207E		NA	NA	NA	None	None	NA	0	None	0	None	0	None	0	None	0	None	0	None	0	None
DC1705_0110406_PR_RT	PR,RT	1	99	1	242	NA	NA	B (4.4%)	0.098	None	None	None	L63E,A71T,I72V,V77I	None	None	None	None	P4S,E6D,K20R,K122E,R211K,F214L		NA	NA	NA	None	None	NA	0	None	0	None	0	None	0	None	0	None	0	None	0	None
DC1706a_0110506_PR_RT	PR,RT	1	99	1	242	NA	NA	B (3.8%)	0	None	None	None	L33I,N37C,L63P,C67Y,I72V	None	None	None	None	S48T,K49R,I50V,V60I,K166R,R211K		NA	NA	NA	None	None	NA	0	None	0	None	0	None	0	None	0	None	0	None	0	None
DC1707_0110804_PR_RT	PR,RT	1	99	1	242	NA	NA	B (3.5%)	0.29	None	None	None	G16E,N37S,P39S,I62V,L63P,V77I,I93L	None	None	None	None	K43KR,I142IT		NA	NA	NA	None	None	NA	0	None	0	None	0	None	0	None	0	None	0	None	0	None
DC171_0110114_PR_RT	PR,RT	1	99	1	242	NA	NA	B (3.9%)	0.98	None	None	None	N37C,I62V,L63P,I64L,V77I	None	None	None	None	K122KQ,D123E,I135IV,S162C,D177E,V189I		NA	NA	NA	None	None	NA	0	None	0	None	0	None	0	None	0	None	0	None	0	None
DC1710_0110321_PR_RT	PR,RT	1	99	1	242	NA	NA	B (5.8%)	0	None	None	None	E35D,R57K,L63P,H69Q,A71T,V77I	None	None	None	None	V35I,R83K,K102S,D121Y,K122E,I135V,S162C,Q174L,D177E,R211Q		NA	NA	NA	None	None	NA	0	None	0	None	0	None	0	None	0	None	0	None	0	None
DC1711_0110427_PR_RT	PR,RT	1	99	1	242	NA	NA	B (4.0%)	1.1	None	None	None	L10I,M36I,R41K,Q61E,L63C,E65D	None	None	None	None	V35M,K173E,D177E,T200TA,E204Q,Q207E		NA	NA	NA	None	None	NA	0	None	0	None	0	None	0	None	0	None	0	None	0	None
DC1712_0110603_PR_RT	PR,RT	1	99	1	242	NA	NA	B (3.9%)	0.78	None	None	None	L63P,H69Q,A71T	None	None	None	None	V35VI,S48E,A98S,K102Q,A158S,T165I,R211K		NA	NA	NA	None	None	NA	0	None	0	None	0	None	0	None	0	None	0	None	0	None
DC1713a_0110329_PR_RT	PR,RT	1	99	1	242	NA	NA	B (3.8%)	0.49	None	None	None	L63P,I64L	None	None	None	None	V35L,R83K,D123E,A158S,K173KPQT		NA	NA	NA	None	None	NA	0	None	0	None	0	None	0	None	0	None	0	None	1	K173KPQT
DC1714_0120305_PR_RT	PR,RT	1	99	1	242	NA	NA	B (3.5%)	2.2	None	None	None	N37NS,L63P,C67D,V77I	None	None	None	None	K101R,K122KAET,I135V,I142IATV,S162C,V179I,G196GE		NA	NA	NA	None	None	NA	0	None	0	None	0	None	0	None	0	None	0	None	0	None
DC1715a_0110105_PR_RT	PR,RT	1	99	1	242	NA	NA	B (3.2%)	0.2	None	None	None	R41K,R57K,D60E,L63P	None	None	None	None	P4PS,E6EK,E36Q,W88C,S162Y,F214L		NA	NA	NA	None	None	NA	0	None	0	None	0	None	0	None	0	None	0	None	0	None
DC1716_0140624_PR_RT	PR,RT	1	99	1	242	NA	NA	B (4.3%)	0	None	None	None	K14R,L19I,N37S,I62V,L63N	None	None	None	None	E6K,R83K,K122E,Q174R,R211K,F214L		NA	NA	NA	None	None	NA	0	None	0	None	0	None	0	None	0	None	0	None	0	None
DC1717a_0110208_PR_RT	PR,RT	1	99	1	242	NA	NA	B (5.2%)	0	None	None	None	L63S,I64V,H69Y,V77I	A62V,V75I	I31L	V179E	None	M16V,I31L,V35I,A98S,S162C,Q197E,T200A,E204D,R211K		NA	NA	NA	None	None	NA	0	None	0	None	0	None	0	None	0	None	0	None	0	None
DC1720a_0110105_PR_RT	PR,RT	1	99	1	242	NA	NA	B (4.3%)	0.098	None	None	None	L19I,E35D,N37S,R41K,L63S,I72V	None	None	V179D	None	V60I,S68G,V90I,I142V,E169D,N175S,I195L,T200A,I202V,F214L		NA	NA	NA	None	None	NA	0	None	0	None	0	None	0	None	0	None	0	None	1	N175S
DC1721_0110125_PR_RT	PR,RT	1	99	1	242	NA	NA	B (3.6%)	0.29	None	None	None	E35D,N37S,R41K,I62V,L63Q,I72V	None	None	None	None	K102Q,K103KR,D123E,I142V,G196E,R211K		NA	NA	NA	None	None	NA	0	None	0	None	0	None	0	None	0	None	0	None	0	None
DC1722_0110506_PR_RT	PR,RT	1	99	1	242	NA	NA	B (5.5%)	0.29	L90M	Q58E	L90M	K20R,E35D,M36I,N37D,P39PL,R57K,I62V,L63P	None	None	None	None	T27S,V35M,T39A,S48E,V118I,D123N,T165I,I178L,R211K,F214L		NA	NA	NA	None	None	NA	0	None	0	None	0	None	0	None	0	None	0	None	0	None
DC1725_0110407_PR_RT	PR,RT	1	99	1	242	NA	NA	B (4.3%)	0.29	None	None	None	L19V,N37NS,L63S,K70R,V77I	None	None	None	None	P4T,A98S,D123E,I142T,S162C,K166R,D177E,R211K		NA	NA	NA	None	None	NA	0	None	0	None	0	None	0	None	0	None	0	None	0	None
DC1726a_0130111_PR_RT	PR,RT	1	99	1	242	NA	NA	B (2.1%)	2.2	None	None	None	I62V,L63P,I64IL,I72T	T215TI	None	V179VDE	None	K122E,D123A,I135T,K173KE,R211RK		NA	NA	NA	T215I	None	NA	0	None	0	None	0	None	0	None	0	None	0	None	0	None
DC1727a_0110407_PR_RT	PR,RT	1	99	1	242	NA	NA	B (3.9%)	0.39	None	None	None	N37S,L63A,K70R,V77I	None	None	None	None	K20R,V35I,E36EK,D121CY,K122E,T165I,I178L,V179I,T200A,R211K,F214L		NA	NA	NA	None	None	NA	0	None	0	None	0	None	0	None	0	None	0	None	0	None
DC1729a_0110110_PR_RT	PR,RT	1	99	1	242	NA	NA	B (4.7%)	0.2	None	None	None	T12A,N37D,L63C,V77I,I93L	None	None	None	None	K64R,K122E,D123N,I159V,I178M,T200E,R211RK		NA	NA	NA	None	None	NA	0	None	0	None	0	None	0	None	0	None	0	None	0	None
DC172a_0120501_IN	PR,RT	1	99	1	242	NA	NA	B (2.8%)	1.4	None	None	None	R57K,L63A,V77I	M41ML	None	K103KN	None	M16MV,K20R,V35VI,T69TI,R83K,T107TS,T165I		NA	NA	NA	M41L,K103N	None	NA	0	None	0	None	0	None	0	None	0	None	0	None	0	None
DC173_0130730_PR_RT	PR,RT	1	99	1	242	NA	NA	B (3.2%)	1.4	None	K20KT	None	T12P,E35D,N37D,D60E,L63P,A71T,V77I	M184MIV	None	None	None	K20KR,I135IT,R211K		NA	NA	NA	M184IV	None	NA	0	None	0	None	0	None	0	None	0	None	0	None	0	None
DC1730_0111223_PR_RT	PR,RT	1	99	1	242	NA	NA	B (5.0%)	0	None	L33F	None	L19V,N37S,R57K,I62V,I64V,H69Y,K70E,Q92K	None	None	None	None	K102R,I135T,Q207E		NA	NA	NA	None	None	NA	0	None	0	None	0	None	0	None	0	None	0	None	0	None
DC1732_0110812_PR_RT	PR,RT	1	99	1	242	NA	NA	B (4.5%)	0.39	None	None	None	I13IM,K14R,M36I,I62V,L63P,A71V,I72T,I93L	None	None	None	None	T39A,S48E,D123E,I135RT,S162C,T200A,R211K		NA	NA	NA	None	None	NA	0	None	0	None	0	None	0	None	0	None	0	None	0	None
DC1733a_0110314_PR_RT	PR,RT	1	99	1	242	NA	NA	B (4.1%)	0.098	None	None	None	N37S,R41K,L63P,V77I	None	None	V179D	None	V35I,V118I,P176T,D177N,T200A,R211K,F214L		NA	NA	NA	None	None	NA	0	None	0	None	0	None	0	None	0	None	0	None	0	None
DC1734_0110812_PR_RT	PR,RT	1	99	1	242	NA	NA	B (4.7%)	0.29	None	None	None	K20R,N37S,I62V,L63S,I64V,E65D,V77I	T215E	None	None	None	K20R,I135T,S162C,Q174H,I178M,T200A,R211K		NA	NA	NA	T215E	None	NA	0	None	0	None	0	None	0	None	0	None	0	None	0	None
DC1735a_0110509_PR_RT	PR,RT	1	99	1	242	NA	NA	B (3.8%)	0	None	None	None	R41K,L63A,H69Y	None	None	None	None	K49R,S105A,K122R,D123E,D177E,T200A,R211K		NA	NA	NA	None	None	NA	0	None	0	None	0	None	0	None	0	None	0	None	0	None
DC1736_0110309_PR_RT	PR,RT	1	99	1	242	NA	NA	B (2.4%)	1.6	L90M	L10FI	L90M	G16GE,E35D,P39S,I62V,L63HQ,I64V,A71T,V77I,I93L	M41L	None	K103N	None	E6K,K43N,K122E,D177N		NA	NA	NA	M41L,K103N	None	NA	0	None	0	None	0	None	0	None	0	None	0	None	0	None
DC1737_0110422_PR_RT	PR,RT	1	99	1	242	NA	NA	B (4.1%)	0.098	None	None	None	K14R,L19I,L63A	None	None	None	None	R83K,D123E,Q174K,G196E		NA	NA	NA	None	None	NA	0	None	0	None	0	None	0	None	0	None	0	None	0	None
DC1738a_0140122_PR_RT	PR,RT	1	99	1	242	NA	NA	B (4.6%)	1.6	None	None	None	L10LV,M36I,R41RK,L63T,I72T,L89LM	None	None	None	None	K49KR,K122KE,D123E,I135V,Q145C,I202V,R211K		NA	NA	NA	None	None	NA	0	None	0	None	0	None	0	None	0	None	0	None	0	None
DC1739_0120316_PR_RT	PR,RT	1	99	1	242	NA	NA	B (4.0%)	0	None	None	None	I13V,I15V,G17E,R57K,Q61E,L63P	None	None	None	None	G45E,A98S,I135T,R211K,F214L,L228H		NA	NA	NA	None	None	NA	0	None	0	None	0	None	0	None	0	None	0	None	0	None
DC174_0111101_PR_RT	PR,RT	1	99	1	242	NA	NA	B (2.2%)	1.5	None	None	None	I13V,K14R,K20KR,M36MI,N37DE,L63LP,I64IV,A71AT,I72IT	K65R,K70KE,Y115YF,M184V	None	None	None	V60VI,K64KR,R83K,K122KE,I135T,G196E		NA	NA	NA	K65R,K70E,Y115F,M184V	None	NA	0	None	0	None	0	None	0	None	0	None	0	None	0	None
DC1740a_0110510_PR_RT	PR,RT	1	99	1	242	NA	NA	B (4.9%)	0.49	None	None	None	I13V,P39S,R41K,D60E,L63P,V77I	None	None	K103N	None	V60I,A98S,I178M,T200A,R211K		NA	NA	NA	K103N	None	NA	0	None	0	None	0	None	0	None	0	None	0	None	0	None
DC1741_0150127_PR_RT_IN	PR,RT	1	99	1	242	NA	NA	B (3.6%)	0.88	None	None	None	I15IV,M36I,R57K,I62IV,L63A,C67CY	None	None	None	None	V35L,R83K,K122E,D123N,I135L,K166R,G196GE		NA	NA	NA	None	None	NA	0	None	0	None	0	None	0	None	0	None	0	None	0	None
DC1742_0111013_PR_RT	PR,RT	1	99	1	242	NA	NA	B (2.9%)	0.59	None	None	None	I15IV,L63P,H69N	None	None	None	None	K20R,I50V,V60I,I135IT,I142V,D177DE,T200A		NA	NA	NA	None	None	NA	0	None	0	None	0	None	0	None	0	None	0	None	0	None
DC1743a_0110913_PR_RT	PR,RT	1	99	1	242	NA	NA	B (3.7%)	0.39	None	None	None	I15V,R57K,L63LI,I64V,H69Q	None	None	None	None	D123N,I135V,K166T,I178L,R211K,F214L		NA	NA	NA	None	None	NA	0	None	0	None	0	None	0	None	0	None	0	None	0	None
DC1744_0111007_PR_RT	PR,RT	1	99	1	242	NA	NA	B (3.0%)	0.29	None	None	None	R57K,I62V,L63H,V77I,I93L	None	None	None	None	K122KE,I135T,S162C,D177E,I178IM,V189I,T200A,F214L		NA	NA	NA	None	None	NA	0	None	0	None	0	None	0	None	0	None	0	None	0	None
DC1745_0110921_PR_RT	PR,RT	1	99	1	242	NA	NA	B (4.7%)	0.49	None	None	None	L10I,T12TN,R57K,L63P,C67G,G68E,H69K,A71T,I93L	None	None	None	None	D123E,I142V,I180V,T200A,R211T		NA	NA	NA	None	None	NA	0	None	0	None	0	None	0	None	0	None	0	None	0	None
DC1746_0111020_PR_RT	PR,RT	1	99	1	242	NA	NA	B (3.7%)	0.49	None	None	None	L63S,I64V,I72V,V77I	None	None	None	None	A98S,E169D,R211K		NA	NA	NA	None	None	NA	0	None	0	None	0	None	0	None	0	None	0	None	0	None
DC1748_0110603_PR_RT	PR,RT	1	99	1	242	NA	NA	B (3.9%)	0.88	None	None	None	T12TA,L19E,N37T,L63H,V77I	None	None	None	None	K11KR,I135V,S162C,Q197E,T200TAIV,R211K		NA	NA	NA	None	None	NA	0	None	0	None	0	None	0	None	0	None	0	None	0	None
DC175_0120104_PR_RT	PR,RT	1	99	1	242	NA	NA	B (3.6%)	0.78	None	None	None	K14KR,L19I,N37D,K70R,V77I	K65R,T69Deletion,Y115YF,M184V,K219R	None	L100I,K103N,H221Y	None	P4S,K20R,V35IMT,S68SG,K102Q,D177E,I178M,R211K,F214L		NA	NA	NA	K65R,L100I,K103N,Y115F,M184V,K219R	None	NA	0	None	0	None	1	T69Deletion	0	None	0	None	0	None	0	None
DC1750a_0110725_PR_RT	PR,RT	1	99	1	242	NA	NA	B (5.9%)	0.39	None	None	None	L19T,R41K,D60E,L63P,I72M,V77I	M41L	E203A	None	None	T39N,T69N,A98S,S162C,G196E,T200A,E203EA,Q207E,R211K		NA	NA	NA	M41L	None	NA	0	None	0	None	0	None	0	None	0	None	0	None	0	None
DC1751_0110511_PR_RT	PR,RT	1	99	1	242	NA	NA	B (4.7%)	0	None	None	None	M36I,R41K,D60E,I62V,L63D	None	None	None	None	K122R,D123E,S162C,G196E		NA	NA	NA	None	None	NA	0	None	0	None	0	None	0	None	0	None	0	None	0	None
DC1754_0120508_PR_RT	PR,RT	1	99	1	242	NA	NA	B (4.8%)	1.2	None	None	None	E35D,N37D,D60E,L63P,I72V,V77VI	None	None	V179D	None	E53D,A98S,V111I,K122KE,D177DGNS,I178ILM,Q207E		NA	NA	NA	None	None	NA	0	None	0	None	0	None	0	None	0	None	0	None	0	None
DC1755a_0110418_PR_RT	PR,RT	1	99	1	242	NA	NA	B (4.0%)	0.098	None	None	None	N37NS,R41K,L63Q,I64V	None	None	None	None	V35M,R83K,S162A,G196E,R211K		NA	NA	NA	None	None	NA	0	None	0	None	0	None	0	None	0	None	0	None	0	None
DC1756_0110706_PR_RT	PR,RT	1	99	1	242	NA	NA	B (4.1%)	0.39	None	None	None	T12P,L19I,E35D,M36I,I62V,L63S,I93L	None	None	None	None	K11KR,R83K,D123E,R211K		NA	NA	NA	None	None	NA	0	None	0	None	0	None	0	None	0	None	0	None	0	None
DC1757a_0120801_PR_RT	PR,RT	1	99	1	242	NA	NA	B (4.6%)	0.68	None	None	None	I15V,I62V,L63P,I64L,C67S,H69HQ,V77I	None	None	K103N	None	E6D,V8VI,K102KR,I178M,V179I,T200A,Q207E		NA	NA	NA	K103N	None	NA	0	None	0	None	0	None	0	None	0	None	0	None	0	None
DC1758_0110915_PR_RT	PR,RT	1	99	1	242	NA	NA	B (3.8%)	2.5	None	None	None	L19I,E35D,N37D,R41K,I62V,L63S,A71T,I72T,V77I,I93L	None	None	None	None	P4PS,I5V,E6ED,K20R,A98S,D123E,D177E,I178IV,G196E,R211K		NA	NA	NA	None	None	NA	0	None	0	None	0	None	0	None	0	None	0	None	0	None
DC1759_0110728_PR_RT	PR,RT	1	99	1	242	NA	NA	B (2.8%)	0.78	None	None	None	T12A,N37S,L63A,I64V	M184V	None	None	None	K20R,V35VI,K64KR,I135IATV,Q207E		NA	NA	NA	M184V	None	NA	0	None	0	None	0	None	0	None	0	None	0	None	0	None
DC176_0121205_PR_RT	PR,RT	1	99	1	242	NA	NA	B (4.0%)	0	None	None	None	I15V,G16E,P39T,K43R,D60E,L63P	None	None	None	None	V60I,R83K,S162Y,I178L,G196E		NA	NA	NA	None	None	NA	0	None	0	None	0	None	0	None	0	None	0	None	0	None
DC1760_0130809_PR_RT	PR,RT	1	99	1	242	NA	NA	B (4.5%)	1.2	None	None	None	I13V,K14R,L19V,M36MI,N37S,R41K,I64V,V82I	None	None	None	None	V35I,S68G,V118I,D121DN,K122E,D123N,I135T,S162A,D177E,R211K,F214L		NA	NA	NA	None	None	NA	0	None	0	None	0	None	0	None	0	None	0	None	0	None
DC1761a_0110916_PR_RT	PR,RT	1	99	1	242	NA	NA	B (4.3%)	0.29	None	None	None	R41K,Q61H,L63LP,K70R,I93L	None	None	None	None	V35I,K64R,N175H,I178L,T200A,K201T,I202V,R211Q		NA	NA	NA	None	None	NA	0	None	0	None	0	None	0	None	0	None	0	None	0	None
DC1762_0120518_PR_RT	PR,RT	1	99	1	242	NA	NA	B (2.6%)	2.7	None	None	None	K14KR,I15IV,G16GE,E35ED,M36MIL,N37AT,P39PS,R41RK,K45KR,I62V,L63P,V77VI	None	None	None	None	K122KE,I135V,K173R,T200TI,R211K		NA	NA	NA	None	None	NA	0	None	0	None	0	None	0	None	0	None	0	None	0	None
DC1763_0110915_PR_RT	PR,RT	1	99	1	242	NA	NA	B (3.7%)	0	None	None	None	I15V,M36I,R57K,L63P	None	None	None	None	K20R,V35M,R83K,S162Y,T200I,R211G		NA	NA	NA	None	None	NA	0	None	0	None	0	None	0	None	0	None	0	None	0	None
DC1764a_0111201_PR_RT	PR,RT	1	99	1	242	NA	NA	B (4.2%)	0.68	None	None	None	L19I,L33V,R41K,L63LF,H69Y,Q92K	None	None	None	None	S162C,T200A,Q207DEG,R211K		NA	NA	NA	None	None	NA	0	None	0	None	0	None	0	None	0	None	0	None	0	None
DC1765_0120202_PR_RT	PR,RT	1	99	1	242	NA	NA	B (1.6%)	2.2	None	None	None	N37H	None	None	None	None	V60VI,R83K,K122KE,Q174H,T200TA		NA	NA	NA	None	None	NA	0	None	0	None	0	None	0	None	0	None	0	None	0	None
DC1766_0111130_PR_RT	PR,RT	1	99	1	242	NA	NA	B (4.1%)	0.68	None	None	None	I15V,E35D,M36I,I62V,L63P,I64L,H69HQ	None	None	None	None	K20R,S68SN,K102KR,S191T		NA	NA	NA	None	None	NA	0	None	0	None	0	None	0	None	0	None	0	None	0	None
DC1767_0110812_PR_RT	PR,RT	1	99	1	242	NA	NA	B (4.2%)	0.098	None	None	None	K14R,I15V,E35D,M36I,N37D,I62V,L63P,I64L,E65D,I72V	None	None	None	None	P14S,V106I,S162C,E169D,Q174K,V189I,F214L		NA	NA	NA	None	None	NA	0	None	0	None	0	None	0	None	0	None	0	None	0	None
DC1768a_0111123_PR_RT	PR,RT	1	99	1	242	NA	NA	B (4.0%)	0.49	None	None	None	M36I,R41K,D60E,I62V,L63A	None	None	None	None	K122KE,D123E,S162C,G196E		NA	NA	NA	None	None	NA	0	None	0	None	0	None	0	None	0	None	0	None	0	None
DC1769_0130208_PR_RT	PR,RT	1	99	1	242	NA	NA	B (3.5%)	0	None	None	None	T12S,L19I,M36I,R41K,Q61H,I64V	None	None	None	None	K104R,D123E,I135T,D177E,I178V,T200I,R211K		NA	NA	NA	None	None	NA	0	None	0	None	0	None	0	None	0	None	0	None	0	None
DC177_0111214_PR_RT	PR,RT	1	99	1	242	NA	NA	B (2.4%)	1.4	None	None	None	I64IV,V77VI	None	None	None	None	K43KR,A98S,K122E,D177E,I202V		NA	NA	NA	None	None	NA	0	None	0	None	0	None	0	None	0	None	0	None	0	None
DC1771_0120227_PR_RT	PR,RT	1	99	1	242	NA	NA	B (4.3%)	0.88	None	None	None	K14R,R41RK,L63T,I72T,V77I	None	None	None	None	S48T,V60VI,R83K,K122E,S162A,G196E,T200TA,Q207E,R211RK		NA	NA	NA	None	None	NA	0	None	0	None	0	None	0	None	0	None	0	None	0	None
DC1772a_0110812_PR_RT	PR,RT	1	99	1	242	NA	NA	B (3.9%)	0.098	None	None	None	G16E,L63A,V77I	None	None	None	None	P4S,R83K,K102Q,K122E,R211K		NA	NA	NA	None	None	NA	0	None	0	None	0	None	0	None	0	None	0	None	0	None
DC1773_0120608_PR_RT	PR,RT	1	99	1	242	NA	NA	B (3.7%)	0.39	None	None	None	I62V,L63P,I64M,C67S,H69Y,V77I	None	None	None	None	R83K,K101R,K102KR,Q145E		NA	NA	NA	None	None	NA	0	None	0	None	0	None	0	None	0	None	0	None	0	None
DC1774a_0110603_PR_RT	PR,RT	1	99	1	242	NA	NA	B (3.9%)	0.49	None	None	None	K14KR,L19LI,L63A	None	None	None	None	V35VM,R83K,D123E,Q174K,G196E		NA	NA	NA	None	None	NA	0	None	0	None	0	None	0	None	0	None	0	None	0	None
DC1776_0120106_PR_RT	PR,RT	1	99	1	242	NA	NA	B (3.3%)	0.98	None	None	None	I13V,E35D,N37D,R57K,L63P	None	None	None	None	K20R,V21I,V60I,A98S,K122E,A158AS,S162A,D177E		NA	NA	NA	None	None	NA	0	None	0	None	0	None	0	None	0	None	0	None	0	None
DC1777_0110615_PR_RT	PR,RT	1	99	1	242	NA	NA	B (3.3%)	0.39	None	None	None	K14R,I15V,N37NI,R41K,L63P,I93L	None	None	None	None	I142IV,E169D,R211K		NA	NA	NA	None	None	NA	0	None	0	None	0	None	0	None	0	None	0	None	0	None
DC1778_0130115_PR_RT	PR,RT	1	99	1	242	NA	NA	B (2.0%)	5.9	None	None	None	I15V,E35D,R57K,L63P,V77I	None	None	None	None	V35I,R83K,D123DE,Q174QR,I178IM,G196E,T200TAIV,E204EQ,R211AEKT		NA	NA	NA	None	None	NA	0	None	0	None	0	None	0	None	0	None	0	None	0	None
DC1779_0110509_PR_RT	PR,RT	1	99	1	242	NA	NA	B (3.1%)	1.8	None	None	None	E35D,P39PS,D60E,I62IV,L63P	None	None	None	None	K49R,R83RK,D123E,E169D,D177E,T200A		NA	NA	NA	None	None	NA	0	None	0	None	0	None	0	None	0	None	0	None	0	None
DC178_0150721_PR_RT	PR,RT	1	99	1	242	NA	NA	B (3.5%)	1.4	None	None	None	R41RK,I62IV,L63Q,I64V,E65D	None	None	None	None	V35I,R83K,K122KQ,D123E,D177E,E194D,I195L,G196E,T200A		NA	NA	NA	None	None	NA	0	None	0	None	0	None	0	None	0	None	0	None	0	None
DC1780a_0121003_PR_RT	PR,RT	1	99	1	242	NA	NA	B (3.8%)	0.98	None	None	None	R41K,R57K,I62V,L63P,A71T,I72V	None	None	None	None	V60I,K101R,K122E,I142V,S162C,I178M,T200A		NA	NA	NA	None	None	NA	0	None	0	None	0	None	0	None	0	None	0	None	0	None
DC1781a_0111111_PR_RT	PR,RT	1	99	1	242	NA	NA	B (3.1%)	1.1	None	None	None	T12S,E35D,R57K,D60E,Q61E,L63P	None	None	None	None	V35VI,I178M,T200A,R211K		NA	NA	NA	None	None	NA	0	None	0	None	0	None	0	None	0	None	0	None	0	None
DC1782_0110331_PR_RT	PR,RT	1	99	1	242	NA	NA	B (2.9%)	3.5	None	None	None	K14KR,L63LP	None	None	K103N,H221Y,M230L	L234I	K20R,V35I,S162C,D177DGNS,G196E,L234I		NA	NA	NA	K103N,M230L	None	NA	0	None	0	None	0	None	0	None	0	None	0	None	0	None
DC1783_0130506_PR_RT	PR,RT	1	99	1	242	NA	NA	B (2.0%)	2.6	None	None	None	G17GR,L33LV	None	None	K103N	None	V35VI,R83K,K122KE,Q207QE		NA	NA	NA	K103N	None	NA	0	None	0	None	0	None	0	None	0	None	0	None	0	None
DC1784a_0130528_PR_RT	PR,RT	1	99	1	242	NA	NA	B (4.2%)	1.3	None	None	None	I13V,M36L,N37D,R57K,L63P	None	None	None	None	K122KE,D123E,S162C,T200A,R211K		NA	NA	NA	None	None	NA	0	None	0	None	0	None	0	None	0	None	0	None	0	None
DC1785_0110505_PR_RT	PR,RT	1	99	1	242	NA	NA	B (2.3%)	2.1	None	None	None	N37NT,V77I,I93L	None	None	None	None	K49KR,V118I,T139S,K173E,I202V,F214L		NA	NA	NA	None	None	NA	0	None	0	None	0	None	0	None	0	None	0	None	0	None
DC1786a_0120924_PR_RT	PR,RT	1	99	1	242	NA	NA	B (4.5%)	0.78	None	None	None	E35D,N37T,R57K,L63P	K70KN,M184V,T215F	None	K103S,G190A	None	E6D,K20R,E28EG,V35I,V60I,S68G,T69TI,K102R,K166R,V179I,V189VI,G196E,E203Q,Q207D,R211K		NA	NA	NA	K103S,M184V,G190A,T215F	None	NA	0	None	0	None	0	None	0	None	0	None	0	None	0	None
DC1787a_0110708_PR_RT	PR,RT	1	99	1	242	NA	NA	B (4.3%)	0.98	None	None	None	G17GE,N37S,R41RK,L63P	None	None	E138EA	None	K43R,S48E,K49KR,I142IV,K173KE,Q207D		NA	NA	NA	None	None	NA	0	None	0	None	0	None	0	None	0	None	0	None	0	None
DC1788_0110308_PR_RT	PR,RT	1	99	1	242	NA	NA	B (4.5%)	0.098	None	None	None	I13V,P39Q,K43R,I62V,L63P,V75I	None	None	None	None	K20R,D123E,I135T,I142T,S162C,D177E,I178V,I202V,R211K		NA	NA	NA	None	None	NA	0	None	0	None	0	None	0	None	0	None	0	None	0	None
DC1789_0110720_PR_RT	PR,RT	1	99	1	242	NA	NA	B (4.1%)	0.098	None	None	None	I13V,K20I,E21K,N37S,L63P,I72V	None	None	None	None	K20R,K122E,D123N,I135T,S162C,K173Q,D177E,I178M,T200A,Q207H,R211K		NA	NA	NA	None	None	NA	0	None	0	None	0	None	0	None	0	None	0	None	0	None
DC179_0150430_PR_RT_IN	PR,RT	1	99	1	242	NA	NA	B (2.9%)	1.4	None	None	None	I3IV,I13IV,R57K,D60E,Q61E,L63P,I72IT	None	None	None	None	V35I,R83RK,K102Q,S162H,R211K		NA	NA	NA	None	None	NA	0	None	0	None	0	None	0	None	0	None	0	None	0	None
DC1790a_0110909_PR_RT	PR,RT	1	99	1	242	NA	NA	B (4.5%)	0.2	None	None	None	L10V,I15V,R41K,D60E,L63A,K70KE,I72V,V75VI,V77I,I93L	None	None	None	None	R83K,D121C,K122E,S162C,E169D,D177E,G196E,T200E		NA	NA	NA	None	None	NA	0	None	0	None	0	None	0	None	0	None	0	None	0	None
DC1791a_0110826_PR_RT	PR,RT	1	99	1	242	NA	NA	B (5.6%)	0	None	None	None	R41K,I62V,L63H,V77I,I93L	None	None	None	None	E6N,K104R,P119L,D121Y,K122E,T165I,Q174E,T200A,Q207E,R211K,F214L		NA	NA	NA	None	None	NA	0	None	0	None	0	None	0	None	0	None	0	None	1	P119L
DC1792a_0110902_PR_RT	PR,RT	1	99	1	242	NA	NA	B (3.3%)	0.39	None	None	None	N37NS,P39PS,R41RK,L63A,H69Y	None	None	None	None	S105A,D123E,D177E,T200A,R211K		NA	NA	NA	None	None	NA	0	None	0	None	0	None	0	None	0	None	0	None	0	None
DC1793a_0111129_PR_RT	PR,RT	1	99	1	242	NA	NA	B (3.2%)	0.59	None	None	None	N37S,L63P	None	None	None	None	K11KR,T27S,A98AS,D121H,K122E,I178L,T200I		NA	NA	NA	None	None	NA	0	None	0	None	0	None	0	None	0	None	0	None	0	None
DC1794a_0110722_PR_RT	PR,RT	1	99	1	242	NA	NA	B (3.6%)	0.29	None	None	None	L10I,E21EK,L63P,C67D,V77I	None	None	None	None	K122E,I135V,S162C,V189VI		NA	NA	NA	None	None	NA	0	None	0	None	0	None	0	None	0	None	0	None	0	None
DC1795_0110808_PR_RT	PR,RT	1	99	1	242	NA	NA	B (4.3%)	0.29	None	None	None	T12P,I13V,Q18I,L19I,N37C,L63P,C67CY,A71T	None	None	None	None	D123E,D177E,I178M		NA	NA	NA	None	None	NA	0	None	0	None	0	None	0	None	0	None	0	None	0	None
DC1796_0110708_PR_RT	PR,RT	1	99	1	242	NA	NA	B (4.0%)	0.68	None	None	None	R57RK,I62V,L63P	None	None	K103N	None	M16T,R83K,V90I,A98S,D123E,S163T,G196E,T200N		NA	NA	NA	K103N	None	NA	0	None	0	None	0	None	0	None	0	None	0	None	0	None
DC1797_0110819_PR_RT	PR,RT	1	99	1	242	NA	NA	B (4.8%)	0.39	None	None	None	T12S,K14KR,L19I,N37E,R57K,D60E,L63P,I64L,V77I	None	None	None	None	P4PS,I135V,S162C,D177E,R211K		NA	NA	NA	None	None	NA	0	None	0	None	0	None	0	None	0	None	0	None	0	None
DC1798_0111125_PR_RT	PR,RT	1	99	1	242	NA	NA	B (4.2%)	0.49	None	None	None	T12E,I15V,L63P,H69K	None	None	None	None	A33AV,V60I,I135T,I178M,G196E,R211G,F214L		NA	NA	NA	None	None	NA	0	None	0	None	0	None	0	None	0	None	0	None	0	None
DC1799_0111004_PR_RT	PR,RT	1	99	1	242	NA	NA	B (4.2%)	0.98	None	None	None	L19IV,R41K,Q61H,H69Q,V77I	None	None	None	None	P4S,S162C,Q207E,R211K		NA	NA	NA	None	None	NA	0	None	0	None	0	None	0	None	0	None	0	None	0	None
DC180_0130712_PR_RT	PR,RT	1	99	1	242	NA	NA	B (4.6%)	0.098	None	None	None	L63P,I93L	M184V	None	Y188L	None	K22R,V35L,V90I,I135M,Q197E,I202V,R211K,E224EA		NA	NA	NA	M184V,Y188L	None	NA	0	None	0	None	0	None	0	None	0	None	0	None	0	None
DC1800_0111129_PR_RT	PR,RT	1	99	1	242	NA	NA	B (3.8%)	0.2	None	None	None	I13V,L19I,N37S,P39PS,L63P,K70R	None	None	None	None	D123E,I135V,S162C,D177E		NA	NA	NA	None	None	NA	0	None	0	None	0	None	0	None	0	None	0	None	0	None
DC1802_0110815_PR_RT	PR,RT	1	99	1	242	NA	NA	B (3.2%)	0.78	None	None	None	P39PS,R41RK,K43R,K45KR,L63P,I72V,V77I,I93L	None	None	None	None	A158AS,Q207QK,R211RG		NA	NA	NA	None	None	NA	0	None	0	None	0	None	0	None	0	None	0	None	0	None
DC1803_0130624_PR_RT	PR,RT	1	99	1	242	NA	NA	B (5.0%)	1.7	None	None	None	E35D,M36MI,R57K,L63P,H69Q,A71T,V77I	None	None	K103N,P225PH	None	E28EK,V35I,R83K,K102R,D121Y,K122E,S162C,D177E,I178L,T200TI,E203EG,R211Q		NA	NA	NA	K103N,P225H	None	NA	0	None	0	None	0	None	0	None	0	None	0	None	0	None
DC1804_0131105_PR_RT	PR,RT	1	99	1	242	NA	NA	B (3.4%)	1.6	None	None	None	L19LQ,R41K,D60E,Q61E,L63P,I64L,H69Q,V77I	None	None	V179VE	None	D123E,T200TA,R211K		NA	NA	NA	None	None	NA	0	None	0	None	0	None	0	None	0	None	0	None	0	None
DC1805a_0110302_PR_RT	PR,RT	1	99	1	242	NA	NA	B (3.1%)	1.8	None	None	None	L10LI,I13V,K20KR,E35D,N37ND,R41RK,K43R,I62IV,L63LP	None	None	None	None	V35I,R83K,I135V,S162C,R211K		NA	NA	NA	None	None	NA	0	None	0	None	0	None	0	None	0	None	0	None	0	None
DC1807_0111216_PR_RT	PR,RT	1	99	1	242	NA	NA	B (4.4%)	0	None	None	None	I13V,K20R,M36I,R41K,D60E,I62V,L63P,I72M	None	None	None	None	V60I,I142V,T165L,V179I,I180V,R211K		NA	NA	NA	None	None	NA	0	None	0	None	0	None	0	None	0	None	0	None	0	None
DC1808_0111216_PR_RT	PR,RT	1	99	1	242	NA	NA	B (4.4%)	0.68	None	None	None	M36I,N37S,I62V,L63P,V82I	None	None	K103N	None	K20R,K122KE,S162C,Q174K,I178IM,R211A		NA	NA	NA	K103N	None	NA	0	None	0	None	0	None	0	None	0	None	0	None	0	None
DC1809_0120112_PR_RT	PR,RT	1	99	1	242	NA	NA	B (4.0%)	1.1	None	None	None	N37S,L63P,H69Q,I72IT,V77VI	None	None	None	None	S48E,I50V,D123E,I142IV,T165I,D177E,R211K		NA	NA	NA	None	None	NA	0	None	0	None	0	None	0	None	0	None	0	None	0	None
DC1810_0120117_PR_RT	PR,RT	1	99	1	242	NA	NA	B (3.4%)	2.3	None	None	None	I13V,R41K,L63P,K70R	None	None	None	None	D121DY,K122E,D123DG,T200I		NA	NA	NA	None	None	NA	0	None	0	None	0	None	0	None	0	None	0	None	0	None
DC1812_0121226_PR_RT	PR,RT	1	99	1	242	NA	NA	B (4.8%)	0.2	None	None	None	M36I,L63T,H69HY,K70KR,I72T	None	None	None	None	P9S,K122E,D123E,Q145C,I202V		NA	NA	NA	None	None	NA	0	None	0	None	0	None	0	None	0	None	0	None	0	None
DC1813_0111025_PR_RT	PR,RT	1	99	1	242	NA	NA	B (4.2%)	0.098	None	None	None	I13V,K14R,M36I,R41K,I64V	None	None	None	None	V35I,V118I,I135R,T165I,Q174R,D177E,G196E,I202V,F214L,V241I		NA	NA	NA	None	None	NA	0	None	0	None	0	None	0	None	0	None	0	None	0	None
DC1814a_0111014_PR_RT	PR,RT	1	99	1	242	NA	NA	B (3.3%)	1.8	None	None	None	R41K,I62V,L63HP,I64IM,V77I	None	None	None	None	T39A,R83K,D123DN,K173KE,D177DN,I178M,R211A		NA	NA	NA	None	None	NA	0	None	0	None	0	None	0	None	0	None	0	None	0	None
DC1815a_0111201_PR_RT	PR,RT	1	99	1	242	NA	NA	B (4.4%)	0.68	None	None	None	L33V,N37H,R57K,L63S,I64V,I72V,V77I	M41L	None	G190A	None	K122AE,Q174R,I178IM,R211K		NA	NA	NA	M41L,G190A	None	NA	0	None	0	None	0	None	0	None	0	None	0	None	0	None
DC1816_0130814_PR_RT	PR,RT	1	99	1	242	NA	NA	B (4.1%)	0.59	None	None	None	K43R,I62V,L63P,V77I,I93L	None	None	None	None	V60I,R83K,D123DEKN,E169D,I178L,Q207R,R211RK		NA	NA	NA	None	None	NA	0	None	0	None	0	None	0	None	0	None	0	None	0	None
DC1817a_0111118_PR_RT	PR,RT	1	99	1	242	NA	NA	B (2.7%)	0.78	None	None	None	R41RK,I62IV,I93L	None	None	None	None	K122KE,F214L		NA	NA	NA	None	None	NA	0	None	0	None	0	None	0	None	0	None	0	None	0	None
DC1818_0110920_PR_RT	PR,RT	1	99	1	242	NA	NA	B (3.9%)	3	None	None	None	L19IV,E35D,N37D,K55KR,Y59F,D60E,L63P,I64V,V77VI,I93L	None	None	None	None	E6ED,K11Q,K20R,K49R,I50V,V60I,K102KR,I142L,R211RK,F214L		NA	NA	NA	None	K55R	NA	0	None	0	None	0	None	0	None	0	None	0	None	0	None
DC1819_0111021_PR_RT	PR,RT	1	99	1	242	NA	NA	B (2.2%)	0.2	None	None	None	N37S,L63A,E65D	None	None	None	None	A158AS		NA	NA	NA	None	None	NA	0	None	0	None	0	None	0	None	0	None	0	None	0	None
DC182_0120629_PR_RT	PR,RT	1	99	1	242	NA	NA	B (3.6%)	2.2	None	None	None	L10IV,E35D,N37T,R41K,I62V,L63P,I93L	None	None	None	None	K11T,K101R,V106I,V118I,D123N,S162SN,D177E,I195K,G196E,T200TA,R211K,F214L		NA	NA	NA	None	None	NA	0	None	0	None	0	None	0	None	0	None	0	None	0	None
DC1820a_0120210_PR_RT	PR,RT	1	99	1	242	NA	NA	B (4.7%)	0.2	None	None	None	Q18E,L33V,N37S,R57K,D60E,I62V,L63AD,I64V,H69Q	None	None	None	None	F171Y,I178M,R211K		NA	NA	NA	None	None	NA	0	None	0	None	0	None	0	None	0	None	0	None	0	None
DC1821_0120713_PR_RT	PR,RT	1	99	1	242	NA	NA	B (4.3%)	1.1	None	None	None	I13V,E35D,L63P,V77I	None	None	None	None	V60I,A98S,K122KR,D123DEKN,S162SC,T165TI,I178M,T200A,R211K		NA	NA	NA	None	None	NA	0	None	0	None	0	None	0	None	0	None	0	None	0	None
DC1822a_0120208_PR_RT	PR,RT	1	99	1	242	NA	NA	B (3.0%)	0.29	None	None	I85V	R57K,L63P,V77I,I85V	None	None	None	None	D121Y,K122E,D177E,Q197P,T200A		NA	NA	NA	None	I85V	NA	0	None	0	None	0	None	0	None	0	None	0	None	0	None
DC1823_0111020_PR_RT	PR,RT	1	99	1	242	NA	NA	B (3.9%)	0	None	None	None	R41K,R57K,I64V	None	None	None	None	R83K,D121Y,K122E,S162C,I178M		NA	NA	NA	None	None	NA	0	None	0	None	0	None	0	None	0	None	0	None	0	None
DC1826_0120308_PR_RT	PR,RT	1	99	1	242	NA	NA	B (4.2%)	0.49	None	None	None	T12S,D60E,Q61E,L63P,I64V,H69Q,V77I	None	None	None	None	A98S,K122P,I135R,G196E,Q207E,R211K		NA	NA	NA	None	None	NA	0	None	0	None	0	None	0	None	0	None	0	None	0	None
DC1827a_0120124_PR_RT	PR,RT	1	99	1	242	NA	NA	B (5.3%)	0.2	None	None	None	T12I,K14R,L33V,M36I,N37T,P39S,R41K,L63P,A71V,I72T,I93L	None	None	None	None	V35I,V118I,K122E,I135T,I142T,E169D,Q207K,R211A,F214L		NA	NA	NA	None	None	NA	0	None	0	None	0	None	0	None	0	None	0	None	0	None
DC1829a_0120203_PR_RT	PR,RT	1	99	1	242	NA	NA	B (4.9%)	0.39	None	None	None	M36I,L63T,I72T	A62AITV,T69Deletion	None	None	None	D123E,Q145C,I202V,R211K		NA	NA	NA	None	None	NA	0	None	0	None	1	T69Deletion	0	None	0	None	0	None	1	A62AITV
DC1831_0120209_PR_RT	PR,RT	1	99	1	242	NA	NA	B (3.9%)	0	None	None	None	K14R,L19I,E35D,M36I,R41K,I64V	None	None	None	None	D123E,S162C,T200V,R211K		NA	NA	NA	None	None	NA	0	None	0	None	0	None	0	None	0	None	0	None	0	None
DC1832_0120307_PR_RT	PR,RT	1	99	1	242	NA	NA	B (3.1%)	1.6	None	None	None	L19I,E35D,N37S,R57K,L63S	None	None	None	None	P4S,I142V,S162A,E204ED		NA	NA	NA	None	None	NA	0	None	0	None	0	None	0	None	0	None	0	None	0	None
DC1833_0110419_PR_RT	PR,RT	1	99	1	242	NA	NA	B (3.5%)	1.7	None	L33F	None	I13V,N37S,P39PS,I62V,L63T,E65D,H69Q,I72IT,V77I	M41L,T215C	None	K103N	None	K20R,T39A,V60I,S162A,I178IM,T200TA,Q207E,R211HKNQ,F214L		NA	NA	NA	M41L,K103N,T215C	None	NA	0	None	0	None	0	None	0	None	0	None	0	None	0	None
DC1834a_0111024_PR_RT	PR,RT	1	99	1	242	NA	NA	B (3.2%)	1.8	None	None	None	L33V,N37S,L63HPQ,I64IV,I72V	None	None	K103N	None	V35VL,E42EG,K122KQ,D123E,S162C,F171Y,D177DE,I178M,T200A		NA	NA	NA	K103N	None	NA	0	None	0	None	0	None	0	None	0	None	0	None	0	None
DC1835_0120125_PR_RT	PR,RT	1	99	1	242	NA	NA	B (4.2%)	3.4	None	None	None	K14R,Q18H,L33I,N37ND,I62V,L63P,G68E,A71V,I93L	T215S	None	None	None	T39AS,I135L,S162C,K173N,G196E,T200TA,R211RKNS		NA	NA	NA	T215S	None	NA	0	None	0	None	0	None	0	None	0	None	0	None	0	None
DC1837_0140328_PR_RT	PR,RT	1	99	1	242	NA	NA	B (3.6%)	0.68	None	None	None	I13IV,I15V,M36MI,P39PS,R41K,I64V	None	None	None	None	V35I,A98S,V118I,K122E,I135R,Q174E,T200I,F214L		NA	NA	NA	None	None	NA	0	None	0	None	0	None	0	None	0	None	0	None	0	None
DC1838_0110523_PR_RT	PR,RT	1	99	1	242	NA	NA	B (3.6%)	1.7	None	None	None	I13IV,I64IV,V77I	None	None	None	None	E6D,K11T,R83K,S162C,T200A		NA	NA	NA	None	None	NA	0	None	0	None	0	None	0	None	0	None	0	None	0	None
DC184_0111129_PR_RT	PR,RT	1	99	1	242	NA	NA	B (3.3%)	0.098	I54V	L24I,L33F,K43T,Q58E	L24I,I54V	L10I,I13V,M36L,I62V,L63T,I64V	None	None	K103N,Y181C	None	Q197K		NA	NA	NA	K103N,Y181C	None	NA	0	None	0	None	0	None	0	None	0	None	0	None	0	None
DC1840a_0110418_PR_RT	PR,RT	1	99	1	242	NA	NA	B (2.8%)	2.9	None	None	None	N37NS,L63P,K70KR,Q92E	L74LS	None	E138EK	None	V35VAIT,K49KR,I63IV,F77FV,L80LP,K122KE,A158AS,S162SC,T165I,I178ILM,Q207E		NA	NA	NA	None	None	NA	0	None	0	None	0	None	0	None	0	None	0	None	3	L74LS,F77FV,L80LP
DC1841a_0120710_PR_RT	PR,RT	1	99	1	242	NA	NA	B (3.5%)	0.39	None	None	None	I62V,L63P,K70R,V82VI,Q92E	None	None	None	None	K49R,I178M		NA	NA	NA	None	None	NA	0	None	0	None	0	None	0	None	0	None	0	None	0	None
DC1844_0110209_PR_RT	PR,RT	1	99	1	242	NA	NA	B (5.1%)	0	None	None	None	R41K,I62V,L63H,V77I,I93L	None	None	None	None	D121Y,K122E,Q174K,D192N,T200A,Q207E,R211K,F214L		NA	NA	NA	None	None	NA	0	None	0	None	0	None	0	None	0	None	0	None	0	None
DC1845_0120410_PR_RT	PR,RT	1	99	1	242	NA	NA	B (3.2%)	1.5	None	None	None	I13V,G17E,I64V,E65ED	None	None	None	None	K102KQ,K104KR,T165I,D177E,I178IM,G196E,F214L,V241I		NA	NA	NA	None	None	NA	0	None	0	None	0	None	0	None	0	None	0	None	0	None
DC1846a_0121228_PR_RT	PR,RT	1	99	1	242	NA	NA	B (4.0%)	1.3	None	None	None	T12TI,L19LI,L63ST,I72V,V77VI	None	None	None	None	P4PS,E6ED,K11KQ,V60I,K64KR,D121H,K122E,A158S,D177E,V179I,T200E,R211K		NA	NA	NA	None	None	NA	0	None	0	None	0	None	0	None	0	None	0	None	0	None
DC1847_0130301_PR_RT	PR,RT	1	99	1	242	NA	NA	B (4.0%)	0.88	None	None	None	T12P,L19I,N37A,I62V,L63S,V77VI,I93L	None	None	None	None	V35I,K49KR,R83K,D123E,Q174QK,R211K		NA	NA	NA	None	None	NA	0	None	0	None	0	None	0	None	0	None	0	None	0	None
DC1848_0110927_PR_RT	PR,RT	1	99	1	242	NA	NA	B (3.9%)	1.7	None	None	None	R41RK,L63P,H69Q	D67DN,K70KR	None	None	None	R83K,K102Q,S162CY,I178L,R211G		NA	NA	NA	D67N,K70R	None	NA	0	None	0	None	0	None	0	None	0	None	0	None	0	None
DC1849a_0110803_PR_RT	PR,RT	1	99	1	242	NA	NA	B (3.6%)	1.5	None	None	None	E35D,N37S,R41K,Q61QE,L63T,I64L,A71V,I72T,V77I,I93L	None	None	None	None	K20R,K173E,T200A		NA	NA	NA	None	None	NA	0	None	0	None	0	None	0	None	0	None	0	None	0	None
DC185_0121003_PR_RT	PR,RT	1	99	1	242	NA	NA	B (3.9%)	0.68	None	None	None	I15V,E35D,M36I,L63LP	None	None	None	None	E40EA,R83K,V90I,K122E,S162C,I178L,Q197K,R211K,K223KR		NA	NA	NA	None	None	NA	0	None	0	None	0	None	0	None	0	None	0	None	0	None
DC1850a_0140602_PR_RT	PR,RT	1	99	1	242	NA	NA	B (4.0%)	0	None	None	None	L10V,I15V,K20R,N37C,R41K,I62V,L63T,I64L,L76F	None	None	None	None	I142V,S162A,R211K		NA	NA	NA	None	None	NA	0	None	0	None	0	None	0	None	0	None	0	None	1	L76F
DC1851a_0120413_IN	PR,RT	1	99	1	242	NA	NA	B (3.2%)	0.59	None	None	None	L10V,I15V,L19Q,N37C,I62V,L63A	None	None	None	None	S162A,Q174H,T200IV,R211K		NA	NA	NA	None	None	NA	0	None	0	None	0	None	0	None	0	None	0	None	0	None
DC1852_0110607_PR_RT	PR,RT	1	99	1	242	NA	NA	B (4.2%)	0	None	None	None	T12S,I15V,E35D,M36I,I62V,L63P	None	None	None	None	V60I,S68G,D123E,Q197K,T200A,R211K		NA	NA	NA	None	None	NA	0	None	0	None	0	None	0	None	0	None	0	None	0	None
DC1853a_0111202_PR_RT	PR,RT	1	99	1	242	NA	NA	B (4.3%)	1.7	None	None	None	L19I,E35D,N37E,R57K,L63S,I64V,E65D,V77VI	None	None	None	None	K20R,V35I,W88C,D123E,I159V,D177E,I178IM,T200A,E204EQ,R211K,F214L		NA	NA	NA	None	None	NA	0	None	0	None	0	None	0	None	0	None	0	None	0	None
DC1854_0110201_PR_RT	PR,RT	1	99	1	242	NA	NA	B (3.9%)	0.88	None	None	None	G16GE,L19LI,E35D,N37Q,R41K,I62V,L63AT,I72IV,V82VI,I93IL	None	None	None	None	V35L,E36D,T39TA,A158S,E169D,Q174G,T200A,F214L		NA	NA	NA	None	None	NA	0	None	0	None	0	None	0	None	0	None	0	None	0	None
DC1858_0111129_PR_RT	PR,RT	1	99	1	242	NA	NA	B (4.5%)	0	None	None	None	L10I,I13V,N37S,R41K,I62V,L63S,I64V,P79S	None	None	None	None	K11T,R83K,V90I,D123N,T139V,G196E		NA	NA	NA	None	None	NA	0	None	0	None	0	None	0	None	0	None	0	None	0	None
DC1859a_0150122_PR_RT	PR,RT	1	99	1	242	NA	NA	B (3.0%)	0.49	None	None	None	E35D,R41K,L63P	None	None	None	None	K122KE,A158S,I178IM,I202V,R211K		NA	NA	NA	None	None	NA	0	None	0	None	0	None	0	None	0	None	0	None	0	None
DC1860_0120816_PR_RT	PR,RT	1	99	1	242	NA	NA	B (3.1%)	0.98	None	None	None	I13V,E35D,N37D,L63P	None	None	K103N	None	K122E,I135V,S162C,R211S		NA	NA	NA	K103N	None	NA	0	None	0	None	0	None	0	None	0	None	0	None	0	None
DC1861_0111212_PR_RT	PR,RT	1	99	1	242	NA	NA	B (4.4%)	0.49	None	None	None	L10V,I15V,E35ED,N37NS,R41K,D60E,L63A,I72V,V77I,I93L	None	None	None	None	K43E,E44G,G45R,R83K,D121CR,K122E,S162C,E169D,D177E,G196E,T200E		NA	NA	NA	None	None	NA	0	None	0	None	0	None	0	None	0	None	1	G45R	1	D121CR
DC1862_0120106_PR_RT	PR,RT	1	99	1	242	NA	NA	B (4.0%)	0.098	None	None	None	P39S,D60E,Q61E,L63P,A71T,I72T,V77I,I93L	None	None	None	None	K20R,T69S,I135IM,G196E,T200A		NA	NA	NA	None	None	NA	0	None	0	None	0	None	0	None	0	None	0	None	0	None
DC1863a_0120709_PR_RT	PR,RT	1	99	1	242	NA	NA	B (4.2%)	1.5	None	None	None	T12S,L19T,R57K,L63Q,I64V,H69HY,K70KR,I72IT,V77I	None	None	None	None	V35I,V60VI,R83K,I135V,I142IV,S162A,G196E,T200A		NA	NA	NA	None	None	NA	0	None	0	None	0	None	0	None	0	None	0	None	0	None
DC1864_0120228_PR_RT	PR,RT	1	99	1	242	NA	NA	B (3.7%)	0.39	None	None	None	I13IV,K14R,N37S,R41RK,I62V,L63HP,I72V,V77I,I93L	None	None	V108I	None	K122R,D123E,K166R,D177E,R211K		NA	NA	NA	None	None	NA	0	None	0	None	0	None	0	None	0	None	0	None	0	None
DC1865_0120716_PR_RT	PR,RT	1	99	1	242	NA	NA	B (4.5%)	1.8	None	None	None	T12N,I15V,L19I,L63A	M184I,K219KE	None	V179D,Y181C	None	P4S,K20KR,V60I,K103R,V118I,I142V,T200TA,R211K,F214L,D237E		NA	NA	NA	Y181C,M184I,K219E	None	NA	0	None	0	None	0	None	0	None	0	None	0	None	0	None
DC1866a_0111027_PR_RT	PR,RT	1	99	1	242	NA	NA	B (3.2%)	1.8	None	None	None	I13V,L63AS,I64IV,V77VI	None	None	K103KN	None	S48E,V90I,T200TA,R211K		NA	NA	NA	K103N	None	NA	0	None	0	None	0	None	0	None	0	None	0	None	0	None
DC1867_0131216_PR_RT	PR,RT	1	99	1	242	NA	NA	B (4.0%)	1.2	None	None	None	T12S,I15V,L19V,M36I,L63T,E65D,I72T	None	None	None	None	E6D,S68G,T69N,I135T,S162C,R211K		NA	NA	NA	None	None	NA	0	None	0	None	0	None	0	None	0	None	0	None	0	None
DC1868a_0130712_IN	PR,RT	1	99	1	242	NA	NA	B (3.8%)	0.68	None	None	None	L63P,C67D,V77I	None	None	E138A	None	V60I,K101R,K122E,I135V,I142T,S162C,P176PS		NA	NA	NA	None	None	NA	0	None	0	None	0	None	0	None	0	None	0	None	0	None
DC1869_0150818_PR_RT	PR,RT	1	99	1	242	NA	NA	B (4.6%)	0.98	None	None	None	T12E,K14R,I15V,L19Q,R41K,D60E,L63P,H69K,I93L	None	None	None	None	K20R,V60I,I135T,G196E		NA	NA	NA	None	None	NA	0	None	0	None	0	None	0	None	0	None	0	None	0	None
DC186a_0120222_PR_RT	PR,RT	1	99	1	242	NA	NA	B (2.2%)	3.3	None	None	None	T12AS,I13IV,K14KR,L63P	None	None	G190GA	None	K20R,D123E,I135T,E169G,K173E,I202V,F214L		NA	NA	NA	G190A	None	NA	0	None	0	None	0	None	0	None	0	None	0	None	0	None
DC187_0130314_PR_RT	PR,RT	1	99	1	242	NA	NA	B (2.5%)	3.2	None	None	None	T12S,L19V,R41RK,I62IV,L63P,C67Y,I72V	None	None	None	None	E6D,V8VI,V35IT,T39TA,K173KT,T200A,I202V,R211RK,F214FL		NA	NA	NA	None	None	NA	0	None	0	None	0	None	0	None	0	None	0	None	0	None
DC1871_0110421_PR_RT	PR,RT	1	99	1	242	NA	NA	B (3.6%)	2.3	None	None	None	T12TA,I13IM,G16GE,L19LI,E35D,R57RK,I62V,L63P,I72IV,V77VI,I93L	None	None	None	None	V35I,V118I,K122E,D123KNRS,I135IATV,A158AS,T165TI,E169ED,D177E,I195T,R211K,F214L		NA	NA	NA	None	None	NA	0	None	0	None	0	None	0	None	0	None	0	None	1	D123KNRS
DC1872_0120906_PR_RT	PR,RT	1	99	1	242	NA	NA	B (3.6%)	0.78	None	None	None	L10I,E35D,L63P,I93L	None	None	G190A	None	V35I,R83K,K122KE,R172RK,D177E,T200A,R211K		NA	NA	NA	G190A	None	NA	0	None	0	None	0	None	0	None	0	None	0	None	0	None
DC1874a_0140603_PR_RT	PR,RT	1	99	1	242	NA	NA	B (4.0%)	1.3	None	None	None	T12IR,I13IV,I15V,E35D,N37Q,R41K,L63P,I72V	None	None	None	None	R83K,D121H,K122E,I135T,I180V,R211K		NA	NA	NA	None	None	NA	0	None	0	None	0	None	0	None	0	None	0	None	0	None
DC1875_0110805_PR_RT	PR,RT	1	99	1	242	NA	NA	B (3.1%)	2.2	None	None	None	K20R,I62V,L63P	M184MV	None	K103KN,V108VIM	None	R83RK,K122P,I135IM,Q174H,D177E,T200TS,R211K		NA	NA	NA	K103N,M184V	None	NA	0	None	0	None	0	None	0	None	0	None	0	None	1	V108VIM
DC1876_0130204_PR_RT	PR,RT	1	99	1	242	NA	NA	B (4.1%)	0.49	None	None	None	T12P,K20KR,E35D,N37S,Q61E,L63P,V77I,I93L	None	None	V179E	None	V35I,V118I,K122A,I135R,G196E,R211RG,F214L		NA	NA	NA	None	None	NA	0	None	0	None	0	None	0	None	0	None	0	None	0	None
DC1877_0130820_PR_RT	PR,RT	1	99	1	242	NA	NA	B (4.6%)	0.98	None	None	None	E35D,M36I,N37D,L63P,E65D,K70R,I72V	None	None	None	None	P4S,E6D,Q174H,T200I,I202V,Q207A,R211K		NA	NA	NA	None	None	NA	0	None	0	None	0	None	0	None	0	None	0	None	0	None
DC1878a_0110114_PR_RT	PR,RT	1	99	1	242	NA	NA	B (2.4%)	1.1	None	None	None	L10I,Q18QL,I62V,L63P,I64L,C67Y,I93L	None	None	None	None	K102Q,V189I		NA	NA	NA	None	None	NA	0	None	0	None	0	None	0	None	0	None	0	None	0	None
DC1879_0130618_PR_RT	PR,RT	1	99	1	242	NA	NA	B (4.1%)	1.3	None	None	None	N37E,K45R,R57RK,D60E,L63AD,E65ED,I72IR,V77I,I93IL	E44D	None	None	None	K20R,V106I,D123E,S162C,K173KE,E204Q,Q207E,R211K,F214L		NA	NA	NA	None	None	NA	0	None	0	None	0	None	0	None	0	None	0	None	0	None
DC1880a_0130404_PR_RT	PR,RT	1	99	1	242	NA	NA	B (3.1%)	0.39	None	None	None	I13V,G16E,I62V,L63HN,I72V,V77I	None	None	None	None	S162C,Q174N,Q207E,R211K		NA	NA	NA	None	None	NA	0	None	0	None	0	None	0	None	0	None	0	None	0	None
DC1881_0120406_PR_RT	PR,RT	1	99	1	242	NA	NA	B (4.1%)	0.59	I50L	None	I50L	I13V,N37H,R41K,I62V,L63P,A71V,V77I	M184V	None	K103N,P225H	None	V35M,K66KR,S68G,D121H,K122E,D123S,Y127YC,I135T,R211K,F214L		NA	NA	NA	K103N,M184V,P225H	None	NA	0	None	0	None	0	None	0	None	0	None	0	None	1	Y127YC
DC1882_0110708_PR_RT	PR,RT	1	99	1	242	NA	NA	B (4.0%)	0.68	None	None	None	I13V,R41K,L63S,I64V,E65D,V77I	None	None	None	None	D121H,K122E,D123DN,P176PS,D177DE,I178IM,T200A,Q207E		NA	NA	NA	None	None	NA	0	None	0	None	0	None	0	None	0	None	0	None	0	None
DC1883a_0130521_PR_RT	PR,RT	1	99	1	242	NA	NA	B (3.1%)	0.68	None	None	None	I15V,A71AT,V77I	None	None	None	None	R83K,K122E,S162A,E169D,R211K		NA	NA	NA	None	None	NA	0	None	0	None	0	None	0	None	0	None	0	None	0	None
DC1884_0120926_PR_RT	PR,RT	1	99	1	242	NA	NA	B (4.2%)	2.2	None	None	None	L19Q,K20R,M36I,R41K,I62V,L63S,E65ED,K70R,I93IL	None	None	K103N,P225PH	None	V60VI,I135T,S162C,Q197E,E204Q,Q207A,R211K		NA	NA	NA	K103N,P225H	None	NA	0	None	0	None	0	None	0	None	0	None	0	None	0	None
DC1885_0120516_PR_RT	PR,RT	1	99	1	242	NA	NA	B (3.2%)	3.2	None	None	None	L10V,E35D,M36I,R41K,K45R,L63Q,I64V	None	None	None	None	K49KR,G51GE,V60VI,I135IV,T139L,I142IV,F171Y,G196E,T200A,E203ED,L210LF,R211RK		NA	NA	NA	None	None	NA	0	None	0	None	0	None	0	None	0	None	0	None	1	G51GE
DC1887a_0130524_PR_RT	PR,RT	1	99	1	242	NA	NA	B (5.1%)	0	None	None	None	I13V,L63A,V77I	M184V	None	None	None	V35T,V60I,R83K,K122P,D177E,I178M,T200A,E204Q,Q207E		NA	NA	NA	M184V	None	NA	0	None	0	None	0	None	0	None	0	None	0	None	0	None
DC1888a_0150423_PR_RT	PR,RT	1	99	1	242	NA	NA	B (4.5%)	1.7	None	None	None	T12TA,K14R,N37ND,L63T,I72V,V77I	None	None	None	None	P4S,V60I,D121H,K122E,A158S,K166KR,D177E,V179I,T200EGQR,R211K		NA	NA	NA	None	None	NA	0	None	0	None	0	None	0	None	0	None	0	None	0	None
DC189_0130726_PR_RT	PR,RT	1	99	1	242	NA	NA	B (3.3%)	1.2	None	None	None	Q18L,L63P	None	None	V108VI	None	K122Q,S162C,E169ED,Q174R,D177E,I178L,Q207E,R211K		NA	NA	NA	None	None	NA	0	None	0	None	0	None	0	None	0	None	0	None	0	None
DC1890_0111214_PR_RT	PR,RT	1	99	1	242	NA	NA	B (3.1%)	0.88	None	None	None	I62V,L63AS	None	None	None	None	K49KR,R83K,K122Q,Q174N,D177E,T200E,R211K		NA	NA	NA	None	None	NA	0	None	0	None	0	None	0	None	0	None	0	None	0	None
DC1891a_0131028_PR_RT	PR,RT	1	99	1	242	NA	NA	B (4.6%)	1.8	None	None	None	I15V,E35D,N37NS,R41K,R57RK,L63LP,V75VI	None	None	K103S	None	P4PS,A98S,K122E,I135IV,G196E,Q207DN,W239C		NA	NA	NA	K103S	None	NA	0	None	0	None	0	None	0	None	0	None	0	None	1	W239C
DC1892a_0110722_PR_RT	PR,RT	1	99	1	242	NA	NA	B (3.8%)	1.3	None	None	None	I13V,G17D,N37NS,L63HPSY	None	None	None	None	V118I,D121H,K122E,I135T,T165I,E169ED,D177DE,I178IM,G196E,T200TI,E204EG,R211K,F214L		NA	NA	NA	None	None	NA	0	None	0	None	0	None	0	None	0	None	0	None	1	L63HPSY
DC1893a_0120706_PR_RT	PR,RT	1	99	1	242	NA	NA	B (4.9%)	1.3	None	None	None	K14R,I15V,G16E,E35D,N37D,I62V,L63A,I72IV,V77I	None	None	None	None	V60I,R83K,K122KE,I135L,T139M,S162Y,R211K		NA	NA	NA	None	None	NA	0	None	0	None	0	None	0	None	0	None	0	None	0	None
DC18a_0120724_PR_RT	PR,RT	1	99	1	242	NA	NA	B (4.5%)	0.78	None	None	None	L19Q,R57K,D60E,L63P,I64V,H69Q,V77I	None	None	K103KN	None	D121Y,K122E,D123E,E169D,Q174QR,D177E,T200IL,R211Q		NA	NA	NA	K103N	None	NA	0	None	0	None	0	None	0	None	0	None	0	None	0	None
DC19_0110106_PR_RT	PR,RT	1	99	1	242	NA	NA	B (3.5%)	0.98	I50V	None	I50V	K20R,E34A,E35D,M36I,N37D,R57K	M184V	None	None	None	V35M,A98S,K102Q,K122E,I178L,R211K,F214L		NA	NA	NA	M184V	None	NA	0	None	0	None	0	None	0	None	0	None	0	None	0	None
DC190_0130712_PR_RT	PR,RT	1	99	1	242	NA	NA	B (3.8%)	1.1	None	None	None	E35DN,N37D,K43KR,L63A,G68GE,A71V,I72V,V77I,I93L	M184MIV	None	None	None	D123E,D177E,T200A,Q207H,R211K		NA	NA	NA	M184IV	None	NA	0	None	0	None	0	None	0	None	0	None	0	None	0	None
DC191_0111108_PR_RT	PR,RT	1	99	1	242	NA	NA	B (3.2%)	1.4	None	None	None	N37NS,R41K,I62IV,K70R	T215E	None	None	None	P4H,T39TA,E40A,K122E,D123E,I142V,S162C,T200A,I202V,R211S		NA	NA	NA	T215E	None	NA	0	None	0	None	0	None	0	None	0	None	0	None	0	None
DC192_0130111_PR_RT	PR,RT	1	99	1	242	NA	NA	B (3.9%)	0	None	None	None	K14R,R57K,I62V,L63P,I64L,H69Q,A71T	None	None	None	None	I50V,V60I,R83K,W88C,G196E		NA	NA	NA	None	None	NA	0	None	0	None	0	None	0	None	0	None	0	None	0	None
DC194_0150421_PR_RT_IN	PR,RT	1	99	1	242	NA	NA	B (3.8%)	0	None	None	None	N37S,R57K,L63F,V77I	None	None	K103N,K238T	I94L	K20R,V35I,G45E,I94L,K122E,T200K,Q207E,L210M,F214L		NA	NA	NA	K103N	None	NA	0	None	0	None	0	None	0	None	0	None	0	None	0	None
DC195_0110718_PR_RT	PR,RT	1	99	1	242	NA	NA	B (4.4%)	1.5	None	None	None	G17D,M36MI,N37S,D60DE,I62V,L63Q,I64V,K70KR	None	None	K103N	None	R83K,S162Y,I178L,V179I		NA	NA	NA	K103N	None	NA	0	None	0	None	0	None	0	None	0	None	0	None	0	None
DC197_0131125_PR_RT	PR,RT	1	99	1	242	NA	NA	B (2.1%)	4.8	None	None	None	I15IV,L19LQ	None	None	None	None	V35IT,K43KQ,K49R,V60VIM,D86DE,A98AS,D123DE,I135IT,S162SAGT,D177DEKN,I202IV,R211RK		NA	NA	NA	None	None	NA	0	None	0	None	0	None	0	None	0	None	0	None	1	V60VIM
DC198a_0111108_PR_RT	PR,RT	1	99	1	242	NA	NA	B (4.8%)	2	None	None	None	G16E,Q18I,L19I,I72GR,V77I	None	None	K103N	None	K20R,K43KDEN,K49KR,V90I,K122E,D123N,I142T,S162A,K173T,N175NT,D177N,Q197K,T200E		NA	NA	NA	K103N	None	NA	0	None	0	None	0	None	0	None	0	None	0	None	2	I72GR,N175NT
DC199_0150204_PR_RT	PR,RT	1	99	1	242	NA	NA	B (3.5%)	1.4	None	None	None	I15V,Q18M,N37T,R41K,I62V	None	None	None	None	S162A,G196E,T200A		NA	NA	NA	None	None	NA	0	None	0	None	0	None	0	None	0	None	0	None	0	None
DC200_0150501_PR_RT_IN	PR,RT	1	99	1	242	NA	NA	B (3.9%)	0.98	None	None	None	L10I,T12S,K14R,I15V,G16E,P39T,I62V,L63Q,H69HQ,I93L	None	None	None	None	K20R,K122KE,D123E,I135T,P176PS,D177EG,I178IM,I202IV,R211T		NA	NA	NA	None	None	NA	0	None	0	None	0	None	0	None	0	None	0	None	0	None
DC203a_0110110_PR_RT	PR,RT	1	99	1	242	NA	NA	B (4.4%)	0.68	None	None	None	L10LI,E35D,M36I,N37D,R57K,I62V,L63P,A71T,I72IM,T74R,V77I,I93L	M184V,T215F	None	None	None	E6ED,V8I,V35I,R83K,D123E,I178L,R211K		NA	NA	NA	M184V,T215F	None	NA	0	None	0	None	0	None	0	None	0	None	0	None	1	T74R
DC204_0130404_PR_RT	PR,RT	1	99	1	242	NA	NA	B (4.3%)	0.2	None	None	None	L10V,I15V,L63A	None	None	None	None	V35T,T39E,K73T,R83K,I142V,T165I,K173Q,T200A		NA	NA	NA	None	None	NA	0	None	0	None	0	None	0	None	0	None	0	None	1	K73T
DC206_0120410_PR_RT	PR,RT	1	99	1	242	NA	NA	B (3.0%)	2	None	None	None	M36MI,N37NS,L63P	None	None	None	None	K20R,T27S,D121DH,I178LV		NA	NA	NA	None	None	NA	0	None	0	None	0	None	0	None	0	None	0	None	0	None
DC207a_0110915_IN	PR,RT	1	99	1	242	NA	NA	B (3.5%)	1.9	None	None	None	K20R,M36I,N37D,H69K,I93L	None	None	None	None	V106I,K122E,D177E,T200A,Q207N,R211K,F214L		NA	NA	NA	None	None	NA	0	None	0	None	0	None	0	None	0	None	0	None	0	None
DC210_0140402_PR_RT	PR,RT	1	99	1	242	NA	NA	B (3.4%)	1.1	None	None	None	Q18M,R57RK,I62V,L63P,T74S,V77VI,I93L	None	None	None	None	R83K,D123E,S162C,Q174K,T200A,R211T		NA	NA	NA	None	None	NA	0	None	0	None	0	None	0	None	0	None	0	None	0	None
DC212_0110518_PR_RT	PR,RT	1	99	1	242	NA	NA	B (3.2%)	0.59	None	None	None	L33V,N37A,I64V,C67DE,K70R	None	None	K103N	None	V60I,A98S,R211K		NA	NA	NA	K103N	None	NA	0	None	0	None	0	None	0	None	0	None	0	None	0	None
DC215a_0110729_PR_RT	PR,RT	1	99	1	242	NA	NA	B (2.7%)	2	None	None	None	R41K,I62V,I72IV,V77I,I93L	None	None	None	None	R83K,K102Q,S162H,K173N,R211Q		NA	NA	NA	None	None	NA	0	None	0	None	0	None	0	None	0	None	0	None	0	None
DC216_0150504_PR_RT_IN	PR,RT	1	99	1	242	NA	NA	B (5.2%)	0	None	None	None	K20R,M36I,N37D,R57K,L63T,I64V,E65D	M184V	None	E138K,V179D,K238T	None	S48T,V60I,V90I,D121H,K122E,I135V,K173N,T200A		NA	NA	NA	M184V	None	NA	0	None	0	None	0	None	0	None	0	None	0	None	0	None
DC217a_0120912_PR_RT	PR,RT	1	99	1	242	NA	NA	B (3.4%)	0.098	None	None	None	G16E,I62V	M184V	None	K103N	None	K32R,K101Q,I135T,S162Y,Q174H,T200A		NA	NA	NA	K103N,M184V	None	NA	0	None	0	None	0	None	0	None	0	None	0	None	0	None
DC218a_0130107_PR_RT	PR,RT	1	99	1	242	NA	NA	B (3.7%)	0.39	None	None	None	L10I,I15L,R41K,L63P,V77I	K70T	None	K103N,H221Y	L234I	K20R,I50V,V118I,K122E,R211K,F214L,L234I		NA	NA	NA	K103N	None	NA	0	None	0	None	0	None	0	None	0	None	0	None	0	None
DC219_0110125_PR_RT	PR,RT	1	99	1	242	NA	NA	B (3.9%)	0	None	None	None	I62V,L63P,C67Y,I72E,V77I	None	None	H221Y	None	V35M,D123E,T139Q,I142T,D177E,G196E,R211K		NA	NA	NA	None	None	NA	0	None	0	None	0	None	0	None	0	None	0	None	0	None
DC220a_0110518_PR_RT	PR,RT	1	99	1	242	NA	NA	B (4.3%)	1.2	None	None	None	I64V,I72IT	M184MI	None	K103N,P225H	None	K20KR,V35T,T39S,G45GE,K101Q,K122E,D123DN,I135IV,I142LM,S162C,I178IM,G196E,R211K		NA	NA	NA	K103N,M184I,P225H	None	NA	0	None	0	None	0	None	0	None	0	None	0	None	0	None
DC221a_0110216_PR_RT	PR,RT	1	99	1	242	NA	NA	B (3.6%)	1.6	None	None	None	T12N,L19I,L63S,C67D,H69R,I72V,V77I	None	None	K103N	None	V60I,K64KR,R83K,V90I,K122E,S162A,T200A		NA	NA	NA	K103N	None	NA	0	None	0	None	0	None	0	None	0	None	0	None	0	None
DC222_0140421_PR_RT	PR,RT	1	99	1	242	NA	NA	B (4.5%)	0.88	None	None	None	T12S,I15V,K20KR,E35ED,R57K,D60E,I62V,L63P,R87RK	D67N,K219Q	None	None	None	K49R,V60I,T69N,R83K,K122E,D123N,S163T,T165V,N175H,P176S,T200A,I202V		NA	NA	NA	D67N,K219Q	None	NA	0	None	0	None	0	None	0	None	0	None	0	None	0	None
DC223_0120517_PR_RT	PR,RT	1	99	1	242	NA	NA	B (3.6%)	0.98	None	None	None	L19Q,L63P,K70R,V77I	T69D	None	A98AG,K103KN,Y181C	None	K20R,V35I,V90VI,K122E,S162C,E169D,I178IL,T200A		NA	NA	NA	T69D,K103N,Y181C	None	NA	0	None	0	None	0	None	0	None	0	None	0	None	0	None
DC224a_0110412_PR_RT	PR,RT	1	99	1	242	NA	NA	B (4.2%)	1.1	None	None	None	L10V,I13IV,I15V,G16E,E35D,M36I,R57K,L63S,I72T	None	None	K103N	None	K122P,I135L,S162C,K173E,Q174QR,D177E,I178L,T200A,E204EK		NA	NA	NA	K103N	None	NA	0	None	0	None	0	None	0	None	0	None	0	None	0	None
DC226_0130508_PR_RT	PR,RT	1	99	1	242	NA	NA	B (3.8%)	1.7	None	None	None	R41K,R57K,L63Q,H69Y,V77I	None	None	None	None	M16AT,V35I,V60I,T69TN,K122E,Q174K,I195K,G196E,T200A		NA	NA	NA	None	None	NA	0	None	0	None	0	None	0	None	0	None	0	None	1	M16AT
DC227_0150430_PR_RT	PR,RT	1	99	1	242	NA	NA	B (4.2%)	0.29	None	None	None	I13V,Q18L,L63P	None	None	P225H	None	S48E,V90I,K104KR,S162A,K173E,I195L,T200A,Q207E,R211K		NA	NA	NA	P225H	None	NA	0	None	0	None	0	None	0	None	0	None	0	None	0	None
DC228a_0140319_PR_RT	PR,RT	1	99	1	242	NA	NA	B (4.6%)	0	None	None	None	M36I,R41K,L63P,I64L,G78E	None	None	None	None	D123E,K166R,D177E,G196E,G213E		NA	NA	NA	None	None	NA	0	None	0	None	0	None	0	None	0	None	1	G78E	1	G78E
DC229_0111213_PR_RT	PR,RT	1	99	1	242	NA	NA	B (3.9%)	0.49	None	None	None	E35D,M36I,R41K,I62V,L63P,H69Y,I72T	None	E203K	None	None	V21I,D177E,I178M,E203EK		NA	NA	NA	None	None	NA	0	None	0	None	0	None	0	None	0	None	0	None	0	None
DC22a_0110120_PR_RT	PR,RT	1	99	1	242	NA	NA	B (2.2%)	1.7	None	None	None	E35D,D60DV,L63P,V77I,T91TI	T69DN	None	K103KN	None	A98S,K122KE,D123DN,I142V,T200A		NA	NA	NA	T69D,K103N	None	NA	0	None	0	None	0	None	0	None	0	None	0	None	1	D60DV
DC230_0120601_PR_RT	PR,RT	1	99	1	242	NA	NA	B (4.4%)	1.2	None	None	None	T12A,I13V,R57K,L63P,I64V	None	None	None	None	K20R,K46KE,D121H,K122E,S156ST,A158S,S162FY,P176S,V179I,T200A,R211K		NA	NA	NA	None	None	NA	0	None	0	None	0	None	0	None	0	None	0	None	1	S156ST
DC231_0121205_PR_RT	PR,RT	1	99	1	242	NA	NA	B (3.1%)	3.3	None	None	None	L63LP,C67CS,I72IV,V77VI,T91TI	None	None	V179VD	None	V8VI,I50V,R83K,K122KE,R211RK		NA	NA	NA	None	None	NA	0	None	0	None	0	None	0	None	0	None	0	None	0	None
DC232_0110927_PR_RT	PR,RT	1	99	1	242	NA	NA	B (4.2%)	1.6	None	None	None	I15V,M36I,N37D,D60E,Q61E,L63P,H69K	None	None	K103N,K238T	None	K22R,A98S,D123E,I135IT,Q174QK,D177E,I178L,T200TA,R211RK		NA	NA	NA	K103N	None	NA	0	None	0	None	0	None	0	None	0	None	0	None	0	None
DC233_0130906_PR_RT	PR,RT	1	99	1	242	NA	NA	B (2.7%)	1.3	None	None	None	N37S,L63P	None	None	None	None	T27S,N54NK,K122KE,T200I,R211K		NA	NA	NA	None	None	NA	0	None	0	None	0	None	0	None	0	None	0	None	0	None
DC234a_0111206_PR_RT	PR,RT	1	99	1	242	NA	NA	B (3.5%)	0.88	None	None	None	L19I,L63AV,V77I	None	None	None	None	P4S,S48E,V90I,S162A,R211K		NA	NA	NA	None	None	NA	0	None	0	None	0	None	0	None	0	None	0	None	0	None
DC235a_0120111_IN	PR,RT	1	99	1	242	NA	NA	B (4.2%)	0.2	None	None	None	E35D,M36I,P39Q,R57K,L63P,G86GE,I93L	M184V	None	None	None	E42EK,K102E,K103R,D177E,Q207R,R211S		NA	NA	NA	M184V	None	NA	0	None	0	None	0	None	0	None	0	None	2	G86E,E42K	0	None
DC237a_0110504_PR_RT	PR,RT	1	99	1	242	NA	NA	B (3.9%)	1.7	None	None	None	N37D,V77I,I93L	None	None	None	None	V35I,K122P,I135V,K173N,D177E,I178IL,R211K		NA	NA	NA	None	None	NA	0	None	0	None	0	None	0	None	0	None	0	None	0	None
DC239_0150407_PR_RT	PR,RT	1	99	1	242	NA	NA	B (3.6%)	0.78	None	None	None	R57K,L63P,I64M,I72T,V77I	None	None	None	None	K32Q,V35L,I50V,S68G,K122KE,Q174H,I178L,I202V		NA	NA	NA	None	None	NA	0	None	0	None	0	None	0	None	0	None	0	None	0	None
DC24_0131107_PR_RT	PR,RT	1	99	1	242	NA	NA	B (3.2%)	0.39	None	None	None	I13V,L19T,N37S,L63P	None	None	None	None	V35VI,A98S,D123E,I135V,S162C,E169D,I178L,R211K		NA	NA	NA	None	None	NA	0	None	0	None	0	None	0	None	0	None	0	None	0	None
DC242a_0130612_PR_RT	PR,RT	1	99	1	242	NA	NA	B (2.8%)	1.9	None	None	None	I64V	None	None	None	None	V35I,R83K,K122E,D177E,I178M,E194D,I195L,G196EQ,T200A		NA	NA	NA	None	None	NA	0	None	0	None	0	None	0	None	0	None	0	None	0	None
DC243a_0110223_PR_RT	PR,RT	1	99	1	242	NA	NA	B (3.6%)	0.29	None	None	None	N37S,R41K,L63P,V77I,I93L	M184V	None	K103N	None	K20R,E36D,K173R,R211K		NA	NA	NA	K103N,M184V	None	NA	0	None	0	None	0	None	0	None	0	None	0	None	0	None
DC244_0120118_PR_RT	PR,RT	1	99	1	242	NA	NA	B (5.2%)	0.2	V32I,M46I	None	V32I,M46I,I85V	L10I,E35D,P39Q,D60E,L63P,I85V,L89M	M41L,E44D,D67G,K70R,M184V,L210W,T215F,K219E	E203K	K101E,G190A	T139R	S68G,V90I,A98S,K122E,T139R,T165I,V179I,E203K,R211K		NA	NA	NA	M41L,D67G,K70R,K101E,M184V,G190A,L210W,T215F,K219E	I85V	NA	0	None	0	None	0	None	0	None	0	None	0	None	0	None
DC245_0140312_PR_RT	PR,RT	1	99	1	242	NA	NA	B (3.9%)	0	None	None	None	I62V,L63P,I64M,C67S,V77I	None	None	None	None	R83K,G196E		NA	NA	NA	None	None	NA	0	None	0	None	0	None	0	None	0	None	0	None	0	None
DC246_0130517_PR_RT	PR,RT	1	99	1	242	NA	NA	B (3.3%)	0.39	None	None	None	E35D,R57K,L63P	None	None	None	None	V35I,R83K,I135V,S162SN,Q174R,V179VI,R211K		NA	NA	NA	None	None	NA	0	None	0	None	0	None	0	None	0	None	0	None	0	None
DC247_0130607_PR_RT	PR,RT	1	99	1	242	NA	NA	B (2.1%)	2.2	None	None	None	R57K,I62IV,L63P,I64V,C67CY,I93IL	None	None	K103N	None	K43KN,K49KR,K122KE,K173Q		NA	NA	NA	K103N	None	NA	0	None	0	None	0	None	0	None	0	None	0	None	0	None
DC249_0121211_PR_RT	PR,RT	1	99	1	242	NA	NA	B (3.8%)	2.1	D30N	N88D	D30N,N88D	L10I,I13V,N37D,L63P,I64L,C67S,A71V,I72IATV,V77I	D67N	None	K103N,K238T	None	V90VI,K122E,I135M,G196E,T200TA		NA	NA	NA	D67N,K103N	None	NA	0	None	0	None	0	None	0	None	0	None	0	None	0	None
DC25_0130402_PR_RT	PR,RT	1	99	1	242	NA	NA	B (3.3%)	1.1	None	None	None	L10V,T12TN,L19I,M36I,I64V,E65ED	None	None	None	None	P4S,K122KE,D123DE,I135V,A158S,S162A,E169ED,Q174H,I202IV,R211K,F214L		NA	NA	NA	None	None	NA	0	None	0	None	0	None	0	None	0	None	0	None	0	None
DC250a_0131223_PR_RT	PR,RT	1	99	1	242	NA	NA	B (4.2%)	1.8	None	None	None	L10I,I15V,M36I,N37D,K43R,R57K,L63T,I64L,H69KQ,A71V,I72IT,V75I,V77VI,I93L	None	None	None	None	V35L,R83K,K122E,Q174L,D177DE,R211AT		NA	NA	NA	None	None	NA	0	None	0	None	0	None	0	None	0	None	0	None	0	None
DC255a_0120920_PR_RT	PR,RT	1	99	1	242	NA	NA	B (3.3%)	1.6	None	None	None	L63P,H69Q	None	None	None	None	I135T,S162C,Q174H,G196E,T200TA,R211G		NA	NA	NA	None	None	NA	0	None	0	None	0	None	0	None	0	None	0	None	0	None
DC256a_0120627_PR_RT	PR,RT	1	99	1	242	NA	NA	B (2.6%)	3.1	None	None	None	I15V,N37NS,R57K,L63P,I64IV,I72E	None	None	None	None	V35I,T69TN,R83K,K122KE,G196E,I202IV		NA	NA	NA	None	None	NA	0	None	0	None	0	None	0	None	0	None	0	None	0	None
DC257_0150413_PR_RT	PR,RT	1	99	1	242	NA	NA	B (3.3%)	0.68	None	None	None	R57K,L63P	None	None	None	None	K49R,I50V,E53D,D123E,I142V,E169D,K173E,I178L,G196K		NA	NA	NA	None	None	NA	0	None	0	None	0	None	0	None	0	None	0	None	0	None
DC258a_0110228_PR_RT	PR,RT	1	99	1	242	NA	NA	B (2.9%)	1.3	None	None	None	T12A,I13V,L63P,V77I	None	None	K101KE,E138EQ	None	V35IT,V60I,I135KR,K173R,I178M,V179VI		NA	NA	NA	K101E	None	NA	0	None	0	None	0	None	0	None	0	None	0	None	0	None
DC259a_0110729_PR_RT	PR,RT	1	99	1	242	NA	NA	B (3.0%)	0	None	None	None	I15V,I62V,L63T	None	None	None	None	K122E,F171Y,R211K		NA	NA	NA	None	None	NA	0	None	0	None	0	None	0	None	0	None	0	None	0	None
DC261_0130404_PR_RT	PR,RT	1	99	1	242	NA	NA	B (4.1%)	1.6	None	None	None	I15V,L19T,E35ED,N37NS,L63P,H69HY,I72T,V77I	None	None	None	None	K13KR,K20R,V60I,K104R,D123E,T165I,D177E,T200A,I202IV,R211K,F214L		NA	NA	NA	None	None	NA	0	None	0	None	0	None	0	None	0	None	0	None	0	None
DC262a_0110301_PR_RT	PR,RT	1	99	1	242	NA	NA	B (3.0%)	1.5	None	None	None	G16E,R41RK,R57K,I62V,I64V,I72V	M184V	None	None	None	V60I,D121DH,K122E,I142T,K173KE,R211K		NA	NA	NA	M184V	None	NA	0	None	0	None	0	None	0	None	0	None	0	None	0	None
DC263_0140401_PR_RT	PR,RT	1	99	1	242	NA	NA	B (3.6%)	1.2	None	None	None	M36MI,R41K,Q61N,K70KR,I93L	None	None	None	None	I50IV,T165I,K173T,D177E,I178L,V179I,G196E,F214L,D237E		NA	NA	NA	None	None	NA	0	None	0	None	0	None	0	None	0	None	0	None	0	None
DC264_0120402_PR_RT	PR,RT	1	99	1	242	NA	NA	B (4.2%)	0.68	None	None	None	T12N,L19I,L63S,V77I	M184V	None	K103N,P225H	None	P4S,V35T,I135M,S162C,T200A		NA	NA	NA	K103N,M184V,P225H	None	NA	0	None	0	None	0	None	0	None	0	None	0	None	0	None
DC265_0110726_PR_RT	PR,RT	1	99	1	242	NA	NA	B (3.3%)	1.7	None	None	None	Q7E,R41RK,D60E,Q61E,L63P,H69Q,V77I	None	None	None	None	V35I,A98PS,A158AS,D177E,R211K		NA	NA	NA	None	None	NA	0	None	0	None	0	None	0	None	0	None	0	None	1	A98PS
DC267_0130607_PR_RT	PR,RT	1	99	1	242	NA	NA	B (3.0%)	0.88	None	None	None	L19I,M36I	None	None	None	None	E40D,K49KR,D86E,A98AS,K166KR,T200A,R211K		NA	NA	NA	None	None	NA	0	None	0	None	0	None	0	None	0	None	0	None	0	None
DC268_0140826_PR_RT	PR,RT	1	99	1	242	NA	NA	B (2.8%)	0.49	None	None	None	L63A	None	None	None	None	R83K,K122KE,S162SN,E169D,T200E		NA	NA	NA	None	None	NA	0	None	0	None	0	None	0	None	0	None	0	None	0	None
DC269_0150804_PR_RT	PR,RT	1	99	1	242	NA	NA	B (3.3%)	1.7	None	None	None	G16GE,Q61E,I62V,L63P,V77I,I93L	None	None	None	None	M16MT,K22KR,D123DE,S163T,T165I,D177E,I178M,V179I,G196E,R211K		NA	NA	NA	None	None	NA	0	None	0	None	0	None	0	None	0	None	0	None	0	None
DC26a_0110331_PR_RT	PR,RT	1	99	1	242	NA	NA	B (2.7%)	1.3	None	None	None	L63P,I64L	M184MV	None	None	None	D123E,I135V,P176S,T200A		NA	NA	NA	M184V	None	NA	0	None	0	None	0	None	0	None	0	None	0	None	0	None
DC270a_0110328_IN	PR,RT	1	99	1	242	NA	NA	B (2.5%)	0.98	None	None	None	T12S,I15V,L19IM,M36I,N37E,R41K,I93L	None	None	None	None	K122E,D123N,R211RK		NA	NA	NA	None	None	NA	0	None	0	None	0	None	0	None	0	None	0	None	0	None
DC271a_0120111_PR_RT	PR,RT	1	99	1	242	NA	NA	B (5.0%)	0.49	None	None	None	I13IV,E35D,N37D,R41RK,L63P,I93L	None	None	None	None	E6D,V21I,V35M,S48T,A98S,K122P,S162C,T165I,D177E,Q197A,Q207E,R211K		NA	NA	NA	None	None	NA	0	None	0	None	0	None	0	None	0	None	0	None	1	Q197A
DC272_0141007_PR_RT	PR,RT	1	99	1	242	NA	NA	B (3.3%)	0	None	None	None	T12A,E35D,M36I,I62V,L63S,I64V	None	None	None	None	D123E,I135R,D177E,R211K		NA	NA	NA	None	None	NA	0	None	0	None	0	None	0	None	0	None	0	None	0	None
DC274_0111220_PR_RT	PR,RT	1	99	1	242	NA	NA	B (3.4%)	1.7	None	None	None	T4TI,L10V,E35ED,R57K,D60E,Q61E,L63P,V77I	None	None	K103S,G190A	None	V35T,S162C,K173KE,V179I,G196R,T200A,Q207E,R211RK,L228HQ		NA	NA	NA	K103S,G190A	None	NA	0	None	0	None	0	None	0	None	0	None	0	None	0	None
DC275_0121109_PR_RT	PR,RT	1	99	1	242	NA	NA	B (1.7%)	2.9	None	None	None	I15IV,R57K,L63P,E65D,I72IV	None	None	None	None	S48ST,K49KR,I50IV,K122E,D123DN,Q174E,D177N,T200A,Q207E		NA	NA	NA	None	None	NA	0	None	0	None	0	None	0	None	0	None	0	None	0	None
DC276a_0140701_PR_RT	PR,RT	1	99	1	242	NA	NA	B (3.8%)	0.098	None	None	None	L63A,H69Q,I72V,T74S,V77I	M184V	None	None	None	V35I,T200A		NA	NA	NA	M184V	None	NA	0	None	0	None	0	None	0	None	0	None	0	None	0	None
DC277a_0150108_PR_RT	PR,RT	1	99	1	242	NA	NA	B (3.5%)	0.39	None	None	None	I15V,L63P,E65D	None	None	None	None	K20R,D121H,K122E,S162AV,D177E,R211K		NA	NA	NA	None	None	NA	0	None	0	None	0	None	0	None	0	None	0	None	1	S162AV
DC278a_0120229_PR_RT	PR,RT	1	99	1	242	NA	NA	B (4.3%)	0.98	None	None	None	I13V,M36I,Q61H,I62V,L63P,K70E,A71T	None	None	K103N	None	K20R,V35L,T39TA,K49R,R83K,K102KR,S162G,T165L,K173Q,D177DG,T200I,I202V		NA	NA	NA	K103N	None	NA	0	None	0	None	0	None	0	None	0	None	0	None	0	None
DC279a_0120504_PR_RT	PR,RT	1	99	1	242	NA	NA	B (3.5%)	0.68	None	None	None	L10I,M36L,N37S,L63P,A71T,I72V	M184V	None	None	None	K64R,F87L,V90VI,K102R,S162H,I178L		NA	NA	NA	M184V	None	NA	0	None	0	None	0	None	0	None	0	None	0	None	0	None
DC281_0130417_PR_RT	PR,RT	1	99	1	242	NA	NA	B (3.9%)	0	None	None	None	R57K,L63P,H69Q	None	None	None	None	V106I,K122E,I178M		NA	NA	NA	None	None	NA	0	None	0	None	0	None	0	None	0	None	0	None	0	None
DC282_0110329_PR_RT	PR,RT	1	99	1	242	NA	NA	B (3.1%)	0.78	None	None	None	I13V,N37S,L63P,K70R,V77I	None	None	None	None	R83K,T200A		NA	NA	NA	None	None	NA	0	None	0	None	0	None	0	None	0	None	0	None	0	None
DC284_0120914_PR_RT	PR,RT	1	99	1	242	NA	NA	B (4.7%)	1.1	M46I,I50V,V82A	L10F,L23I,L33F,K43T,T74P	L23I,M46I,I50V,V82A	I13V,R41K,K55R,L63P,L89M	M184V,T215Y,K219E	None	L100LIM,K103N,V106VA	None	S68G,K102KR,K122E,D177N,V179I,T200K,Q207EG		NA	NA	NA	L100I,K103N,V106A,M184V,T215Y,K219E	K55R	NA	0	None	0	None	0	None	0	None	0	None	0	None	1	L100LIM
DC286_0140401_PR_RT	PR,RT	1	99	1	242	NA	NA	B (3.8%)	0.29	None	None	None	L10I,L19I,N37S,I62V,L63A,A71T,I72T	None	None	None	None	I142IV,S162A,G196E,I202V		NA	NA	NA	None	None	NA	0	None	0	None	0	None	0	None	0	None	0	None	0	None
DC287a_0120416_PR_RT	PR,RT	1	99	1	242	NA	NA	B (4.9%)	0	None	None	None	T12S,E35D,M36I,D60E,I62V,L63P,A71T	K219N	None	None	None	T39A,V60I,S68G,V106I,K122P,I135T,D177E,I178M,T200I,E204K,R211K		NA	NA	NA	K219N	None	NA	0	None	0	None	0	None	0	None	0	None	0	None	0	None
DC288a_0121024_PR_RT	PR,RT	1	99	1	242	NA	NA	B (4.2%)	0.49	None	None	None	I15IV,M36I,R57K,L63P	K65R,D67DG,K219KE	None	Y181C,G190S	None	K101Q,K102Q,K122E,D123N,S162C,K173E,I178L		NA	NA	NA	K65R,D67G,Y181C,G190S,K219E	None	NA	0	None	0	None	0	None	0	None	0	None	0	None	0	None
DC289a_0110706_PR_RT	PR,RT	1	99	1	242	NA	NA	B (4.6%)	0.2	None	None	None	L63A	D67N,K70R,M184V,K219KE	None	G190S	None	V35I,R83K,D121Y,K122E,D123E,I135V,Q174R,T200E		NA	NA	NA	D67N,K70R,M184V,G190S,K219E	None	NA	0	None	0	None	0	None	0	None	0	None	0	None	0	None
DC28a_0111107_PR_RT	PR,RT	1	99	1	242	NA	NA	B (5.4%)	0.98	D30N	K20T,N88D	D30N,N88D	L10I,I13V,L19LP,E35G,M36I,R41K,I64V,A71V,I72T,T74S,V77VI	M41L,T215Y	None	K103N,E138A	None	A98S,K122E,Q207A,R211K		NA	NA	NA	M41L,K103N,T215Y	None	NA	0	None	0	None	0	None	0	None	0	None	0	None	0	None
DC29_0150512_PR_RT	PR,RT	1	99	1	242	NA	NA	B (3.0%)	1.8	None	None	None	I15V,L19V,I62IV,L63P,H69Y,P79S	None	None	None	None	C38CG,T39TP,E40EK,V60I,I63IK,I135T,G196E		NA	NA	NA	None	None	NA	0	None	0	None	0	None	0	None	0	None	0	None	1	C38CG
DC290a_0110428_PR_RT	PR,RT	1	99	1	242	NA	NA	B (4.9%)	0	D30N	None	D30N	I15V,G16E,K20R,M36I,P39S,R41K,I62V,L63T,I64V	K65R	None	L100I,K103N	None	E6K,K64R,V90I,A98S,K122E,D123N,I135V,K173R,Q207E,R211K		NA	NA	NA	K65R,L100I,K103N	None	NA	0	None	0	None	0	None	0	None	0	None	0	None	0	None
DC291_0110901_PR_RT	PR,RT	1	99	1	242	NA	NA	B (3.8%)	0.88	None	None	None	T12P,I13V,Q18L,N37C,L63P,A71T	D67DG,L74LV,M184V,K219KN	None	L100I,K103N	None	D123E,I135T,D177E,V179VI,T200TA		NA	NA	NA	D67G,L74V,L100I,K103N,M184V,K219N	None	NA	0	None	0	None	0	None	0	None	0	None	0	None	0	None
DC293_0141006_PR_RT_IN	PR,RT	1	99	1	242	NA	NA	B (4.3%)	0	None	None	None	L10V,R57K,D60E,Q61E,L63P	None	None	None	None	K20R,S68N,D123E,S162C,S163T,T165V,D177E,I178L,G196E		NA	NA	NA	None	None	NA	0	None	0	None	0	None	0	None	0	None	0	None	0	None
DC294a_0110128_PR_RT	PR,RT	1	99	1	242	NA	NA	B (2.9%)	0.88	None	None	None	N37E,L63T	None	None	None	None	K122E,Q207E,R211K		NA	NA	NA	None	None	NA	0	None	0	None	0	None	0	None	0	None	0	None	0	None
DC295_0110719_PR_RT	PR,RT	1	99	1	242	NA	NA	B (3.7%)	0.49	None	None	None	L19I,E35D,M36I,R41K,I62V,L63A,I72IT	M184V	None	None	None	E6K,K122E,I135T,Q207E,R211K		NA	NA	NA	M184V	None	NA	0	None	0	None	0	None	0	None	0	None	0	None	0	None
DC296_0150521_IN	PR,RT	1	99	1	242	NA	NA	B (4.6%)	0.39	None	None	None	T12K,I15V,G16E,K20M,M36I,I62V,L63T,K70R,V82I	None	None	None	None	K20R,V35M,T39TA,K122E,Q207E,R211K		NA	NA	NA	None	None	NA	0	None	0	None	0	None	0	None	0	None	0	None	0	None
DC297_0140306_PR_RT	PR,RT	1	99	1	242	NA	NA	B (4.6%)	0.29	None	None	None	L10I,N37D,K43R,L63P,H69N,A71T,I72T,Q92K	None	None	None	None	K22KR,K173N,D177DE,Q207R,R211Q		NA	NA	NA	None	None	NA	0	None	0	None	0	None	0	None	0	None	0	None	0	None
DC299a_0110615_PR_RT	PR,RT	1	99	1	242	NA	NA	B (4.2%)	1.2	None	None	None	I13V,L19Q,N37ND,R41RK,I62IV,L63P,V77I	None	None	K103N	None	V35R,T39A,T69TA,K122E,I142D,E169D,T200A,I202V,R211K		NA	NA	NA	K103N	None	NA	0	None	0	None	0	None	0	None	0	None	0	None	1	I142D
DC2a_0111103_PR_RT	PR,RT	1	99	1	242	NA	NA	B (4.1%)	0.49	None	None	None	I15V,E35D,N37D,L63P,V82I	None	None	None	None	V35I,R83K,K122E,E204Q,Q207A,L210E,R211K,L228H		NA	NA	NA	None	None	NA	0	None	0	None	0	None	0	None	0	None	0	None	0	None
DC30_0110519_PR_RT	PR,RT	1	99	1	242	NA	NA	B (3.6%)	0.59	None	None	None	R57K,L63P,C67S,V77I	M184V	None	None	None	K122E,A158S,Q174QR,I178M,G196E		NA	NA	NA	M184V	None	NA	0	None	0	None	0	None	0	None	0	None	0	None	0	None
DC300a_0121004_PR_RT	PR,RT	1	99	1	242	NA	NA	B (2.7%)	1.1	None	None	None	L33V,E35D,N37S,R57K,L63LFPS	None	None	None	None	D121H,K122E,D177E,E204EK,R211K,F214L		NA	NA	NA	None	None	NA	0	None	0	None	0	None	0	None	0	None	0	None	0	None
DC301_0130219_PR_RT	PR,RT	1	99	1	242	NA	NA	B (4.4%)	0.98	L90M	None	L90M	L10I,L19I,R41K,K55R,L63P,I64M,H69Q,V77I	T215S	I31L	V108VI	None	T27S,I31IL,V60VI,D123E,A158AT,S162C,D177E,V179I,G196E,I202V,R211RK,L228H		NA	NA	NA	T215S	K55R	NA	0	None	0	None	0	None	0	None	0	None	0	None	0	None
DC302a_0120411_PR_RT	PR,RT	1	99	1	242	NA	NA	B (5.1%)	0.098	M46L	L33F,Q58E	M46L	G16E,R41K,I62V,L63T,E65D,V77I,L89F	M184V	None	None	None	P4S,K22KE,V35I,R83K,D123E,I178L,Q207E,R211K		NA	NA	NA	M184V	None	NA	0	None	0	None	0	None	0	None	0	None	0	None	1	K22KE
DC303a_0110513_PR_RT	PR,RT	1	99	1	242	NA	NA	B (2.4%)	2	None	None	None	R57K,L63P	None	None	Y188YFHL,G190GRS	None	K20R,A98AS,K122E,D123E,K166R,G196E,T200TA,I202IV,R211RK		NA	NA	NA	Y188HL,G190S	None	NA	0	None	0	None	0	None	0	None	0	None	1	G190R	0	None
DC304_0150602_PR_RT	PR,RT	1	99	1	242	NA	NA	B (5.2%)	0.49	None	None	None	I15V,Q18L,E35D,M36I,R41K,R57K,L63P,I72E	None	None	None	None	D121Y,K122E,E169D,R199RK,T200EK,Q207N,R211K		NA	NA	NA	None	None	NA	0	None	0	None	0	None	0	None	0	None	0	None	0	None
DC305_0121128_PR_RT	PR,RT	1	99	1	242	NA	NA	B (2.5%)	1.6	V32VI	G73GS	V32I,G73S	E35D,M36MI,N37S,R41K,L63P,A71T,I72T	D67DEG,K70KE,M184I	None	K103N	None	K11KR,K32KN,V90I,K122E,Q197H,T200K		NA	NA	NA	D67EG,K70E,K103N,M184I	None	NA	0	None	0	None	0	None	0	None	0	None	0	None	0	None
DC306_0141013_PR_RT	PR,RT	1	99	1	242	NA	NA	B (3.3%)	0	None	None	None	T12A,L19V	None	None	K103N	None	K49R,K166T,E169D,I178M,R211K		NA	NA	NA	K103N	None	NA	0	None	0	None	0	None	0	None	0	None	0	None	0	None
DC307a_0120229_PR_RT	PR,RT	1	99	1	242	NA	NA	B (3.6%)	2.7	None	None	None	T12A,L19IT,N37D,D60E,Q61DE,L63PS,E65D,V77I	None	None	None	None	D123DE,I135IATV,S162SN,G196E,R211RK,F214FL		NA	NA	NA	None	None	NA	0	None	0	None	0	None	0	None	0	None	0	None	0	None
DC308_0130220_PR_RT	PR,RT	1	99	1	242	NA	NA	B (3.9%)	0.88	None	None	None	E35D,L63P,I64V	None	None	None	None	V35VIM,D177E,I178M,R211K,F214FL,E224D		NA	NA	NA	None	None	NA	0	None	0	None	0	None	0	None	0	None	0	None	0	None
DC309_0130625_PR_RT	PR,RT	1	99	1	242	NA	NA	B (2.5%)	1.9	None	None	None	Q18R,R41K,R57K,L63P,I64V,K70R,V77I,V82I	None	None	None	None	None		NA	NA	NA	None	None	NA	0	None	0	None	0	None	0	None	0	None	0	None	0	None
DC31_0140129_PR_RT	PR,RT	1	99	1	242	NA	NA	B (3.0%)	2.2	None	None	None	I15GV,E35D,N37C,R57K,L63P,I64L,I72V	None	None	None	None	V35VI,A98S,D121A,K122E,I135V,T165I,D177E,I178L		NA	NA	NA	None	None	NA	0	None	0	None	0	None	0	None	0	None	0	None	1	I15GV
DC311a_0110331_PR_RT	PR,RT	1	99	1	242	NA	NA	B (2.7%)	2.4	None	None	None	I13V,L63LP,I64V,V77I	None	None	K103KN	None	P4PS,P14AV,S162C,T200TA,Q207AD,R211K		NA	NA	NA	K103N	None	NA	0	None	0	None	0	None	0	None	0	None	0	None	1	P14AV
DC312a_0150327_PR_RT	PR,RT	1	99	1	242	NA	NA	B (3.1%)	1.4	None	None	None	T12A,L63PS	None	None	None	None	K20R,V35I,K122E,I135T,G196GE,Q197K,Q207E,F214L		NA	NA	NA	None	None	NA	0	None	0	None	0	None	0	None	0	None	0	None	0	None
DC313a_0120130_PR_RT	PR,RT	1	99	1	242	NA	NA	B (2.4%)	2.9	None	None	None	N37D,R57K,L63P,I64L	None	None	None	None	P4PS,E6D,V35IM,V90VI,K122KE,I178M,T200I,R211K		NA	NA	NA	None	None	NA	0	None	0	None	0	None	0	None	0	None	0	None	0	None
DC314a_0111229_PR_RT	PR,RT	1	99	1	242	NA	NA	B (3.3%)	0.98	None	None	None	R57K,L63P,C67S,H69Y,V77I	M41L,T215F	None	None	None	V8VI,V35M,A158S,N175H,R211K		NA	NA	NA	M41L,T215F	None	NA	0	None	0	None	0	None	0	None	0	None	0	None	0	None
DC315_0110309_PR_RT	PR,RT	1	99	1	242	NA	NA	B (3.2%)	0.2	L90M	None	L90M	L10LI,L63A,V77I	M41L,M184V,T215Y	None	K103N,P225H	None	K20R,E28K,K101Q,K122E,D177G,I178M		NA	NA	NA	M41L,K103N,M184V,T215Y,P225H	None	NA	0	None	0	None	0	None	0	None	0	None	0	None	0	None
DC316a_0130206_PR_RT	PR,RT	1	99	1	242	NA	NA	B (5.1%)	1.8	M46I,I54M,V82A,L90M	K43T	M46I,I54M,V82A,L90M	L10V,L19IT,K20R,E35D,M36I,V56VI,I62V,L63P,I64V	M41L,D67N,L74I,M184V,T215CFLR,K219Q	K64H,H208Y,D218E	K101P,G190A	None	K11KT,K20R,V35M,K64H,T69N,K122E,D123DN,I142IV,S162D,I178M,V179I,G196E,H208HY,D218E,L228H,D237N		NA	NA	NA	M41L,D67N,L74I,K101P,M184V,G190A,T215CF,K219Q	None	NA	0	None	0	None	0	None	0	None	0	None	0	None	2	V56VI,T215CFLR
DC318a_0121010_PR_RT	PR,RT	1	99	1	242	NA	NA	B (3.7%)	1.2	None	None	None	R41RK,L63T,I64IV,I72IV,V77I	None	None	None	None	V60VI,R83K,V90I,A98S,K122E,I135T,S162Y,K173KE,Q174H,D177E,T200E,R211K		NA	NA	NA	None	None	NA	0	None	0	None	0	None	0	None	0	None	0	None	0	None
DC319a_0120307_IN	PR,RT	1	99	1	242	NA	NA	B (5.0%)	1.9	D30N	N88D	D30N,N88D	I13V,E35D,M36I,R57K,L63P,A71AT,V75I	M41L,D67Deletion,T69G,K70R,M184V,T215F,K219E	None	V179IT,Y181C,G190A	None	K102KQ,K122P,I142V,K166R,Q174QH,I195IR,G196E,R211K,L228H,D237E		NA	NA	NA	M41L,K70R,Y181C,M184V,G190A,T215F,K219E	None	NA	0	None	0	None	1	D67Deletion	0	None	0	None	0	None	0	None
DC320_0130617_PR_RT	PR,RT	1	99	1	242	NA	NA	B (3.7%)	0.59	None	None	None	L10I,K14R,E35D,N37E,I64V,C67Q,H69Y	None	None	None	None	E6EK,K20R,V35VI,S48T,K122E,K173KE,I178L,G196E,Q207H,R211K		NA	NA	NA	None	None	NA	0	None	0	None	0	None	0	None	0	None	0	None	0	None
DC321a_0120510_PR_RT	PR,RT	1	99	1	242	NA	NA	B (4.5%)	0.59	None	None	None	R57K,L63P	M184MIV,K219E	None	L100I,V179D	None	G15D,K20R,V35I,K103R,V118I,K122R,D123E,T200A,R211K,F214L		NA	NA	NA	L100I,M184IV,K219E	None	NA	0	None	0	None	0	None	0	None	0	None	0	None	1	G15D
DC322a_0131215_PR_RT	PR,RT	1	99	1	242	NA	NA	B (3.3%)	0.49	None	None	None	L63LP,V77I,I93L	None	None	K103N	None	K20KE,V35L,I142V,Q197QR,T200A,R211K,F214L		NA	NA	NA	K103N	None	NA	0	None	0	None	0	None	0	None	0	None	0	None	0	None
DC323a_0110415_PR_RT	PR,RT	1	99	1	242	NA	NA	B (3.4%)	1.6	None	None	None	E35D,R41K,D60E,Q61E,L63P,V77I,I93L	None	None	None	None	V35M,K173KHNQ,Q174QR,R211K		NA	NA	NA	None	None	NA	0	None	0	None	0	None	0	None	0	None	0	None	1	K173KHNQ
DC325_0120410_PR_RT	PR,RT	1	99	1	242	NA	NA	B (4.3%)	0.59	None	None	None	L10I,T12S,L19T,E35D,M36I,K45R,R57K,L63T,A71T,I72T,V77I,I93L	None	None	K103N,Y181YC	None	K122E,D123E,D177E,T200A,Q207E,R211K,F214L		NA	NA	NA	K103N,Y181C	None	NA	0	None	0	None	0	None	0	None	0	None	0	None	0	None
DC326a_0120217_PR_RT	PR,RT	1	99	1	242	NA	NA	B (3.3%)	4.6	None	None	None	T12TA,I13V,K14KR,I15IV,M36I,N37D,I62IV,L63P,K70KR	None	None	None	None	V35IT,V60I,R83K,K102KR,I135T,I142IV,D177DE,I178M,T200TA,Q207E		NA	NA	NA	None	None	NA	0	None	0	None	0	None	0	None	0	None	0	None	0	None
DC327_0130715_PR_RT	PR,RT	1	99	1	242	NA	NA	B (2.4%)	1.2	None	None	None	R57K,L63P,H69HN,I72IATV	None	None	None	None	V35IM,R83RK,K122E,D177E,I178M,G196E		NA	NA	NA	None	None	NA	0	None	0	None	0	None	0	None	0	None	0	None	0	None
DC328_0111011_PR_RT	PR,RT	1	99	1	242	NA	NA	B (3.0%)	0.2	None	None	None	I13V,K14KR,I15V	None	None	None	None	K49R,V60I,A98S,K122E,I135T,E169D,G196E		NA	NA	NA	None	None	NA	0	None	0	None	0	None	0	None	0	None	0	None	0	None
DC329a_0120416_PR_RT	PR,RT	1	99	1	242	NA	NA	B (2.7%)	2.2	None	None	None	M36I,N37ND,I62V,L63A,K70R	K70T,T215TAIV	None	Y188Y*FL	None	E6D,V8VI,V35I,R83K,D123E,N137NI,T139AV,Q145QH,T200A,L210F,R211RK		NA	NA	NA	Y188L,T215IV	None	NA	0	None	0	None	0	None	1	Y188Y*FL	0	None	0	None	0	None
DC32a_0130321_PR_RT	PR,RT	1	99	1	242	NA	NA	B (3.2%)	2.1	None	None	None	T12N,E35ED,M36I,L63P,I93L	None	None	V179E	None	K20KR,K22KR,V35M,D123E,A158S,S162SN,F214L		NA	NA	NA	None	None	NA	0	None	0	None	0	None	0	None	0	None	0	None	0	None
DC33_0120807_PR_RT	PR,RT	1	99	1	242	NA	NA	B (2.9%)	2	None	None	None	T12V,I15V,E35D,N37S,R41K,R57K,D60E,I62V,L63LQ,I64V	None	None	None	None	K64KR,S68SG,D121H,K122E,K166R,D177E,T200A		NA	NA	NA	None	None	NA	0	None	0	None	0	None	0	None	0	None	0	None	0	None
DC330_0120217_PR_RT	PR,RT	1	99	1	242	NA	NA	B (5.3%)	1.6	None	None	None	L10I,I13V,K14R,G16E,P39S,I62V,L63S,I64V,C67Y,I72V,V77I	M184MIV	None	K103N,P225H	None	V21I,T27S,T39E,V60I,V90VI,I142K,S162A,T200TA,L210LM,R211K		NA	NA	NA	K103N,M184IV,P225H	None	NA	0	None	0	None	0	None	0	None	0	None	0	None	0	None
DC331_0130212_PR_RT	PR,RT	1	99	1	242	NA	NA	B (2.6%)	2.4	None	None	None	R57K,L63P	None	None	None	None	E6ED,S48E,K126KR,D177E,I178M,T200TA,F214L		NA	NA	NA	None	None	NA	0	None	0	None	0	None	0	None	0	None	0	None	0	None
DC332_0150424_PR_RT_IN	PR,RT	1	99	1	242	NA	NA	B (4.3%)	1.6	None	None	None	T12N,L19I,I62V,L63P,H69Q,K70KR,A71T,I72M,V77I	E44ED	None	None	None	K20KR,V106I,K122KE,I135T,S162C,K173E,F214L,E224ED		NA	NA	NA	None	None	NA	0	None	0	None	0	None	0	None	0	None	0	None	0	None
DC333a_0110728_PR_RT	PR,RT	1	99	1	242	NA	NA	B (4.3%)	1.1	None	None	None	I13V,K14M,L19Q,L63P,K70R,V77I	T215TNSY	None	K103N	None	K11KR,K32E,V35R,T39TA,V118VI,I135KR,I142T,S162C,E169D,T200A,I202V		NA	NA	NA	K103N,T215SY	None	NA	0	None	0	None	0	None	0	None	0	None	0	None	0	None
DC334a_0120211_PR_RT	PR,RT	1	99	1	242	NA	NA	B (2.6%)	2.2	None	None	None	T12A,L19LI,I62IV,L63P,V77I,I93L	None	None	None	None	K166KR,Q174H,I202V,Q207E,R211K		NA	NA	NA	None	None	NA	0	None	0	None	0	None	0	None	0	None	0	None	0	None
DC335a_0130611_PR_RT	PR,RT	1	99	1	242	NA	NA	B (3.4%)	0.68	None	None	None	N37C,R41K,R57K,I62V,L63P	None	None	K103N	None	V60I,R83K,S163T,T165I,T200A		NA	NA	NA	K103N	None	NA	0	None	0	None	0	None	0	None	0	None	0	None	0	None
DC336a_0110216_PR_RT	PR,RT	1	99	1	242	NA	NA	B (3.7%)	0	None	None	None	E35D,P39Q,K43R,R57K,L63P,I64L,A71V,V77I,I93L	None	None	None	None	E28K,K32E,D123E,I178M,R211K		NA	NA	NA	None	None	NA	0	None	0	None	0	None	0	None	0	None	0	None	0	None
DC339_0111215_PR_RT	PR,RT	1	99	1	242	NA	NA	B (2.6%)	0.98	None	None	None	R41RK,R57K,D60DE,I64V,V77VI	None	None	None	None	R83K,K122E,S162H		NA	NA	NA	None	None	NA	0	None	0	None	0	None	0	None	0	None	0	None	0	None
DC340_0140930_PR_RT	PR,RT	1	99	1	242	NA	NA	B (3.7%)	0	None	None	None	M36I,R41K,I62V,L63S,I64V	None	None	None	None	K20R,K122P,D177E,I178M,R211K		NA	NA	NA	None	None	NA	0	None	0	None	0	None	0	None	0	None	0	None	0	None
DC345_0150227_PR_RT	PR,RT	1	99	1	242	NA	NA	B (5.4%)	0.68	None	None	None	R57K,D60E,L63P,H69Q	None	None	None	None	V35M,T39A,R83K,D121Y,K122E,S162C,Q174L,D177E,I178L,T200A,R211Q		NA	NA	NA	None	None	NA	0	None	0	None	0	None	0	None	0	None	0	None	0	None
DC346a_0150423_PR_RT	PR,RT	1	99	1	242	NA	NA	B (3.2%)	0.39	None	None	None	I13V,L63P	None	None	None	None	E6D,K11KR,K102Q,K122E,S162C,E169D,T200E		NA	NA	NA	None	None	NA	0	None	0	None	0	None	0	None	0	None	0	None	0	None
DC347a_0110307_PR_RT	PR,RT	1	99	1	242	NA	NA	B (3.0%)	1.2	None	None	None	R41RK	None	None	None	None	K122E,I178IM,R211K		NA	NA	NA	None	None	NA	0	None	0	None	0	None	0	None	0	None	0	None	0	None
DC348_0150528_PR_RT	PR,RT	1	99	1	242	NA	NA	B (3.4%)	0.88	None	None	None	I15IV,G16E,E35D,N37T,R41K,Q61E,I64V,I72R	None	None	None	None	E6D,K20R,K49R,S163ST,T165I,G196E,I202V,R211K,F214L		NA	NA	NA	None	None	NA	0	None	0	None	0	None	0	None	0	None	0	None	0	None
DC349a_0110208_PR_RT	PR,RT	1	99	1	242	NA	NA	B (4.2%)	0.88	None	None	None	I15V,G16E,R41K,K43R,L63T,E65D,I72V,V77I	None	None	None	None	V35I,R83K,K122E,I135T,Q207E,R211K		NA	NA	NA	None	None	NA	0	None	0	None	0	None	0	None	0	None	0	None	0	None
DC34a_0130806_PR_RT	PR,RT	1	99	1	242	NA	NA	B (4.3%)	0.39	M46I,I54V,V82T,L90M	None	M46I,I54V,V82T,I85V,L90M	L10I,Q18K,K20I,R41K,K55R,D60E,I62V,L63P,A71V,V77I,I85V	M41L,D67N,L74V,M184V,L210W,T215Y,K219N	H208Y	K101E,Y181C,G190A	None	V35M,T39A,K43E,R83K,V118I,H208Y,R211K,L228H		NA	NA	NA	M41L,D67N,L74V,K101E,Y181C,M184V,G190A,L210W,T215Y,K219N	K55R,I85V	NA	0	None	0	None	0	None	0	None	0	None	0	None	0	None
DC350_0110122_PR_RT	PR,RT	1	99	1	242	NA	NA	B (2.9%)	2.2	D30N	N88D	D30N,N88D	I13V,L19I,E35D,M36I,L63P,I72V,V75I	None	None	E138A	None	E6N,K82KR,V118VI,K122E,T200TA,I202V,E204ED,R211K,F214L,E224ED		NA	NA	NA	None	None	NA	0	None	0	None	0	None	0	None	0	None	0	None	0	None
DC351_0130214_PR_RT	PR,RT	1	99	1	242	NA	NA	B (3.9%)	0.29	V82A	None	V82A	L10I,L63P,A71T,I72T,I93L	M184V,K219R	L228R	K103N,V108I,E138A,H221Y,P225H	None	K20R,K30R,S48T,I142V,S162SN,R211K,L228R		NA	NA	NA	K103N,M184V,K219R,P225H	None	NA	0	None	0	None	0	None	0	None	0	None	0	None	0	None
DC352a_0110714_PR_RT	PR,RT	1	99	1	242	NA	NA	B (4.4%)	2.8	M46I,I54V,V82A	L24I,Q58E	L24I,M46I,I54V,V82A	L10I,L19LI,N37S,R41RK,K55KR,L63C,A71AV,T74TK,V77VI,L89M,I93IL	K70KR,M184V,K219KQ	None	E138EA,V179VD,Y181YC	None	K103KR,D123E,Q174KN,E203D,Q207E,R211K,F214L		NA	NA	NA	K70R,Y181C,M184V,K219Q	K55R	NA	0	None	0	None	0	None	0	None	0	None	0	None	0	None
DC353_0130617_PR_RT	PR,RT	1	99	1	242	NA	NA	B (5.0%)	0.098	None	None	None	L10V,Q18I,M36I,D60E,L63P,H69Q	D67N,K70R,M184V,K219Q	D218E	K101H,G190A	None	V60I,T69N,Q91H,A98S,K122E,D123N,I135T,D177E,T200A,Q207E,D218E		NA	NA	NA	D67N,K70R,M184V,G190A,K219Q	None	NA	0	None	0	None	0	None	0	None	0	None	0	None	0	None
DC355_0110829_PR_RT	PR,RT	1	99	1	242	NA	NA	B (4.3%)	0.098	None	None	None	T12S,K14R,R57K,L63P,V77I	None	None	V179D	None	V35I,T39A,E53D,K122E,I135M,S162H,G196E		NA	NA	NA	None	None	NA	0	None	0	None	0	None	0	None	0	None	0	None	0	None
DC356_0120207_PR_RT	PR,RT	1	99	1	242	NA	NA	B (3.5%)	2.4	None	None	None	L10LI,T12P,K14KR,I15IV,R57RK,L63GISV,I64IV,I93L	None	None	None	None	V35VI,A98S,D123E,I135R,Q174K,D177E,V179I,G196E,I202IV,Q207R		NA	NA	NA	None	None	NA	0	None	0	None	0	None	0	None	0	None	0	None	0	None
DC357a_0140625_IN	PR,RT	1	99	1	242	NA	NA	B (4.9%)	0	None	None	None	Q18M,L19I,M36I,N37D,R57K,L63P,H69Q	None	None	None	None	E6K,K122E,T139A,S162C,K173N,I178L,T200A,R211K		NA	NA	NA	None	None	NA	0	None	0	None	0	None	0	None	0	None	0	None	0	None
DC359a_0110202_PR_RT	PR,RT	1	99	1	242	NA	NA	B (3.8%)	2.2	None	None	None	L19I,M36MI,N37S,R41K,L63A,I64IM	None	None	None	None	P4PH,E6EDKN,K122E,D123E,S162C,I178IM,G196E,I202IV,Q207NS,R211Q		NA	NA	NA	None	None	NA	0	None	0	None	0	None	0	None	0	None	0	None	0	None
DC360a_0110208_PR_RT	PR,RT	1	99	1	242	NA	NA	B (3.1%)	1.9	N88S	L33F	N88S	I13V,R41K,L63P,I64L,V77I	None	None	None	None	K122P,I178M,E194D,G196E,T200A,F214L		NA	NA	NA	None	None	NA	0	None	0	None	0	None	0	None	0	None	0	None	0	None
DC362a_0110307_PR_RT	PR,RT	1	99	1	242	NA	NA	B (3.4%)	2.5	None	None	None	E35D,N37DE,L63P,A71T,I72L,V77VI	None	None	None	None	E6EK,I142IT,D177E,I178M,Q207N,R211K		NA	NA	NA	None	None	NA	0	None	0	None	0	None	0	None	0	None	0	None	0	None
DC363a_0111018_PR_RT	PR,RT	1	99	1	242	NA	NA	B (2.1%)	2.8	None	None	None	I13V,N37S,R41K,Q61E,L63P,I64IV,V77I	None	None	None	None	K122KE,D123DE,K166KR,K173E		NA	NA	NA	None	None	NA	0	None	0	None	0	None	0	None	0	None	0	None	0	None
DC364a_0110509_PR_RT	PR,RT	1	99	1	242	NA	NA	B (3.7%)	0.68	None	None	None	T12S,K14R,R57K,L63P,I64V	None	None	None	None	V35M,K122E,I135T,S162A,T200TA		NA	NA	NA	None	None	NA	0	None	0	None	0	None	0	None	0	None	0	None	0	None
DC365_0110414_PR_RT	PR,RT	1	99	1	242	NA	NA	B (4.3%)	0	None	L33F	None	N37E,P39S,I62V,I64V,V77I	M184I	None	None	None	D123E,D177E,V179I,T200E,Q207S,R211K		NA	NA	NA	M184I	None	NA	0	None	0	None	0	None	0	None	0	None	0	None	0	None
DC366a_0130326_PR_RT	PR,RT	1	99	1	242	NA	NA	B (4.4%)	0.29	None	None	None	E35D,N37S,R41K,D60E,I62V,L63P,I64V	None	None	None	None	D121H,K122E,D123E,D177E,I178M,I202V,E204K,R211K		NA	NA	NA	None	None	NA	0	None	0	None	0	None	0	None	0	None	0	None	0	None
DC367a_0120625_PR_RT	PR,RT	1	99	1	242	NA	NA	B (3.4%)	3.4	None	None	None	L10I,E35D,N37ND,I62V,L63P,I64L,C67S,A71T,I72T	None	None	None	None	V35VL,K49KR,R83K,V90I,Y183YC,I195IL,T200A,E203ED,E204D,R211K		NA	NA	NA	None	None	NA	0	None	0	None	0	None	0	None	0	None	0	None	1	Y183YC
DC368_0131002_PR_RT	PR,RT	1	99	1	242	NA	NA	B (1.8%)	1.2	None	None	None	I15V,H69Q	None	None	None	None	K102Q,D123E,K173KE,I178IL		NA	NA	NA	None	None	NA	0	None	0	None	0	None	0	None	0	None	0	None	0	None
DC369_0131216_PR_RT	PR,RT	1	99	1	242	NA	NA	B (3.6%)	1.1	M46I	None	M46I	T12S,N37D,L63P,I64L	M184MIV	None	K101E	None	V35L,T39S,A98S,K122KE,I135R		NA	NA	NA	K101E,M184IV	None	NA	0	None	0	None	0	None	0	None	0	None	0	None	0	None
DC36a_0120203_PR_RT	PR,RT	1	99	1	242	NA	NA	B (3.6%)	1.1	None	None	None	L63P,K70R,I72IT	None	None	None	None	K32N,V35M,T69TA,A98S,D123E,D177E,D192DN		NA	NA	NA	None	None	NA	0	None	0	None	0	None	0	None	0	None	0	None	0	None
DC370_0110217_PR_RT	PR,RT	1	99	1	242	NA	NA	B (3.8%)	1.1	None	None	None	I13V,R57K,L63P,I64L	L74LV,M184V	L228R	A98G,G190GV	None	K101KQ,K122P,D123DE,K173Q,Q174K,D177E,Q207G,R211RK,F214L,L228LR		NA	NA	NA	L74V,M184V	None	NA	0	None	0	None	0	None	0	None	0	None	0	None	0	None
DC371_0110406_PR_RT	PR,RT	1	99	1	242	NA	NA	B (2.8%)	1.3	None	None	None	I15IV,R41K,K70R	None	None	None	None	K122E,I178IM,T200E,R211RK		NA	NA	NA	None	None	NA	0	None	0	None	0	None	0	None	0	None	0	None	0	None
DC372a_0120618_PR_RT	PR,RT	1	99	1	242	NA	NA	B (3.6%)	0.98	None	None	None	I15V,Q18I,N37P,P39Q,R41K,D60DE,L63P,R87RK	T215D	None	E138A	None	V90I,K122E,D123N,I142V,I178M,T200A		NA	NA	NA	T215D	None	NA	0	None	0	None	0	None	0	None	0	None	0	None	0	None
DC373_0120905_PR_RT	PR,RT	1	99	1	242	NA	NA	B (4.4%)	0.78	None	None	None	N37E,R57K,D60E,Q61E,L63P,V77I	None	None	None	None	K20R,K173Q,I178IL,G196K,I202V,R211K,F214L,L228H		NA	NA	NA	None	None	NA	0	None	0	None	0	None	0	None	0	None	0	None	0	None
DC374a_0110118_PR_RT	PR,RT	1	99	1	242	NA	NA	B (2.3%)	2.9	None	None	None	L19I,R57K,L63S,V77I,R87RK,I93IL	None	None	None	None	P4FS,E6D,R83K,K122E,S162Y		NA	NA	NA	None	None	NA	0	None	0	None	0	None	0	None	0	None	0	None	1	P4FS
DC375_0140725_PR_RT	PR,RT	1	99	1	242	NA	NA	B (4.4%)	0	None	None	None	L10V,I13V,I62V,L63P,H69Y,K70Q	None	None	None	None	V35I,K102R,I135T,S162C,G196E		NA	NA	NA	None	None	NA	0	None	0	None	0	None	0	None	0	None	0	None	0	None
DC376a_0110830_PR_RT	PR,RT	1	99	1	242	NA	NA	B (2.8%)	0.2	None	None	None	T12A,L63P,I72T	None	None	K103N,E138A	None	S48T,K122E,R211K		NA	NA	NA	K103N	None	NA	0	None	0	None	0	None	0	None	0	None	0	None	0	None
DC377a_0111215_PR_RT	PR,RT	1	99	1	242	NA	NA	B (4.2%)	0.098	None	None	None	N37C,L63S,I64V,V77I	None	None	K103N	None	K122E,L210F,R211K		NA	NA	NA	K103N	None	NA	0	None	0	None	0	None	0	None	0	None	0	None	0	None
DC378_0130211_PR_RT	PR,RT	1	99	1	242	NA	NA	B (3.3%)	1.6	None	None	None	M36MI,R41K,L63P	None	None	Y188YC	None	V35I,I135V,Q207E,R211K		NA	NA	NA	Y188C	None	NA	0	None	0	None	0	None	0	None	0	None	0	None	0	None
DC379a_0150309_PR_RT	PR,RT	1	99	1	242	NA	NA	B (3.8%)	1.4	None	None	None	I15V,M36I,N37D,L63T,E65D,I72V	None	None	None	None	V35M,V60I,R83K,D177E,I178M,T200TA,R211RK		NA	NA	NA	None	None	NA	0	None	0	None	0	None	0	None	0	None	0	None	0	None
DC37a_0120215_PR_RT	PR,RT	1	99	1	242	NA	NA	B (5.8%)	0.29	None	None	None	L10V,Q18V,M36I,L63P	M41L,D67N,K70G,M184V,T215F,K219Q	D218E	E138A,Y181I	None	K102Q,K122E,S162T,K166R,I167V,F171Y,V179VI,G196E,T200A,Q207D,D218E		NA	NA	NA	M41L,D67N,Y181I,M184V,T215F,K219Q	None	NA	0	None	0	None	0	None	0	None	0	None	0	None	1	Q18V
DC38_0110106_PR_RT	PR,RT	1	99	1	242	NA	NA	B (5.2%)	0.68	M46I,L90M	None	M46I,L90M	L10I,E35D,L63P,A71T,V77I	D67N,L210W,T215D	H208Y,K219S	K101E,Y181C,G190A	None	V35L,V118I,K122P,D123E,A158S,S162C,D177E,I195IV,Q207N,H208Y,R211K,K219S,L228H		NA	NA	NA	D67N,K101E,Y181C,G190A,L210W,T215D	None	NA	0	None	0	None	0	None	0	None	0	None	0	None	0	None
DC380_0140110_PR_RT	PR,RT	1	99	1	242	NA	NA	B (3.3%)	0	None	None	None	T12S,I15V,R57K,L63P	None	None	None	None	K122E,D177E,E194D,T200A,R211K,F214L		NA	NA	NA	None	None	NA	0	None	0	None	0	None	0	None	0	None	0	None	0	None
DC381_0110106_PR_RT	PR,RT	1	99	1	242	NA	NA	B (4.5%)	0	None	None	None	I15V,G16E,N37C,L63T,E65D,I72T,V77I	M184V	None	None	None	R83K,K122E,T200A		NA	NA	NA	M184V	None	NA	0	None	0	None	0	None	0	None	0	None	0	None	0	None
DC383_0130709_PR_RT	PR,RT	1	99	1	242	NA	NA	B (2.6%)	0.88	None	None	None	I15V,E35D,L63P	None	None	None	None	V35I,I50V,V118VI,K122E,I142T,T200V,Q207E,R211RK		NA	NA	NA	None	None	NA	0	None	0	None	0	None	0	None	0	None	0	None	0	None
DC384a_0120402_PR_RT	PR,RT	1	99	1	242	NA	NA	B (2.3%)	1.1	None	None	None	L63P,V77VI	None	None	None	None	A98S,E169D,R211K		NA	NA	NA	None	None	NA	0	None	0	None	0	None	0	None	0	None	0	None	0	None
DC385a_0111228_PR_RT	PR,RT	1	99	1	242	NA	NA	B (3.6%)	3.8	None	None	None	T12I,I13V,R41RK,R57K,Q61E,L63P,T91TI	K219KR	None	K103N,P225PH	None	K32R,K43N,R83K,V90VI,K102KQ,S162H,K173KR,Q174QHKN,V179VI,G196E,T200A,L234LF		NA	NA	NA	K103N,K219R,P225H	None	NA	0	None	0	None	0	None	0	None	0	None	0	None	1	L234LF
DC387_0140702_PR_RT	PR,RT	1	99	1	242	NA	NA	B (5.0%)	0	None	None	None	E35D,R57K,L63P,I64V	None	I31L	V179E	None	I5L,E28A,I31L,V35I,K49T,R83K,K104R,K122E,S162C		NA	NA	NA	None	None	NA	0	None	0	None	0	None	0	None	0	None	0	None	1	K49T
DC388a_0120815_PR_RT	PR,RT	1	99	1	242	NA	NA	B (4.2%)	0.098	None	None	None	I15V	None	None	K103N	None	V35I,E40D,K43N,K49R,G93GE,S162C,I178L,T200A,P225S		NA	NA	NA	K103N	None	NA	0	None	0	None	0	None	0	None	0	None	1	G93E	1	G93GE
DC389_0150324_PR_RT	PR,RT	1	99	1	242	NA	NA	B (2.7%)	1.9	None	None	None	I13V,L63P,K70KR,V77VI	None	None	None	None	K122E,D123E,T200A		NA	NA	NA	None	None	NA	0	None	0	None	0	None	0	None	0	None	0	None	0	None
DC39_0150507_PR_RT	PR,RT	1	99	1	242	NA	NA	B (2.8%)	1.1	None	None	None	R57K,I64V,C67S,V77I	None	None	None	None	K20R,K122E,S162C		NA	NA	NA	None	None	NA	0	None	0	None	0	None	0	None	0	None	0	None	0	None
DC391_0120409_PR_RT	PR,RT	1	99	1	242	NA	NA	B (3.9%)	1.7	None	None	None	R41K,L63P,I64L,V77VI	None	None	None	None	K20KR,K49R,K122AE,D177E,I178IMV,V179I,T200I		NA	NA	NA	None	None	NA	0	None	0	None	0	None	0	None	0	None	0	None	0	None
DC392_0110504_PR_RT	PR,RT	1	99	1	242	NA	NA	B (2.6%)	0.98	None	None	None	L10I,E35D,P39S,I62V,L63H,I64V,A71T,V77I,I93L	None	None	None	None	D123E		NA	NA	NA	None	None	NA	0	None	0	None	0	None	0	None	0	None	0	None	0	None
DC393_0110719_PR_RT	PR,RT	1	99	1	242	NA	NA	B (4.1%)	1.6	None	None	None	L10V,T12P,K14R,G16E,N37S,L63T,H69Q,I93L	K65KR,M184IV,T215DY	None	K103N,H221HY,P225PH,M230L	None	K11KR,K102KR,K122E,I142V,S162C,T200A		NA	NA	NA	K65R,K103N,M184IV,T215DY,P225H,M230L	None	NA	0	None	0	None	0	None	0	None	0	None	0	None	0	None
DC394_0150605_PR_RT_IN	PR,RT	1	99	1	242	NA	NA	B (4.7%)	2.6	None	None	None	Q18I,N37DE,R57K,D60E,L63P,I64V,I72L,V77I	None	None	E138A	None	T69TI,R72RG,R78RG,N81NI,K82KR,T84TI,H96HL,A98AP,K102KR,K166R,T200A,R211K		NA	NA	NA	None	None	NA	0	None	0	None	0	None	0	None	0	None	0	None	3	R78RG,T84TI,A98AP
DC395_0121226_PR_RT	PR,RT	1	99	1	242	NA	NA	B (4.5%)	0.78	None	None	None	E35D,L63P,I64L,V77I,V82I	M184MV	None	K103KN	None	M16V,K20R,R83K,D123E,S162C,I178M,I202V,E204N,R211K		NA	NA	NA	K103N,M184V	None	NA	0	None	0	None	0	None	0	None	0	None	0	None	0	None
DC396_0130610_PR_RT	PR,RT	1	99	1	242	NA	NA	B (4.3%)	1.2	None	None	None	L10I,I15V,L19I,E35D,R41K,R57K,D60E,I62V,L63P,K70E,V77I,I93L	None	None	None	None	K49R,K122E,S162C,E169D,D177E,I178IL,G196GE,Q207A,R211K		NA	NA	NA	None	None	NA	0	None	0	None	0	None	0	None	0	None	0	None	0	None
DC397a_0130411_PR_RT	PR,RT	1	99	1	242	NA	NA	B (4.1%)	1.1	None	None	None	L19I,E35D,M36MI,N37S,L63A,V77I	None	None	None	None	P4H,S134SR,T200TA,R211RK		NA	NA	NA	None	None	NA	0	None	0	None	0	None	0	None	0	None	0	None	0	None
DC398a_0110518_PR_RT	PR,RT	1	99	1	242	NA	NA	B (2.4%)	3	None	None	None	L63A	None	None	None	None	V10A,V35I,T39TA,T69TA,K122E,D177E,T200E		NA	NA	NA	None	None	NA	0	None	0	None	0	None	0	None	0	None	0	None	0	None
DC40_0131011_PR_RT	PR,RT	1	99	1	242	NA	NA	B (3.6%)	2.1	None	None	None	I13IV,K14KR,L19I,R41K,L63P,E65D	None	None	None	None	V35VIM,E53D,K104KR,I159V,Q174H,V179I,G196E,I202V,Q207E,R211K,F214L		NA	NA	NA	None	None	NA	0	None	0	None	0	None	0	None	0	None	0	None	0	None
DC400a_0130313_PR_RT	PR,RT	1	99	1	242	NA	NA	B (4.6%)	1.9	I54V,I84V,L90M	L10F,L33F,T74P	I54V,I84V,L90M	L19I,E34Q,M36L,I62V,L63P,A71V,I72V,I93L	D67N,K70R,M184V,T215F,K219E	H208Y,D218E	Y181C	None	E6D,P14PL,K20KR,V35IT,T69TN,K122E,I135V,S162C,I167IV,T200A,E203D,H208Y,R211K,D218E,L228H		NA	NA	NA	D67N,K70R,Y181C,M184V,T215F,K219E	E34Q	NA	0	None	0	None	0	None	0	None	0	None	0	None	0	None
DC402a_0110921_PR_RT	PR,RT	1	99	1	242	NA	NA	B (3.4%)	1.5	None	None	None	L19I,M36I,R41K,L63P,A71T,V77I	K219KN	None	K101KE,Y181YC,G190GA	None	P4S,V35L,R83K,W88WCR,S163C,E169D,I202V,R211RG		NA	NA	NA	K101E,Y181C,G190A,K219N	None	NA	0	None	0	None	0	None	0	None	0	None	0	None	0	None
DC403a_0111109_PR_RT	PR,RT	1	99	1	242	NA	NA	B (3.7%)	2.3	None	None	None	T12P,K14R,E35D,M36MI,N37E,P39T,I62IV,L63P,A71T,I93L	A62AV,T215TI,K219KE	L228R	Y181YC	None	E6ED,T7TA,T69N,A98S,K101KR,K102E,K103R,K122E,I135R,P140PT,S162A,G196E,T200A,I202V,L210F,L228R		NA	NA	NA	Y181C,T215I,K219E	None	NA	0	None	0	None	0	None	0	None	0	None	0	None	0	None
DC404_0120123_PR_RT	PR,RT	1	99	1	242	NA	NA	B (4.1%)	1.8	None	None	None	I13V,M36MI,R41K,D60E,I62V,L63P	K65R,M184IV,K219KR	None	A98G,L100I,K103N	None	K32N,V35I,K122E,D123N,I142V,T165L,V179I,R211K,F214L		NA	NA	NA	K65R,L100I,K103N,M184IV,K219R	None	NA	0	None	0	None	0	None	0	None	0	None	0	None	0	None
DC405_0120410_PR_RT	PR,RT	1	99	1	242	NA	NA	B (4.4%)	1.1	None	None	None	T12A,N37T,R41K,K43R,R57RK,L63PT,A71T,I72V,V77I,I93L	None	None	None	None	V35M,F87L,K102Q,K122P,I135V,I142V,Q174QKR,D177E,I178M,Q197QH,T200A,Q207E,F214FL		NA	NA	NA	None	None	NA	0	None	0	None	0	None	0	None	0	None	0	None	0	None
DC406a_0110105_PR_RT	PR,RT	1	99	1	242	NA	NA	B (3.0%)	1.1	None	None	None	I13V,L63P	None	None	E138EK,Y181C,H221HY	None	P9PS,V90VI,A98S,I135T,V179VI,G196E,R211Q		NA	NA	NA	Y181C	None	NA	0	None	0	None	0	None	0	None	0	None	0	None	0	None
DC408a_0140620_PR_RT	PR,RT	1	99	1	242	NA	NA	B (2.1%)	2.2	None	None	None	L63H	None	None	None	None	S68G,K122E,D123G,A129AG,I178M,Q207QH,R211RK,H221HR		NA	NA	NA	None	None	NA	0	None	0	None	0	None	0	None	0	None	0	None	2	A129AG,H221HR
DC410_0120920_PR_RT	PR,RT	1	99	1	242	NA	NA	B (4.2%)	0.49	None	None	None	M36I,R57K,L63P,H69Q	None	None	None	None	V35T,K102Q,D177E,I178IM,T200E,R211K		NA	NA	NA	None	None	NA	0	None	0	None	0	None	0	None	0	None	0	None	0	None
DC411_0131230_PR_RT	PR,RT	1	99	1	242	NA	NA	B (2.9%)	1.6	None	None	None	L10I,I13V,L19I,L63P,I64V,H69Q	None	None	K103N,G190GA	None	V35L,R83K,A98S,K122KE,Q174S,G196GE,Q197QK,T200TA,R211K,D237DN		NA	NA	NA	K103N,G190A	None	NA	0	None	0	None	0	None	0	None	0	None	0	None	0	None
DC413_0140115_PR_RT	PR,RT	1	99	1	242	NA	NA	B (3.3%)	1.1	None	None	None	T12I,I15V,E35D,N37NH,R41RK,R57RK,I62IV,L63P,I72IV	None	None	None	None	R83K,V90I,K122E,R211K		NA	NA	NA	None	None	NA	0	None	0	None	0	None	0	None	0	None	0	None	0	None
DC415_0110715_PR_RT	PR,RT	1	99	1	242	NA	NA	B (3.9%)	2.7	None	None	None	T12S,K14KR,M36MI,R41RK,R57K,L63P,I64V,V77I	None	None	None	None	V35MT,V60I,T69N,R83K,K104KR,K122E,D123DN,I135T,S162A,K173E,I178LM,D192DN,W212W*		NA	NA	NA	None	None	NA	0	None	0	None	0	None	1	W212W*	0	None	1	W212*	0	None
DC416_0110516_PR_RT	PR,RT	1	99	1	241	NA	NA	B (3.2%)	2.5	None	None	None	K14KR,L19I,E35D,N37D,R57K,D60E,L63P,H69HQ,V77VI	None	None	K103KN	None	P4S,R83K,D123E,S162C,D177DE,I178L,T200A,Q207E,R211K		NA	NA	NA	K103N	None	NA	0	None	0	None	0	None	0	None	0	None	0	None	0	None
DC417_0120710_PR_RT	PR,RT	1	99	1	242	NA	NA	B (3.2%)	0.098	M46I	None	M46I	E35D,R57K,I62V,L63H	None	None	None	None	V35I,R83K,S162H,T200A,R211K		NA	NA	NA	None	None	NA	0	None	0	None	0	None	0	None	0	None	0	None	0	None
DC418_0131002_PR_RT	PR,RT	1	99	1	242	NA	NA	B (3.7%)	2	None	None	None	L10LI,I13IM,G16GE,L19I,I62V,L63S,V77I	None	None	None	None	P4S,K20R,V118I,I142T,T165I,I178L,T200I,R211K,F214L,L228LQ		NA	NA	NA	None	None	NA	0	None	0	None	0	None	0	None	0	None	0	None	0	None
DC419a_0120117_PR_RT	PR,RT	1	99	1	242	NA	NA	B (2.9%)	2.1	None	None	None	I15V,E35D,N37E,R57K,I64V,E65D	None	None	None	None	V35T,K122E,S162C,E169ED,Q197E,Q207HN,R211K		NA	NA	NA	None	None	NA	0	None	0	None	0	None	0	None	0	None	0	None	0	None
DC41a_0110324_PR_RT	PR,RT	1	99	1	242	NA	NA	B (3.0%)	1.5	None	K20T	None	I13V,I15V,Q18I,M36I,L63P,I72V	M184MV	None	None	None	I31IV,V35VI,V60VI,K102KQ,S162C,I178L,V179VI,T200AE,R211K		NA	NA	NA	M184V	None	NA	0	None	0	None	0	None	0	None	0	None	0	None	0	None
DC42_0131223_PR_RT	PR,RT	1	99	1	242	NA	NA	B (3.6%)	0.88	None	None	None	L10I,K14KR,Q18K,I62V,L63S,I64IM,I72IM,V77I	None	None	None	None	E6D,K11Q,D123E,I142T,Q207H,R211K		NA	NA	NA	None	None	NA	0	None	0	None	0	None	0	None	0	None	0	None	0	None
DC420a_0120607_PR_RT	PR,RT	1	99	1	242	NA	NA	B (1.5%)	2.4	None	None	None	N37NS,L63LAPV,V77VI	None	None	K103KN,E138EG,P225PH	None	V35VAIT,V90VI,K122E,I135V,I142T,G196GE,T200A		NA	NA	NA	K103N,P225H	None	NA	0	None	0	None	0	None	0	None	0	None	0	None	0	None
DC421a_0110103_PR_RT	PR,RT	1	99	1	242	NA	NA	B (4.0%)	0.2	N88NS	None	N88S	L10V,M36I,I64V,T91TS	None	None	None	None	P4H,A98S,D123E,I135V,S162C,D177E,T200A,R211G		NA	NA	NA	None	T91S	NA	0	None	0	None	0	None	0	None	0	None	0	None	0	None
DC422_0110324_PR_RT	PR,RT	1	99	1	242	NA	NA	B (3.1%)	2.6	None	None	None	I13IV,N37S,P39PS,R41RK,I64V,H69HY,K70KR	None	None	None	None	T139TA,I142IT,S162C,F171FY,L209MV,R211RK		NA	NA	NA	None	None	NA	0	None	0	None	0	None	0	None	0	None	0	None	1	L209MV
DC423_0130114_PR_RT	PR,RT	1	99	1	242	NA	NA	B (2.6%)	1.2	None	None	I85V	L63P,H69Q,V77I,I85IV	None	None	None	None	G196E		NA	NA	NA	None	I85V	NA	0	None	0	None	0	None	0	None	0	None	0	None	0	None
DC424_0130514_PR_RT	PR,RT	1	99	1	242	NA	NA	B (2.5%)	1.2	None	None	None	R41K,I64V,I72IV,V82I	None	None	None	None	K20KR,D121H,K122E,S162C,K173Q,D177E,T200A,R211K		NA	NA	NA	None	None	NA	0	None	0	None	0	None	0	None	0	None	0	None	0	None
DC425a_0110218_PR_RT	PR,RT	1	99	1	242	NA	NA	B (3.9%)	2.3	None	None	None	L10I,E35D,M36I,R41K,Y59F,I62V,L63P,I93L	None	None	None	None	K122E,D123N,S162C,E169A,D177N,T200TA,R211K		NA	NA	NA	None	None	NA	0	None	0	None	0	None	0	None	0	None	0	None	0	None
DC427a_0110601_PR_RT	PR,RT	1	99	1	242	NA	NA	B (4.3%)	2.4	None	None	None	K14R,N37NS,R57K,D60E,Q61E,I62V,L63P,I72V,V77I,I93L	K70T	None	None	None	V35M,V90I,K122P,K166KR,E169D,D177E,I202IV,R211K		NA	NA	NA	None	None	NA	0	None	0	None	0	None	0	None	0	None	0	None	0	None
DC428_0110929_PR_RT	PR,RT	1	99	1	242	NA	NA	B (4.3%)	0	None	None	I85V	R41K,G49R,L63S,V77I,I85V	None	None	None	None	V35L,K103R,P176T,T200A,R211K,F214L		NA	NA	NA	None	I85V	NA	0	None	0	None	0	None	0	None	0	None	1	G49R	1	G49R
DC429a_0110426_PR_RT	PR,RT	1	99	1	242	NA	NA	B (3.6%)	2.7	None	None	None	T12S,I15V,L19IV,R41K,L63P,I64V,H69Y	None	None	None	None	K102Q,K122KE,D123DE,S162C,T200A,Q207A,R211K		NA	NA	NA	None	None	NA	0	None	0	None	0	None	0	None	0	None	0	None	0	None
DC43_0110307_PR_RT	PR,RT	1	99	1	242	NA	NA	B (2.8%)	4.1	None	None	None	L10LI,I15V,G16GE,E35ED,N37NS,P39PS,R41RK,D60DE,I62IV,L63AP	None	None	None	None	V35T,V60I,D121H,K122E,K166R,D177DE,I178M,V179VA,T200A,I202IV,R211RK		NA	NA	NA	None	None	NA	0	None	0	None	0	None	0	None	0	None	0	None	0	None
DC430_0150306_PR_RT	PR,RT	1	99	1	242	NA	NA	B (5.1%)	0	None	None	None	K20R,M36I,N37D,I62V,L63T,I72T	None	None	None	None	S68G,V90I,K122E,D123E,Q145C,I178M,G196S,R211K		NA	NA	NA	None	None	NA	0	None	0	None	0	None	0	None	0	None	0	None	0	None
DC431_0130221_PR_RT	PR,RT	1	99	1	242	NA	NA	B (2.3%)	2.8	None	None	None	L63LIPT,I64LV,I72IT	M184MV	None	K103KN,P225PH	None	V21VG,K43KR,V90I,I135IL,I142V,S162D,T200A		NA	NA	NA	K103N,M184V,P225H	None	NA	0	None	0	None	0	None	0	None	0	None	0	None	0	None
DC434a_0120501_PR_RT	PR,RT	1	99	1	242	NA	NA	B (3.4%)	1.4	None	None	None	T12TI,I15IV,N37E,R57K,D60E,I62V,L63V	None	None	None	None	E6D,R83K,D121H,K122E,E169D,K173E,I178L,T200I		NA	NA	NA	None	None	NA	0	None	0	None	0	None	0	None	0	None	0	None	0	None
DC435_0131024_PR_RT	PR,RT	1	99	1	242	NA	NA	B (4.4%)	0.68	V82F	None	V82F	E35D,N37S,R41K,Q61E,I62V,L63P,A71T,V77I,I93L	M41L,T215C	None	Y181C,H221Y	None	K20R,V35M,I135V,K166T,V179I,G196E,R211K,F214L		NA	NA	NA	M41L,Y181C,T215C	None	NA	0	None	0	None	0	None	0	None	0	None	0	None	0	None
DC437a_0131024_PR_RT	PR,RT	1	99	1	242	NA	NA	B (3.3%)	0.88	None	None	None	T12Q,P39Q,I62V,L63P,A71T,V77I	None	None	None	None	R83K,D123E,R211K		NA	NA	NA	None	None	NA	0	None	0	None	0	None	0	None	0	None	0	None	0	None
DC438_0141002_PR_RT	PR,RT	1	99	1	242	NA	NA	B (3.7%)	0.88	None	None	None	K14R,E35D,M36I,R41K,Q61H	None	None	K103KN	None	V60VI,K64KR,K122Q,I142V,I178L,T200A,I202IV,R211K		NA	NA	NA	K103N	None	NA	0	None	0	None	0	None	0	None	0	None	0	None	0	None
DC439_0150313_PR_RT	PR,RT	1	99	1	242	NA	NA	B (3.3%)	0.49	None	None	None	I15IV,L63A	M184I	None	E138K	None	V35VI,R83K,V90VI,K122E,E169D,I178L,T200E,R211K		NA	NA	NA	M184I	None	NA	0	None	0	None	0	None	0	None	0	None	0	None	0	None
DC44_0130311_PR_RT	PR,RT	1	99	1	242	NA	NA	B (4.8%)	0.59	None	None	None	K55KR,R57K,L63P,H69Q,A71T,V77I	None	None	None	None	V35I,T39TA,R83K,D121Y,K122E,I135AGRT,S162C,D177E,I178L,R211Q		NA	NA	NA	None	K55R	NA	0	None	0	None	0	None	0	None	0	None	0	None	1	I135AGRT
DC440a_0120131_PR_RT	PR,RT	1	99	1	242	NA	NA	B (3.9%)	0.098	None	None	None	P39S,L63P,A71T,I72V,V77I	M184V	None	E138A	None	V10A,V35T,D121Y,K122E,S162C,R211K		NA	NA	NA	M184V	None	NA	0	None	0	None	0	None	0	None	0	None	0	None	0	None
DC442_0140722_PR_RT	PR,RT	1	99	1	242	NA	NA	B (5.4%)	1.2	None	None	None	T12S,I13IV,I15V,K20R,E35D,M36I,P39T,R41K,R57K,D60E,I62V,L63P	D67N,K219Q	None	None	None	V60I,T69N,R83K,K122I,D123E,S163T,P176S,T200A,I202V,Q207QE,F214FL		NA	NA	NA	D67N,K219Q	None	NA	0	None	0	None	0	None	0	None	0	None	0	None	0	None
DC446a_0130211_PR_RT	PR,RT	1	99	1	242	NA	NA	B (4.4%)	1.2	None	None	None	I13V,K14R,N37E,L63P,C67S,V77I	None	None	None	None	T27S,V35I,S48T,K101R,K122E,I135T,Q174D,T200IR,K238R		NA	NA	NA	None	None	NA	0	None	0	None	0	None	0	None	0	None	0	None	0	None
DC447a_0110929_PR_RT	PR,RT	1	99	1	242	NA	NA	B (2.9%)	1.5	None	None	None	T12A,I13V,I62V,L63P,C67S,V77I	None	None	None	None	K122E,I135T,T165I,G196E,I202V		NA	NA	NA	None	None	NA	0	None	0	None	0	None	0	None	0	None	0	None	0	None
DC448a_0130701_PR_RT	PR,RT	1	99	1	242	NA	NA	B (3.1%)	2.2	None	None	None	N37C,L63T,V77I	None	None	None	None	K122P,E169D,D177E,I202V,R211K		NA	NA	NA	None	None	NA	0	None	0	None	0	None	0	None	0	None	0	None	0	None
DC449a_0111007_PR_RT	PR,RT	1	99	1	242	NA	NA	B (3.0%)	2.4	None	None	None	R41K,D60E,Q61E,L63P,H69Q,V77I	M184MV	None	None	None	K122E,S162SC,T165TI,D177E		NA	NA	NA	M184V	None	NA	0	None	0	None	0	None	0	None	0	None	0	None	0	None
DC450a_0140620_PR_RT	PR,RT	1	99	1	242	NA	NA	B (5.2%)	0	None	L33F,G48R	None	N37C,I62V,L63S,I64V,E65D,I72V,V77I	None	None	V179E	None	V35I,G51R,K122E,I135V,K166R,I202V,R211K		NA	NA	NA	None	None	NA	0	None	0	None	0	None	0	None	0	None	2	G48R,G51R	1	G51R
DC451_0150604_PR_RT	PR,RT	1	99	1	242	NA	NA	B (3.5%)	0.68	None	None	None	L10V,I15V,M36MI,N37C,I62V,L63P	None	None	G190GA	None	V35VI,S48E,D123E,I135T,I142T,S162A,D177E,L210LV,R211K		NA	NA	NA	G190A	None	NA	0	None	0	None	0	None	0	None	0	None	0	None	0	None
DC453_0120309_PR_RT	PR,RT	1	99	1	242	NA	NA	B (3.5%)	2.9	None	None	None	I15IV,E35EK,R41K,H69Y,V77VI	None	None	None	None	E53ED,K104R,D123DE,I135T,S162Y,G196K,T200I		NA	NA	NA	None	None	NA	0	None	0	None	0	None	0	None	0	None	0	None	0	None
DC454_0110715_PR_RT	PR,RT	1	99	1	242	NA	NA	B (3.5%)	0.98	None	None	None	T12TA,E35D,R41K,Q61E,L63P,V77I,I93L	None	None	L100I,K103N	None	I178L,V179VI,R211K		NA	NA	NA	L100I,K103N	None	NA	0	None	0	None	0	None	0	None	0	None	0	None	0	None
DC455a_0110819_PR_RT	PR,RT	1	99	1	242	NA	NA	B (3.6%)	0.88	None	None	None	T12S,L63P,I64L,V77I	None	None	None	None	A98S,K102Q,K166KR,G196E		NA	NA	NA	None	None	NA	0	None	0	None	0	None	0	None	0	None	0	None	0	None
DC456a_0120403_PR_RT	PR,RT	1	99	1	242	NA	NA	B (4.2%)	0.88	None	None	None	E35ED,N37E,K45R,D60E,I62V,L63A,V77I,I93L	None	None	None	None	K20R,V35VI,D123E,S162C,E204Q,Q207E,L210LM,R211K,F214L		NA	NA	NA	None	None	NA	0	None	0	None	0	None	0	None	0	None	0	None	0	None
DC457a_0111216_IN	PR,RT	1	99	1	242	NA	NA	B (3.7%)	0.2	None	None	None	L63P	M184V	None	None	None	K22R,V90I,A98S,K102N,S162Y,T200A,R211K		NA	NA	NA	M184V	None	NA	0	None	0	None	0	None	0	None	0	None	0	None	0	None
DC458_0140723_PR_RT	PR,RT	1	99	1	242	NA	NA	B (3.8%)	0.2	None	None	None	R57K,I64V,E65D,V77I	None	None	None	None	A158S,T165I,Q174L,G196E,R211K,F214L		NA	NA	NA	None	None	NA	0	None	0	None	0	None	0	None	0	None	0	None	0	None
DC459_0131107_PR_RT	PR,RT	1	99	1	242	NA	NA	B (2.9%)	0.098	None	None	None	R57K,K70R,V77I	None	None	None	None	V35I,R83K,Q222QR		NA	NA	NA	None	None	NA	0	None	0	None	0	None	0	None	0	None	0	None	0	None
DC45a_0110804_PR_RT	PR,RT	1	99	1	242	NA	NA	B (3.4%)	1.8	None	None	None	T12S,L19I,L63P,I64L	None	None	K101E,V108VI,E138EK	None	V35I,T69TN,R83RK,K122Q,D123N,T165I,D177E,T200TA,I202V,Q207E,R211RK		NA	NA	NA	K101E	None	NA	0	None	0	None	0	None	0	None	0	None	0	None	0	None
DC460a_0110228_PR_RT	PR,RT	1	99	1	242	NA	NA	B (3.2%)	2.5	None	None	None	L10V,I13V,R41K,D60E,Q61E,I64V,A71AT	None	None	None	None	K49KR,R83RK,K122E,E169ED,T200A,Q207E,R211K		NA	NA	NA	None	None	NA	0	None	0	None	0	None	0	None	0	None	0	None	0	None
DC461_0110414_PR_RT	PR,RT	1	99	1	242	NA	NA	B (4.4%)	0.098	None	None	None	I13V,I15V,R41K,I64V,V77I	M184V	None	L100I,E138K,Y188L	None	A98S,K122E,D123N,I135T,E194A,T200A,R211K,F214L		NA	NA	NA	L100I,M184V,Y188L	None	NA	0	None	0	None	0	None	0	None	0	None	0	None	0	None
DC462_0150130_PR_RT	PR,RT	1	99	1	242	NA	NA	B (4.4%)	0.098	None	None	None	V11VI,L19T,L63S,I64V,E65D	None	None	None	None	K122P,S162C,D177E,I178L,V179I,Q207E		NA	NA	NA	None	None	NA	0	None	0	None	0	None	0	None	0	None	0	None	0	None
DC463_0140522_PR_RT	PR,RT	1	99	1	242	NA	NA	B (4.2%)	0	None	None	None	M36I,N37D,R41K,R57K,I62V,L63P	M184V	None	None	None	K173R,R211K		NA	NA	NA	M184V	None	NA	0	None	0	None	0	None	0	None	0	None	0	None	0	None
DC464a_0111130_PR_RT	PR,RT	1	99	1	242	NA	NA	B (2.0%)	0.59	None	None	None	G16GE,R57K	None	None	K103N,G190A	None	V60I,R83K,K102KQ,K122E,S162N		NA	NA	NA	K103N,G190A	None	NA	0	None	0	None	0	None	0	None	0	None	0	None	0	None
DC465_0110211_PR_RT	PR,RT	1	99	1	242	NA	NA	B (4.1%)	1.1	None	None	None	M36MI,D60E,Q61D,L63ST,I64V	None	None	V108I	None	V35I,R83RK,K102Q,D123E,D177E,I178L,I202IV,Q207E		NA	NA	NA	None	None	NA	0	None	0	None	0	None	0	None	0	None	0	None	0	None
DC466a_0110517_PR_RT	PR,RT	1	99	1	242	NA	NA	B (4.6%)	0	None	None	None	R41K,K43R,L63P,A71T,I72V,V77I,I93L	M184V	None	A98G,K103N	None	V35M,D123E,I135L,D177E,T200A,Q207E		NA	NA	NA	K103N,M184V	None	NA	0	None	0	None	0	None	0	None	0	None	0	None	0	None
DC468_0120228_PR_RT	PR,RT	1	99	1	242	NA	NA	B (5.0%)	1.7	M46I,I54V,V82A	L10F,Q58E	M46I,I54V,V82A	T12P,K14KR,P39A,R41K,D60E,I62V,L63P,L89M,I93L	D67N,K70R,M184V,T215I,K219E	None	None	None	V35T,V60I,K64KR,A98AS,D123E,I135T,D177E,G196GR,Q207N,R211K		NA	NA	NA	D67N,K70R,M184V,T215I,K219E	None	NA	0	None	0	None	0	None	0	None	0	None	0	None	0	None
DC469_0130129_PR_RT	PR,RT	1	99	1	242	NA	NA	B (3.2%)	2.2	None	None	None	I13V,N37E,R57K,L63P,K70R,I72IT,V77I	M184MIV	None	None	None	V35L,T39TI,R83RK,A98S,K104KR,D123E,D177DCGY,Q197E,R211K		NA	NA	NA	M184IV	None	NA	0	None	0	None	0	None	0	None	0	None	0	None	1	D177DCGY
DC46a_0140707_PR_RT	PR,RT	1	99	1	242	NA	NA	B (4.1%)	0	None	None	None	I15V,L63T,V77I	None	None	None	None	R83K,K102E,I142T,S162Y,D177E,I178V		NA	NA	NA	None	None	NA	0	None	0	None	0	None	0	None	0	None	0	None	0	None
DC470a_0120320_IN	PR,RT	1	99	1	242	NA	NA	B (5.7%)	0.59	V32I,M46I,I47V,I54L,V82A,L90M	L10F,Q58E,L89V	V32I,M46I,I47V,I54L,V82A,L90M	T4P,V11I,I13V,L19I,K20L,L33I,E35D,M36L,I62V,L63P,K70KT,A71I,Q92K,I93L	A62AV,V75I	None	A98G,L100I,K103KN,E138A,V179L	None	K20KR,S68G,D121H,K122E,I135T,I142V,Q174K,I178L,G196E,R211G,F214L		NA	NA	NA	L100I,K103N	A71I	NA	0	None	0	None	0	None	0	None	0	None	0	None	0	None
DC471a_0130709_PR_RT	PR,RT	1	99	1	242	NA	NA	B (5.4%)	0.29	V32I,I54M,I84V	L33F	V32I,I54M,I84V	L10I,K14R,R57K,Q61E,L63P,I64L,A71V,I72V,T74S,V77I	A62V,M184V	None	A98G,G190A	None	V35T,V60I,V90I,V106I,K122E,R211K,D237E		NA	NA	NA	M184V,G190A	None	NA	0	None	0	None	0	None	0	None	0	None	0	None	0	None
DC472_0130212_PR_RT	PR,RT	1	99	1	242	NA	NA	B (2.5%)	1.8	None	None	None	T12TP,M36I,L63P,H69KQ	None	None	None	None	V118I,K122KE,D123DE,D177E,I178IV,G196E,F214L		NA	NA	NA	None	None	NA	0	None	0	None	0	None	0	None	0	None	0	None	0	None
DC473_0140813_PR_RT	PR,RT	1	99	1	242	NA	NA	B (4.6%)	0	None	None	None	I15V,N37H,R41N,I72V,V77I,L89M	None	None	V179D,G190A	None	D123E,I135T,D177E,I178M,R211K		NA	NA	NA	G190A	None	NA	0	None	0	None	0	None	0	None	0	None	0	None	0	None
DC475_0120612_PR_RT	PR,RT	1	99	1	242	NA	NA	B (3.9%)	2.5	None	None	None	I13V,Q18I,L19I,R41K,K43R,R57K,D60E,L63P	None	None	None	None	K64KR,A98S,D123E,I142V,T165I,I180IV,R211K		NA	NA	NA	None	None	NA	0	None	0	None	0	None	0	None	0	None	0	None	0	None
DC476a_0130226_PR_RT	PR,RT	1	99	1	242	NA	NA	B (3.2%)	2.4	None	None	None	L19Q,E35D,M36I,I62IV,L63T,I64IL,H69R,I72T	None	None	None	None	V21I,D123E,I142V,K173KR,D177E,T200TA		NA	NA	NA	None	None	NA	0	None	0	None	0	None	0	None	0	None	0	None	0	None
DC477a_0110318_PR_RT	PR,RT	1	99	1	242	NA	NA	B (3.7%)	0.68	None	None	None	E35D,N37D,R57K,D60E,L63P	A62V,K65R,M184V	None	L100I,K103N	None	A98S,Q174K,D177E,I178L,R211K		NA	NA	NA	K65R,L100I,K103N,M184V	None	NA	0	None	0	None	0	None	0	None	0	None	0	None	0	None
DC478_0120924_PR_RT	PR,RT	1	99	1	242	NA	NA	B (3.8%)	2.5	None	None	None	G17D,M36I,R41K,K45R,L63P,I72IV,I93IL	None	None	None	None	V60I,K64KR,D121Y,K122E,I142IV,S162A,K173Q,T200TA,Q207E,R211K		NA	NA	NA	None	None	NA	0	None	0	None	0	None	0	None	0	None	0	None	0	None
DC479_0110317_PR_RT	PR,RT	1	99	1	242	NA	NA	B (3.2%)	0.98	None	None	None	L10I,I13V,K14KR,M36MI,R41RK,R57K,L63LIPT,I64V	None	None	None	None	K11KHNQ,V35I,I135L,S162Y,V179I		NA	NA	NA	None	None	NA	0	None	0	None	0	None	0	None	0	None	0	None	0	None
DC48_0150902_PR_RT	PR,RT	1	99	1	242	NA	NA	B (3.3%)	0.59	None	None	None	I15V,M36MI,Q61H,L63R,I64V,K70E,I72M,V77I	None	None	Y188L	None	T39TA,T69N,K122E,I135T,I178M,R211K		NA	NA	NA	Y188L	None	NA	0	None	0	None	0	None	0	None	0	None	0	None	0	None
DC480_0110805_PR_RT	PR,RT	1	99	1	242	NA	NA	B (5.1%)	0.29	None	None	None	T12S,I15V,L19I,N37S,L63P,H69Q,I72IM,V77I	V75I,M184V	I31L	V179E,Y188L	None	I31L,K49R,S68SG,R83K,K122P,T165I,E169D,T200A,R211K		NA	NA	NA	M184V,Y188L	None	NA	0	None	0	None	0	None	0	None	0	None	0	None	0	None
DC483_0111109_PR_RT	PR,RT	1	99	1	242	NA	NA	B (3.6%)	1.4	None	None	None	I13V,L63Q,I64V,I72V,V77VI	None	None	None	None	V60VI,G196E,T200TA,F214FL,V241I		NA	NA	NA	None	None	NA	0	None	0	None	0	None	0	None	0	None	0	None	0	None
DC484_0150306_PR_RT	PR,RT	1	99	1	242	NA	NA	B (4.0%)	0.39	None	None	None	T12PS,L19I,M36I,R57K,I62IV,L63S,I93L	M184V	None	Y188L	Y232H	V35I,R83K,V106VI,D123E,V179I,I202V,R211K,Y232YH		NA	NA	NA	M184V,Y188L	None	NA	0	None	0	None	0	None	0	None	0	None	0	None	0	None
DC485_0110411_PR_RT	PR,RT	1	99	1	242	NA	NA	B (4.1%)	1.7	None	None	None	T12P,K14R,I15V,G16E,N37NS,Q61QH,I62V,L63T,I72IV,V77I	None	None	K103N,E138A	None	K20R,A98AS,K101Q,I135M,R172K,R211K		NA	NA	NA	K103N	None	NA	0	None	0	None	0	None	0	None	0	None	0	None	0	None
DC486a_0110926_PR_RT	PR,RT	1	99	1	242	NA	NA	B (3.8%)	3.1	None	None	None	K14KR,L63A,V77I	None	None	None	None	V21I,V35I,R83K,V106VI,K122KE,D123DN,S162C,I178L,T200E,Q207S,R211K		NA	NA	NA	None	None	NA	0	None	0	None	0	None	0	None	0	None	0	None	0	None
DC487a_0110214_PR_RT	PR,RT	1	99	1	242	NA	NA	B (3.0%)	2.2	None	None	None	L19LI,E35D,L63A,V77I	None	None	K103N	None	K122P,I135T,S162CG,E169D,D177E,I202V,Q207X,R211K		NA	NA	NA	K103N	None	NA	0	None	0	None	0	None	0	None	1	Q207X	0	None	0	None
DC488a_0130718_PR_RT	PR,RT	1	99	1	242	NA	NA	B (5.1%)	0.78	None	None	None	E35D,R41RK,L63S,I64V,E65D,I72V	None	None	None	None	K20R,D86DEKN,K122E,D123N,K173S,Q174K,D177E,R211K,F214L		NA	NA	NA	None	None	NA	0	None	0	None	0	None	0	None	0	None	1	D86K	1	D86DEKN
DC489_0110120_PR_RT	PR,RT	1	99	1	242	NA	NA	B (3.3%)	1.6	None	None	None	I15IV,E35D,R41RK,R57RK,Q61L,L63P,I64V	K219KN	None	Y181YC	None	V35VI,A98S,I178M		NA	NA	NA	Y181C,K219N	None	NA	0	None	0	None	0	None	0	None	0	None	0	None	0	None
DC49_0110222_PR_RT	PR,RT	1	99	1	242	NA	NA	B (3.0%)	2.7	None	None	None	K14R,L19V,E35D,R57K,L63P,H69Q,A71T	None	None	None	None	K11KR,V35I,R83K,I135T,S162Y,I195IM,R211T		NA	NA	NA	None	None	NA	0	None	0	None	0	None	0	None	0	None	0	None	0	None
DC490_0131113_PR_RT	PR,RT	1	99	1	242	NA	NA	B (4.3%)	0.98	None	None	None	I15V,R57K,I62V,L63Q,I64L,I72IV,V77I,V82I,I93L	M184V	None	None	None	V35IL,K122E,K166KR,D177E,I178M,T200A,R211A		NA	NA	NA	M184V	None	NA	0	None	0	None	0	None	0	None	0	None	0	None	0	None
DC491a_0111024_PR_RT	PR,RT	1	99	1	242	NA	NA	B (4.3%)	0	None	None	None	R57K,L63P,I64V,K70R,A71T,I72E,V77I	None	None	None	None	K122T,D123E,S162Y,D177E,V179I,T200A,R211K		NA	NA	NA	None	None	NA	0	None	0	None	0	None	0	None	0	None	0	None	0	None
DC492_0120207_PR_RT	PR,RT	1	99	1	242	NA	NA	B (4.2%)	0.98	None	None	None	L10V,K14KR,I15V,L19I,I62V,L63A	M184V	None	L100I,K103N	None	P4Q,K11Q,V35T,K49R,D123E,E169D,L228H		NA	NA	NA	L100I,K103N,M184V	None	NA	0	None	0	None	0	None	0	None	0	None	0	None	0	None
DC493a_0111010_PR_RT	PR,RT	1	99	1	242	NA	NA	B (2.6%)	1.8	None	None	None	L10V,I15V,N37CS,I62V,L63T	None	None	V179VE	None	S48T,K122E,S162A,K173KN,R211RKQ		NA	NA	NA	None	None	NA	0	None	0	None	0	None	0	None	0	None	0	None	0	None
DC494_0140514_PR_RT	PR,RT	1	99	1	242	NA	NA	B (4.1%)	0.68	None	None	None	E35D,N37D,D60E,L63P,I64V	None	None	K103N	None	T69TS,A98S,I135V,D177DN,R211K		NA	NA	NA	K103N	None	NA	0	None	0	None	0	None	0	None	0	None	0	None	0	None
DC497_0150220_PR_RT	PR,RT	1	99	1	242	NA	NA	B (4.9%)	0	None	None	None	M36I,K45R,L63T,H69Q,I72T	None	None	K103N	None	K122E,D123E,Q145C,T200A,I202V,R211K		NA	NA	NA	K103N	None	NA	0	None	0	None	0	None	0	None	0	None	0	None	0	None
DC498a_0120312_PR_RT	PR,RT	1	99	1	242	NA	NA	B (1.6%)	4.4	None	None	None	I15IV,E35ED,N37NADT,P39P*QS,D60DE,L63P	None	None	None	None	A98AS,K104N,K122KE,D123DG,S162SAFV,T200A,E204EDHQ,Q207X,R211RK		NA	NA	NA	None	None	NA	0	None	0	None	0	None	1	P39P*QS	1	Q207X	0	None	2	S162SAFV,E204EDHQ
DC500a_0110414_PR_RT	PR,RT	1	99	1	242	NA	NA	B (5.3%)	0	None	None	None	K14R,N37D,R57K,D60E,L63P,V77I	None	None	K103N	None	E6D,K20R,V35T,V60I,K66R,D123E,S162C,R211K		NA	NA	NA	K103N	None	NA	0	None	0	None	0	None	0	None	0	None	0	None	0	None
DC501a_0110817_PR_RT	PR,RT	1	99	1	242	NA	NA	B (2.9%)	0	None	None	None	N37S,I62V,L63P,V77I,I93L	None	None	None	None	R83K,S162C,I178L,Q207K,R211A		NA	NA	NA	None	None	NA	0	None	0	None	0	None	0	None	0	None	0	None	0	None
DC502a_0120228_PR_RT	PR,RT	1	99	1	242	NA	NA	B (4.3%)	0	None	None	None	G16E,E35D,M36I,N37S,R57K,I62V,I64V,I72V	None	None	None	None	V35I,E36D,D123E,A158S,D177E,T200A,E204G,R211K		NA	NA	NA	None	None	NA	0	None	0	None	0	None	0	None	0	None	0	None	0	None
DC504_0130318_PR_RT	PR,RT	1	99	1	242	NA	NA	B (3.4%)	1.9	None	None	None	K14KR,R41K,R57K,L63P,I64V	None	None	None	None	S48ST,K49R,K122E,D123NS,A158AS,K173E,D177E,V179VI		NA	NA	NA	None	None	NA	0	None	0	None	0	None	0	None	0	None	0	None	0	None
DC505a_0130305_PR_RT	PR,RT	1	99	1	242	NA	NA	B (4.2%)	1.1	None	None	None	I13IV,P39S,R41K,D60E,L63P,V77I	None	None	None	None	V60I,A98S,I135IV,I178IM,T200A,R211K		NA	NA	NA	None	None	NA	0	None	0	None	0	None	0	None	0	None	0	None	0	None
DC506a_0120411_PR_RT	PR,RT	1	99	1	242	NA	NA	B (4.5%)	0.68	None	None	None	T12I,I13IK,I62V,L63A,G68E,A71V,V77I,I93L	None	None	None	None	I135V,S162DN,D177E,I178M,G196E,D237DG		NA	NA	NA	None	None	NA	0	None	0	None	0	None	0	None	0	None	0	None	0	None
DC508_0150902_PR_RT	PR,RT	1	99	1	242	NA	NA	B (4.9%)	0.98	None	None	None	Q2Q*,T4TN,L5LF,R8RG,T12LS,K14KR,I15V,L19V,R41K,L63P,I64V,T74TA	M184V	None	K103N,P225H	None	K102M,I135T,S162C,T200A,Q207A		NA	NA	NA	K103N,M184V,P225H	None	NA	0	None	0	None	0	None	1	Q2Q*	0	None	0	None	0	None
DC509a_0120523_PR_RT	PR,RT	1	99	1	242	NA	NA	B (3.7%)	0.68	None	None	None	L63P,H69Q,A71T,V77I	None	None	None	None	V60I,K64R,D123E,I135T,D177DE,I178ILM,R211K		NA	NA	NA	None	None	NA	0	None	0	None	0	None	0	None	0	None	0	None	0	None
DC50a_0130515_PR_RT	PR,RT	1	99	1	242	NA	NA	B (2.6%)	2.1	None	None	None	L33V,I62V,H69Y,T74A,L89M	None	None	None	None	K11KR,K103KR,K122KE,I135V,R211K		NA	NA	NA	None	None	NA	0	None	0	None	0	None	0	None	0	None	0	None	0	None
DC51_0130417_PR_RT	PR,RT	1	99	1	242	NA	NA	B (2.6%)	1.1	None	None	None	R57K,D60E,L63P	None	None	None	None	I5V,V35I,R83K,K122E,D123E,S163T,T200A		NA	NA	NA	None	None	NA	0	None	0	None	0	None	0	None	0	None	0	None	0	None
DC510a_0120618_PR_RT	PR,RT	1	99	1	242	NA	NA	B (2.6%)	1.8	None	None	None	M36I,I62V,L63P,K70KT	None	None	None	None	A98AS,K122KE,K166R,K173KT,T200A,Q207E		NA	NA	NA	None	None	NA	0	None	0	None	0	None	0	None	0	None	0	None	0	None
DC511_0120711_PR_RT	PR,RT	1	99	1	242	NA	NA	B (3.3%)	1.7	None	None	None	T12S,I13V,M36I,N37D,R57RK,D60E,I62V,L63P,I64V	None	None	None	None	V35VI,S48T,V118VI,K122PT,D123E,I135T,T165I,D177E,F214L		NA	NA	NA	None	None	NA	0	None	0	None	0	None	0	None	0	None	0	None	0	None
DC513_0110419_PR_RT	PR,RT	1	99	1	242	NA	NA	B (4.6%)	1.5	None	K20T	None	I13V,L33V,N37T,P39S,R41K,I64V	None	None	None	None	V35M,E40D,T200K,Q207AE,R211KQ		NA	NA	NA	None	None	NA	0	None	0	None	0	None	0	None	0	None	0	None	0	None
DC515_0141002_PR_RT	PR,RT	1	99	1	242	NA	NA	B (3.3%)	1.1	None	None	None	L10LI,I15IV,M36I,N37NS,I62V,L63A,K70KR	None	None	K103N	None	K122E,S162C,Q174K,T200A,R211K,F214L		NA	NA	NA	K103N	None	NA	0	None	0	None	0	None	0	None	0	None	0	None	0	None
DC517_0110325_PR_RT	PR,RT	1	99	1	242	NA	NA	B (3.7%)	3.8	None	None	None	L10LI,K14KR,I15IV,L19I,N37T,I62V,L63A,I64ILM,V77I	M184MIV	None	None	None	I5V,K20KR,V35VL,D123E,P176S,G196E,I202V,R211A		NA	NA	NA	M184IV	None	NA	0	None	0	None	0	None	0	None	0	None	0	None	0	None
DC518a_0120305_PR_RT	PR,RT	1	99	1	242	NA	NA	B (4.7%)	1.1	None	None	None	K14R,I15V,L63T,I72IV,V82I	None	None	K103KN	None	K20R,K49R,K122KQ,D123N,T165I,E169D,D177E,T200A,Q207E		NA	NA	NA	K103N	None	NA	0	None	0	None	0	None	0	None	0	None	0	None	0	None
DC519a_0120910_PR_RT	PR,RT	1	99	1	242	NA	NA	B (5.5%)	0	None	None	None	I15V,M36I,N37D,R41K,L63A,I72V	None	None	None	None	A98S,T200A,Q207K,R211Q		NA	NA	NA	None	None	NA	0	None	0	None	0	None	0	None	0	None	0	None	0	None
DC52_0120709_PR_RT	PR,RT	1	99	1	242	NA	NA	B (2.8%)	0.88	None	None	None	E21Q,E35D,R57K,L63P,I64L	None	None	None	None	K20KR,T69S,R83K,K122KI,D123E,D177E,T200TA,R211K		NA	NA	NA	None	None	NA	0	None	0	None	0	None	0	None	0	None	0	None	0	None
DC520a_0130710_PR_RT	PR,RT	1	99	1	242	NA	NA	B (3.8%)	3.7	None	None	None	L10LI,K14KR,I15V,L19LI,E35ED,R41K,I62V,L63S,H69Q,A71T,I72V,I93L	M184MV	None	K103KN,V108VI,Y181YC,H221HY	None	V90VI,K101R,K122E,I142IV,A158AS,S162SC,K166KR,E169ED,D177DE,T200A,R211RK		NA	NA	NA	K103N,Y181C,M184V	None	NA	0	None	0	None	0	None	0	None	0	None	0	None	0	None
DC521a_0140127_PR_RT	PR,RT	1	99	1	242	NA	NA	B (3.9%)	0.49	None	None	None	Q18I,E35D,N37D,R57RK,D60E,L63P,V77I,L89M	None	None	None	None	V35I,A98S,I135T,G196E,R211K		NA	NA	NA	None	None	NA	0	None	0	None	0	None	0	None	0	None	0	None	0	None
DC522_0120712_PR_RT	PR,RT	1	99	1	242	NA	NA	B (4.2%)	2.2	None	None	None	L10IV,N37D,L63A,H69Y	M184V,K219KR	None	None	None	K20R,E28EK,V35IM,E53EK,T69N,R83K,K122E,I135T,S162A,Q174QKR,N175HY,T200A,I202V,R211T,W229W*		NA	NA	NA	M184V,K219R	None	NA	0	None	0	None	0	None	1	W229W*	0	None	2	E53K,W229*	0	None
DC523a_0111128_PR_RT	PR,RT	1	99	1	242	NA	NA	B (2.7%)	1.5	None	None	None	I13IV,L63A,I64IV,I72V,V77I	None	None	None	None	D123E,A158S,T165TI,D177E,G196E,R211K		NA	NA	NA	None	None	NA	0	None	0	None	0	None	0	None	0	None	0	None	0	None
DC524a_0110817_PR_RT	PR,RT	1	99	1	242	NA	NA	B (2.8%)	2.6	None	None	None	I13IV,N37ND,R41RK,R57K,L63P,C67CDGY,V77VI	None	None	None	None	V35VI,K122E,D123E,I142IM,D177E,T200TA,R211RK		NA	NA	NA	None	None	NA	0	None	0	None	0	None	0	None	0	None	0	None	0	None
DC526_0150309_PR_RT	PR,RT	1	99	1	242	NA	NA	B (3.3%)	1.5	None	None	None	K14KR,L19LIPT,L63P	None	None	None	None	A98S,K122E,D123DE,I135R,E169ED,T200E,Q207E		NA	NA	NA	None	None	NA	0	None	0	None	0	None	0	None	0	None	0	None	0	None
DC528a_0111020_PR_RT	PR,RT	1	99	1	242	NA	NA	B (4.9%)	0	None	None	None	I15V,L19Q,M36I,R41K,Q61H,L63P	K70R,M184V	None	None	None	E28K,V35I,K64R,I135T,S162F,N175H,T200A,K201T,I202V,E204D,R211K		NA	NA	NA	K70R,M184V	None	NA	0	None	0	None	0	None	0	None	0	None	0	None	0	None
DC529a_0120103_PR_RT	PR,RT	1	99	1	242	NA	NA	B (3.4%)	0.39	None	None	None	T12S,P39S,I62IV,L63P,I64IL,A71V,V77I,I93L	None	None	V179D	None	K20R,V106VI,K122E,I135T,F214L		NA	NA	NA	None	None	NA	0	None	0	None	0	None	0	None	0	None	0	None	0	None
DC530a_0120423_PR_RT	PR,RT	1	99	1	242	NA	NA	B (4.4%)	1.1	None	None	None	T12I,R57K,L63Q,V77I	None	None	K103KN,Y188YFHL	None	K122E,D123E,I135M,I178L,I195IM,I202V		NA	NA	NA	K103N,Y188HL	None	NA	0	None	0	None	0	None	0	None	0	None	0	None	0	None
DC531a_0110120_PR_RT	PR,RT	1	99	1	242	NA	NA	B (4.6%)	0.098	None	None	None	I13V,I15V,L63C,I64V	None	None	None	None	S68G,R83K,S117SP,K122P,D123E,I135T,E169D,T200K,Q207E,R211K		NA	NA	NA	None	None	NA	0	None	0	None	0	None	0	None	0	None	0	None	0	None
DC532a_0111011_PR_RT	PR,RT	1	99	1	242	NA	NA	B (4.7%)	0.49	None	None	None	K55KR,R57K,L63P,H69Q,A71T,V77I	None	None	None	None	V35VI,R83K,D121Y,K122E,S162C,D177E,I178L,R211Q		NA	NA	NA	None	K55R	NA	0	None	0	None	0	None	0	None	0	None	0	None	0	None
DC534_0110802_PR_RT	PR,RT	1	99	1	242	NA	NA	B (3.5%)	0.88	None	None	None	I13V,R57K,L63P	None	None	V108I	None	D123N,S162A,T165I,D177E,R211K,F214L		NA	NA	NA	None	None	NA	0	None	0	None	0	None	0	None	0	None	0	None	0	None
DC535_0110122_PR_RT	PR,RT	1	99	1	242	NA	NA	B (3.8%)	0.68	None	None	None	G16E,L63A,V77I	None	None	None	None	P4S,T39TI,R83K,K102Q,K122E,R211K		NA	NA	NA	None	None	NA	0	None	0	None	0	None	0	None	0	None	0	None	0	None
DC536a_0140130_PR_RT	PR,RT	1	99	1	242	NA	NA	B (4.9%)	1.1	None	None	None	E35D,M36MI,R57RK,I62V,L63A,K70KR,V77I,V82I,L89LM,I93L	None	None	V179D	None	K20R,K32KR,K49R,I50V,V60I,K102Q,K103KR,D123E,S162C,D177E,R211K		NA	NA	NA	None	None	NA	0	None	0	None	0	None	0	None	0	None	0	None	0	None
DC537_0121204_PR_RT	PR,RT	1	99	1	242	NA	NA	B (5.2%)	0	None	None	None	T12A,R57K,I62V,L63P,I72M,V77I	None	None	V108I	None	R83K,V90I,D121H,K122E,D123G,K173Q,D177K,I178L,G196E,T200A,L210F		NA	NA	NA	None	None	NA	0	None	0	None	0	None	0	None	0	None	0	None	0	None
DC539a_0111018_PR_RT	PR,RT	1	99	1	242	NA	NA	B (3.4%)	2.8	None	None	None	I15V,M36I,I64V	K65KR,M184MV	None	K103N,G190S	None	K122PQ,D123DN,I135T,I142L,I178IM,T200S,I202V		NA	NA	NA	K65R,K103N,M184V,G190S	None	NA	0	None	0	None	0	None	0	None	0	None	0	None	0	None
DC54_0150415_PR_RT	PR,RT	1	99	1	242	NA	NA	B (3.9%)	1.1	L90M	None	L90M	L10T,T12I,I13V,E35D,M36I,N37D,R57K,D60E,I62V,L63P,A71V,I93L	K219N	L228R	Y181C	None	K122E,S162F,L228R		NA	NA	NA	Y181C,K219N	None	NA	0	None	0	None	0	None	0	None	0	None	0	None	0	None
DC541_0110427_PR_RT	PR,RT	1	99	1	242	NA	NA	B (4.2%)	0	None	None	None	K14R,L19I,M36I,L63A	None	None	None	None	V35T,A98S,T165I,I202V,R211S		NA	NA	NA	None	None	NA	0	None	0	None	0	None	0	None	0	None	0	None	0	None
DC542a_0110707_PR_RT	PR,RT	1	99	1	242	NA	NA	B (3.3%)	0.49	None	None	None	L63P,I72T,I93L	V75M,M184V,K219KR	L228R	K103N,E138G,P225H,K238T	None	V35I,K49R,K122E,E169D,Q207E,R211K,L228LR		NA	NA	NA	V75M,K103N,M184V,K219R,P225H	None	NA	0	None	0	None	0	None	0	None	0	None	0	None	0	None
DC543_0110610_PR_RT	PR,RT	1	99	1	242	NA	NA	B (3.2%)	2.2	None	None	None	I62IV,L63AP,I64IL,V77I	None	None	None	None	K102R,I142IV,S162A,E169D,N175NY,T200A,I202IV		NA	NA	NA	None	None	NA	0	None	0	None	0	None	0	None	0	None	0	None	0	None
DC544a_0120531_PR_RT	PR,RT	1	99	1	242	NA	NA	B (2.8%)	1.3	None	None	None	E35D,M36I,N37D,L63P,H69HQ,I72IV	None	None	None	None	D123E,Q207EG,R211K		NA	NA	NA	None	None	NA	0	None	0	None	0	None	0	None	0	None	0	None	0	None
DC545_0111220_PR_RT	PR,RT	1	99	1	242	NA	NA	B (5.2%)	1.8	None	None	None	R41K,L63P,I72E,V77I,T91TI,I93L	None	None	None	None	K101R,D123E,K173Q,D177E,I180V,Q207E,R211K		NA	NA	NA	None	None	NA	0	None	0	None	0	None	0	None	0	None	0	None	0	None
DC546a_0110225_PR_RT	PR,RT	1	99	1	242	NA	NA	B (2.9%)	2	None	None	None	Q18E,L63S,I64V,V77I	None	None	None	None	K20R,K122KE,S162C,K166KR,G196E,R211K		NA	NA	NA	None	None	NA	0	None	0	None	0	None	0	None	0	None	0	None	0	None
DC547a_0111222_PR_RT	PR,RT	1	99	1	242	NA	NA	B (3.4%)	0.98	None	None	None	K14KR,R41K,I62IV,L63T,I72IATV,V77I	None	None	G190A	None	V35VI,K43R,K101R,K122E,D123E,G196N,R211K		NA	NA	NA	G190A	None	NA	0	None	0	None	0	None	0	None	0	None	0	None	0	None
DC549_0111220_PR_RT	PR,RT	1	99	1	242	NA	NA	B (4.2%)	1.1	None	None	None	E35D,M36I,N37E,R41K,L63P,T91TI,I93L	None	None	None	None	V21I,V60I,I142V,T165TI,E169D,I178L,T200A,I202V,Q207K,R211G		NA	NA	NA	None	None	NA	0	None	0	None	0	None	0	None	0	None	0	None	0	None
DC55_0150605_PR_RT	PR,RT	1	99	1	242	NA	NA	B (3.8%)	1.1	None	None	None	I13V,Q18E,E35D,R57RK,D60E,L63P	None	None	K103N	None	V35I,S48E,G196E,T200A,R211G		NA	NA	NA	K103N	None	NA	0	None	0	None	0	None	0	None	0	None	0	None	0	None
DC550_0140514_PR_RT	PR,RT	1	99	1	242	NA	NA	B (4.9%)	0	None	None	None	I13V,E35D,N37E,R41K,R57K,D60E,L63P,V82I	None	None	K103N	None	K122E,H208Q,R211S,F214L		NA	NA	NA	K103N	None	NA	0	None	0	None	0	None	0	None	0	None	0	None	1	H208Q
DC553_0110128_PR_RT	PR,RT	1	99	1	242	NA	NA	B (3.2%)	2.7	None	None	None	L10V,I15IV,L33I,R41K,A71T,T91TI,I93L	None	None	None	None	V60I,R83K,K103KR,K122E,D123S,I135T,S162SC,T165TI,I178IL,I195IT,G196GE,T200I,R211K		NA	NA	NA	None	None	NA	0	None	0	None	0	None	0	None	0	None	0	None	0	None
DC554_0110202_PR_RT	PR,RT	1	99	1	242	NA	NA	B (4.3%)	1.6	None	None	None	N37D,R41K,R57K,I64V,H69Y	None	None	None	None	V106VI,K122E,D123S,I135T,S162C,E169EK,K173E,D177E,I178L,G196R,T200A,R211K		NA	NA	NA	None	None	NA	0	None	0	None	0	None	0	None	0	None	0	None	0	None
DC556a_0120508_PR_RT	PR,RT	1	99	1	242	NA	NA	B (4.6%)	0.39	None	None	None	T12A,I15V,M36L,N37D,R57K,D60E,I62V,L63P,I93L	None	None	K103N	None	K43KQ,I47IL,A98S,Q174S,G196E,R211G,F214L		NA	NA	NA	K103N	None	NA	0	None	0	None	0	None	0	None	0	None	0	None	0	None
DC557a_0111210_PR_RT	PR,RT	1	99	1	242	NA	NA	B (2.8%)	0.88	None	None	None	T12S,L19V,N37A,L63P	None	None	None	None	R83K,K122E,D177DE,R211K		NA	NA	NA	None	None	NA	0	None	0	None	0	None	0	None	0	None	0	None	0	None
DC558_0110111_PR_RT	PR,RT	1	99	1	242	NA	NA	B (4.6%)	1.6	None	None	None	M36MI,R41K,R57K,D60E,L63P	M41L,D67G,K70A,L74I,V75I,L210W,T215D	I31L	V108I,H221Y	None	T27S,I31L,K64KR,S68G,W88S,V118I,K122E,S162Y,I178M,V179I,T200TA,I202IV		NA	NA	NA	M41L,D67G,L74I,L210W,T215D	None	NA	0	None	0	None	0	None	0	None	0	None	0	None	0	None
DC56_0140908_PR_RT	PR,RT	1	99	1	242	NA	NA	B (4.2%)	1.6	None	None	None	I15V,N37S,P39Q,I62V	D67DE,K70R,M184V,T215F,K219E	None	V108I	None	V21I,E42EK,S48SP,K49KR,P52PL,N54NT,T58TI,V60I,T69S,F77FS,I142IV,S162Y,K173T,V179I,T200A		NA	NA	NA	D67E,K70R,M184V,T215F,K219E	None	NA	0	None	0	None	0	None	0	None	0	None	1	E42K	3	P52PL,N54NT,F77FS
DC560a_0110225_PR_RT	PR,RT	1	99	1	242	NA	NA	B (2.4%)	0.2	None	None	None	T12I,E35D,N37S,R41K,L63P,I64V,V77I	None	None	None	None	V35I,K122E,I135R,R211K		NA	NA	NA	None	None	NA	0	None	0	None	0	None	0	None	0	None	0	None	0	None
DC561a_0111230_PR_RT	PR,RT	1	99	1	242	NA	NA	B (3.5%)	1.2	None	None	None	M36I,N37A,D60E,L63P,K70KR,V77I	None	None	None	None	K49R,V60I,I135V,K173KDEN,Q174QK		NA	NA	NA	None	None	NA	0	None	0	None	0	None	0	None	0	None	0	None	0	None
DC562_0110328_PR_RT	PR,RT	1	99	1	242	NA	NA	B (4.5%)	0.098	None	None	None	I13V,K14R,R41K,I64V,V77I	None	None	None	None	V35I,V118I,I135R,T165I,Q174QR,D177E,I195L,G196E,I202V,F214L,V241I		NA	NA	NA	None	None	NA	0	None	0	None	0	None	0	None	0	None	0	None	0	None
DC563_0110511_PR_RT	PR,RT	1	99	1	242	NA	NA	B (2.9%)	2.3	None	None	None	R41K,L63LP,V77I,I93L	T69TADN	None	None	None	T27S,V35I,K49KQ,V60I,S68G,K122KE,D123DE,I135T,I178IM,T200ILM,Q207E,R211K		NA	NA	NA	T69D	None	NA	0	None	0	None	0	None	0	None	0	None	0	None	0	None
DC564a_0110329_PR_RT	PR,RT	1	99	1	242	NA	NA	B (1.8%)	5.9	None	None	None	L10I,I13V,I15V,E35ED,M36MI,L63S	M41ML,T215TAIV	None	K103KN,V179VDE	T139R,I178F	V35I,R83K,D121DY,K122KE,D123E,T139TR,S162SCRW,D177DE,I178IFL,T200TAEK,R211RK		NA	NA	NA	M41L,K103N,T215IV	None	NA	0	None	0	None	0	None	0	None	0	None	0	None	0	None
DC565a_0110614_PR_RT	PR,RT	1	99	1	242	NA	NA	B (4.5%)	0.2	None	None	None	T12A,K20R,E35D,M36I,N37D,L63T,I72T,Q92QKR	None	None	None	None	T58S,S68G,D123E,R211K		NA	NA	NA	None	None	NA	0	None	0	None	0	None	0	None	0	None	0	None	0	None
DC566_0120503_PR_RT	PR,RT	1	99	1	242	NA	NA	B (4.2%)	0.098	None	None	None	T12A,I13V,R41K,D60E,L63P,H69Q,V77I,G86GR	D67N	None	None	None	A98S,K122E,I135T,T200A,Q207E		NA	NA	NA	D67N	None	NA	0	None	0	None	0	None	0	None	0	None	1	G86R	1	G86GR
DC567_0110414_PR_RT	PR,RT	1	99	1	242	NA	NA	B (4.1%)	0.78	None	None	None	I13V,K14R,R41K,K55R,D60DE,I62IV,L63HPQ,I64V,V77I	None	None	None	None	K22KR,V35VL,R83K,Q207E,R211K		NA	NA	NA	None	K55R	NA	0	None	0	None	0	None	0	None	0	None	0	None	0	None
DC568_0110228_PR_RT	PR,RT	1	99	1	242	NA	NA	B (3.5%)	0.29	None	None	None	I13V,R57K,L63HP,I64IV,V77I	None	None	None	None	D123E,I135T,Q174N,D177E,R211K		NA	NA	NA	None	None	NA	0	None	0	None	0	None	0	None	0	None	0	None	0	None
DC569_0110610_PR_RT	PR,RT	1	99	1	242	NA	NA	B (4.0%)	0.29	None	None	None	L19I,L63P,H69Q,I72L,V77I	None	None	None	None	K20R,K102KR,V118I,K122E,T165I,G196E,T200A,R211K,F214L		NA	NA	NA	None	None	NA	0	None	0	None	0	None	0	None	0	None	0	None	0	None
DC57_0140307_PR_RT	PR,RT	1	99	1	242	NA	NA	B (3.9%)	0	None	None	None	G16A,R41K	None	None	None	None	K49R,D123E,S162T,E169D,D177E,Q207E,R211K		NA	NA	NA	None	None	NA	0	None	0	None	0	None	0	None	0	None	0	None	0	None
DC571_0120615_PR_RT	PR,RT	1	99	1	242	NA	NA	B (5.5%)	0.098	None	None	None	E35D,N37D,R57K,D60E,L63P	None	None	None	None	V8I,V35I,V90I,A98S,I135V,W153WR,S162C,D177S,T200A,R211K		NA	NA	NA	None	None	NA	0	None	0	None	0	None	0	None	0	None	0	None	0	None
DC572_0121112_PR_RT	PR,RT	1	99	1	242	NA	NA	B (3.6%)	1.4	None	None	None	I13IV,I15IV,K43KR,I62V,L63P,V77I	None	None	None	None	S48T,K49R,K122P,I135T,A158S,T165I,K166T,Q174K,G196E,I202IV,Q207E		NA	NA	NA	None	None	NA	0	None	0	None	0	None	0	None	0	None	0	None	0	None
DC574a_0110713_PR_RT	PR,RT	1	99	1	242	NA	NA	B (3.5%)	1.3	None	None	None	R57RK,I62V,L63P,I64L,G68E,A71V,V77I,I93L	None	None	None	None	V35T,K122E,S162C,T200A,R211RS		NA	NA	NA	None	None	NA	0	None	0	None	0	None	0	None	0	None	0	None	0	None
DC575a_0110520_PR_RT	PR,RT	1	99	1	242	NA	NA	B (3.8%)	2.5	None	None	None	I15V,P39A,R41K,L63P,I64V,H69Y	M184MI	None	None	None	K122E,S162C,Q207E,R211K		NA	NA	NA	M184I	None	NA	0	None	0	None	0	None	0	None	0	None	0	None	0	None
DC576a_0111130_PR_RT	PR,RT	1	99	1	242	NA	NA	B (4.4%)	0.2	None	None	None	I15V,R41K,L63P,I64V,I72E	None	None	None	None	K49R,I50V,I135T,K173E,I202V		NA	NA	NA	None	None	NA	0	None	0	None	0	None	0	None	0	None	0	None	0	None
DC577_0110708_PR_RT	PR,RT	1	99	1	242	NA	NA	B (3.2%)	1.7	None	None	None	I13IV,P39Q,K43KR,Q61Q*,I62V,L63P,A71AT,V77I	None	None	None	None	V21I,V60I,K103KR,S162C,G196E,I202IV		NA	NA	NA	None	None	NA	0	None	0	None	0	None	1	Q61Q*	0	None	0	None	0	None
DC579_0110304_PR_RT	PR,RT	1	99	1	242	NA	NA	B (2.8%)	0.78	None	None	None	R41K,D60E,L63P,I72ST,V77I	None	None	None	None	V35T,K122E,K173KR,T200AV,R211K		NA	NA	NA	None	None	NA	0	None	0	None	0	None	0	None	0	None	0	None	0	None
DC581a_0110727_PR_RT	PR,RT	1	99	1	242	NA	NA	B (2.9%)	0.88	None	None	None	T12S,I13IV,E35D,N37T,R57K,L63P,V77I	None	None	None	None	V35VI,K103R,K122E,I135K,K173R,R211RK,F214L		NA	NA	NA	None	None	NA	0	None	0	None	0	None	0	None	0	None	0	None	0	None
DC582a_0111014_PR_RT	PR,RT	1	99	1	242	NA	NA	B (4.5%)	0.98	None	None	None	R41K,I62V,L63HN,V77I,I93L	None	None	None	None	E6DN,V35VI,D121Y,K122E,T165TI,Q174E,T200A,Q207E,R211K,F214L		NA	NA	NA	None	None	NA	0	None	0	None	0	None	0	None	0	None	0	None	0	None
DC583a_0111020_PR_RT	PR,RT	1	99	1	242	NA	NA	B (3.7%)	1.2	None	None	None	L10V,T12P,K14KR,I15IV,L19LI,N37C,R41RK,I62V,L63P,C67S	None	None	None	None	K22KR,V35I,S48E,D123E,I135T,S162A,D177E,R211K		NA	NA	NA	None	None	NA	0	None	0	None	0	None	0	None	0	None	0	None	0	None
DC584_0120112_PR_RT	PR,RT	1	99	1	242	NA	NA	B (2.5%)	3.1	None	None	None	N37NS,D60DE,L63AT,I72IV,V77I	None	None	None	None	R83K,D121H,K122E,K166KR,D177E,Q207E,R211K		NA	NA	NA	None	None	NA	0	None	0	None	0	None	0	None	0	None	0	None	0	None
DC585_0111111_PR_RT	PR,RT	1	99	1	242	NA	NA	B (4.3%)	0.39	None	None	None	L10I,I13V,I15V,R41K,R57K,L63P,I93L	None	None	None	None	V35T,V60I,V118I,D123E,D177E,T200I,R211Q,F214L		NA	NA	NA	None	None	NA	0	None	0	None	0	None	0	None	0	None	0	None	0	None
DC586a_0120104_PR_RT	PR,RT	1	99	1	242	NA	NA	B (3.7%)	1.2	None	None	None	D60E,Q61E,L63P,H69Q,V77I	M184MV	None	None	None	V35I,A98S,K122P,D177E,T200A		NA	NA	NA	M184V	None	NA	0	None	0	None	0	None	0	None	0	None	0	None	0	None
DC587a_0120118_PR_RT	PR,RT	1	99	1	242	NA	NA	B (4.0%)	0.98	None	None	None	Q18E,E35D,K45R,R57RK,D60E,L63P,I64V,V77I,I93L	None	None	None	None	K166R,R211K		NA	NA	NA	None	None	NA	0	None	0	None	0	None	0	None	0	None	0	None	0	None
DC588_0121116_PR_RT	PR,RT	1	99	1	242	NA	NA	B (4.9%)	0	None	None	None	I13V,I15V,R57K,L63P,I72V	K219N	None	E138K,Y181C	V179M	V8I,K20R,S162C,D177E,I178M,V179M,T200A,R211K		NA	NA	NA	Y181C,K219N	None	NA	0	None	0	None	0	None	0	None	0	None	0	None	0	None
DC589a_0131011_PR_RT	PR,RT	1	99	1	242	NA	NA	B (3.6%)	0.88	None	None	None	L19T,R41RK,R57K,I62V,L63P,I64L,V77I,I93L	None	None	K103KN	None	K101KQ,K102KR,K122E,S162C,G196E,R211G		NA	NA	NA	K103N	None	NA	0	None	0	None	0	None	0	None	0	None	0	None	0	None
DC58a_0120830_PR_RT	PR,RT	1	99	1	242	NA	NA	B (3.5%)	1.1	None	None	None	E35D,N37S,R41K,L63P	None	None	None	None	K20R,V35I,T39TA,R83K,K122KE,S162C,I178L,I195L,Q207QE,R211K,L228H		NA	NA	NA	None	None	NA	0	None	0	None	0	None	0	None	0	None	0	None	0	None
DC59_0130314_PR_RT	PR,RT	1	99	1	242	NA	NA	B (3.3%)	2.1	D30DN	N88ND	D30N,N88D	I13V,E35D,N37S,R57K,I62V,L63A,I64M,A71V,V77I	M41ML,L74V,M184MIV,L210LW,T215Y	L228R	L100I,K103KN	None	E28EAPQ,K122E,D123DN,I135IT,S162SN,R211K,E224D,L228LR		NA	NA	NA	M41L,L74V,L100I,K103N,M184IV,L210W,T215Y	None	NA	0	None	0	None	0	None	0	None	0	None	0	None	1	E28EAPQ
DC590_0130807_PR_RT	PR,RT	1	99	1	242	NA	NA	B (3.2%)	2.2	None	None	None	L10LV,I13IV,M36MI,L63A,I64IV	None	None	Y188Y*FL	None	K102Q,K122P,I135IV,I142IT,A158AS,T165TI,K173E,V179VI,I202IV		NA	NA	NA	Y188L	None	NA	0	None	0	None	0	None	1	Y188Y*FL	0	None	0	None	0	None
DC591_0120604_PR_RT	PR,RT	1	99	1	242	NA	NA	B (5.1%)	0.098	None	None	None	L10V,I13V,M36I,R41K,K45KR,I64V	None	None	None	None	V60I,R83K,T139L,S162Y,E169D,T200A,Q207E,R211K		NA	NA	NA	None	None	NA	0	None	0	None	0	None	0	None	0	None	0	None	0	None
DC592_0120411_PR_RT	PR,RT	1	99	1	242	NA	NA	B (3.2%)	2.2	None	None	None	L10I,I13V,L63P,C67S,V77I	None	None	None	None	V35I,R83K,K122KE,D123DE,D177E,I178LM,E194D,Q197E		NA	NA	NA	None	None	NA	0	None	0	None	0	None	0	None	0	None	0	None	0	None
DC593a_0120319_PR_RT	PR,RT	1	99	1	242	NA	NA	B (3.2%)	2.3	None	None	None	R57K,L63P,I64V	None	None	None	None	R83K,D123E,K166R,G196E,I202V		NA	NA	NA	None	None	NA	0	None	0	None	0	None	0	None	0	None	0	None	0	None
DC595_0121015_PR_RT	PR,RT	1	99	1	242	NA	NA	B (3.1%)	0.68	None	None	None	Q18L,L63P,I64V,V77I,I93L	None	None	None	None	S68G,I178IM,T200A		NA	NA	NA	None	None	NA	0	None	0	None	0	None	0	None	0	None	0	None	0	None
DC596a_0120221_PR_RT	PR,RT	1	99	1	242	NA	NA	B (2.7%)	1.5	None	None	None	I15IV,H69Q	None	None	None	None	R83K,D123E,I135T,K166KR,D177E,I178IV		NA	NA	NA	None	None	NA	0	None	0	None	0	None	0	None	0	None	0	None	0	None
DC597_0120511_PR_RT	PR,RT	1	99	1	242	NA	NA	B (3.3%)	0.2	None	None	None	T12S,L19V,I62V,L63P,C67Y,H69HY,I72V	None	None	None	None	E6D,K43R,D177N,T200A,I202V,F214L		NA	NA	NA	None	None	NA	0	None	0	None	0	None	0	None	0	None	0	None	0	None
DC598_0120621_PR_RT	PR,RT	1	99	1	242	NA	NA	B (3.8%)	0.39	None	None	None	E35D,L63P,V77I,I93L	None	None	None	None	D123N,I142V,K166T,I178L,R211K		NA	NA	NA	None	None	NA	0	None	0	None	0	None	0	None	0	None	0	None	0	None
DC5a_0120327_PR_RT	PR,RT	1	99	1	242	NA	NA	B (2.9%)	1.5	None	None	None	L19I,H69Q	None	None	K103N,V108VI	None	P4S,I178M,D192DN,Q197E,R211K		NA	NA	NA	K103N	None	NA	0	None	0	None	0	None	0	None	0	None	0	None	0	None
DC600a_0130924_PR_RT	PR,RT	1	99	1	242	NA	NA	B (2.0%)	2.1	None	None	None	R41K,L63P,H69N	None	None	None	None	K11KR,V35I,R83K,K173KT,T200TI		NA	NA	NA	None	None	NA	0	None	0	None	0	None	0	None	0	None	0	None	0	None
DC601_0120615_PR_RT	PR,RT	1	99	1	242	NA	NA	B (3.9%)	1.1	None	None	None	T12TP,K14KR,L19LI,R41K,L63P,V77I,I93L	None	None	None	None	V35I,S48E,K103KR,V111VG,D123E,I135T,T200I,Q207N,R211K,F214FL		NA	NA	NA	None	None	NA	0	None	0	None	0	None	0	None	0	None	0	None	0	None
DC602_0130130_PR_RT	PR,RT	1	99	1	242	NA	NA	B (4.1%)	0.2	None	None	None	L10V,M36MI,D60E,I62V,L63PS	None	None	None	None	D121Y,K122E,I135T,F171Y,D177G,G196E		NA	NA	NA	None	None	NA	0	None	0	None	0	None	0	None	0	None	0	None	0	None
DC603a_0120606_PR_RT	PR,RT	1	99	1	242	NA	NA	B (2.4%)	2.2	None	None	None	E21EK,M36MI,R57K,L63P,V77I	None	None	None	None	V35I,I50IV,R83K,K122E,K173KR,I202V,R211RK		NA	NA	NA	None	None	NA	0	None	0	None	0	None	0	None	0	None	0	None	0	None
DC604_0121102_PR_RT	PR,RT	1	99	1	242	NA	NA	B (4.9%)	0.29	None	None	None	T12S,K14V,L19K,L33V,R41K,I64V	None	None	None	None	V35I,K49R,I50V,R83K,E169D,K173R,I202V,R211K		NA	NA	NA	None	None	NA	0	None	0	None	0	None	0	None	0	None	0	None	0	None
DC605_0120703_PR_RT	PR,RT	1	99	1	242	NA	NA	B (4.4%)	0.2	None	None	None	R41K,D60E,Q61E,I64V,K70T,I72R,V77I	None	None	None	None	R83K,K102Q,K122E,S162Y,K173R,Q174E,I202V,Q207E		NA	NA	NA	None	None	NA	0	None	0	None	0	None	0	None	0	None	0	None	0	None
DC606_0120209_PR_RT	PR,RT	1	99	1	242	NA	NA	B (4.9%)	0.78	None	None	None	T12A,L19I,R41K,I62V,L63PS,C67CY,V77I,I93L	None	None	K103N	None	E6D,K64R,E89EG,D123E,T200V,R211K		NA	NA	NA	K103N	None	NA	0	None	0	None	0	None	0	None	0	None	0	None	1	E89EG
DC607_0120306_PR_RT	PR,RT	1	99	1	242	NA	NA	B (4.2%)	0.98	None	None	None	T12K,G16E,R41K,R57K,D60E,I62V,L63T,I72IT,V77I,I93L	None	None	None	None	E36D,K122E,I135T,K173E,I178L,K201KR,Q207A,R211K,F214L		NA	NA	NA	None	None	NA	0	None	0	None	0	None	0	None	0	None	0	None	0	None
DC60a_0110714_PR_RT	PR,RT	1	99	1	242	NA	NA	B (4.7%)	0.098	None	None	None	T12P,K14R,M36I,N37D,L63P,I64M,I93L	T215L	None	E138EG	None	E28A,K101Q,K102Q,D123E,I135T,I142V,S162C,E169D		NA	NA	NA	None	None	NA	0	None	0	None	0	None	0	None	0	None	0	None	0	None
DC61_0130910_PR_RT	PR,RT	1	99	1	242	NA	NA	B (3.4%)	1.1	None	None	None	I62V,L63P,C67Y,H69Q,V77I	None	None	None	None	D177E,V179I		NA	NA	NA	None	None	NA	0	None	0	None	0	None	0	None	0	None	0	None	0	None
DC610_0120402_PR_RT	PR,RT	1	99	1	242	NA	NA	B (4.9%)	0.68	None	None	None	T12E,I13V,N37F,R57RK,I62V,L63P,I64V,C67CY	None	None	None	None	V8VI,S68G,D123E,I135T,V179C,G196GE,T200E,R211K		NA	NA	NA	None	None	NA	0	None	0	None	0	None	0	None	0	None	0	None	1	N37F
DC611_0150602_PR_RT	PR,RT	1	99	1	242	NA	NA	B (3.9%)	0.39	L90M	None	L90M	R41K,L63P,I93L	Y115F,M184V	None	None	None	I2FV,K122E,D123N,T139A,S162C,G196E,T200A,Q207E		NA	NA	NA	Y115F,M184V	None	NA	0	None	0	None	0	None	0	None	0	None	0	None	0	None
DC612a_0120319_PR_RT	PR,RT	1	99	1	242	NA	NA	B (3.9%)	1.1	None	None	None	M36I,N37D,L63P	None	None	K103N	None	V35I,K122Q,I178L,R211K		NA	NA	NA	K103N	None	NA	0	None	0	None	0	None	0	None	0	None	0	None	0	None
DC613_0120702_PR_RT	PR,RT	1	99	1	242	NA	NA	B (4.1%)	0	None	None	None	M36I,R57K,L63P,H69Q,I72V	None	None	None	None	K20R,R83K,K101R,K126Q,I135R,S162Y		NA	NA	NA	None	None	NA	0	None	0	None	0	None	0	None	0	None	0	None	0	None
DC615_0120503_PR_RT	PR,RT	1	99	1	242	NA	NA	B (5.3%)	0.88	None	None	None	E35D,N37H,R41K,L63P,A71T,I72E,V77I,I93L	None	None	None	None	D123E,K173Q,D177E,E204EAKT,Q207E,R211K,F214L		NA	NA	NA	None	None	NA	0	None	0	None	0	None	0	None	0	None	0	None	0	None
DC616a_0120423_PR_RT	PR,RT	1	99	1	242	NA	NA	B (6.0%)	0.88	M46I,I54V,L76V,V82A	L10F,L33F	M46I,I54V,L76V,V82A	I13V,R57K,Q61E,L63LP,I64IL,I66IV,L89M	None	None	None	None	I50V,V60I,R83K,V90I,I142V,S162Y,T200I,R211K		NA	NA	NA	None	I66V	NA	0	None	0	None	0	None	0	None	0	None	0	None	0	None
DC617a_0120430_PR_RT	PR,RT	1	99	1	242	NA	NA	B (5.0%)	0	None	None	None	T12A,N37D,K43R,I62V,L63S,A71T,V77I,I93L	None	None	None	None	D123E,S162A,G196E,T200A,L210F		NA	NA	NA	None	None	NA	0	None	0	None	0	None	0	None	0	None	0	None	0	None
DC618a_0120330_PR_RT	PR,RT	1	99	1	242	NA	NA	B (3.4%)	0.68	None	None	None	L33V,R41K,R57K,D60E,I62V,L63P,I64V,I93L	None	None	None	None	I178L,Q197K,Q207QR,R211K		NA	NA	NA	None	None	NA	0	None	0	None	0	None	0	None	0	None	0	None	0	None
DC619_0120319_PR_RT	PR,RT	1	99	1	242	NA	NA	B (4.7%)	0.49	None	None	None	T12S,E35D,M36I,D60E,I62V,L63P,A71T	K219N	None	V108VI	None	K43R,V60I,S68G,K122P,I135T,D177E,I178M,R211K,F214FL		NA	NA	NA	K219N	None	NA	0	None	0	None	0	None	0	None	0	None	0	None	0	None
DC620a_0120316_PR_RT	PR,RT	1	99	1	242	NA	NA	B (4.2%)	0	None	None	None	G16E,P39S,L63P,I72V,V77I,I93L	None	None	None	None	R211K		NA	NA	NA	None	None	NA	0	None	0	None	0	None	0	None	0	None	0	None	0	None
DC622_0120625_PR_RT	PR,RT	1	99	1	242	NA	NA	B (4.7%)	0	None	None	None	L10I,I13V,L33V,N37C,R41K,I62V,L63P,I64V,C67Y,I93L	None	None	None	None	V35M,T39A,N54H,K64R,I135V,T139A,T200A,E204D		NA	NA	NA	None	None	NA	0	None	0	None	0	None	0	None	0	None	0	None	1	N54H
DC623a_0120830_PR_RT	PR,RT	1	99	1	242	NA	NA	B (4.0%)	1.6	None	None	None	E35D,N37AT,R57K,L63P,I72E,L89LM	None	None	None	None	K20R,T69S,W88C,D121DY,K122KE,D123DEKN,T165I,P176PS,D177DE,T200A,R211RK,F214L		NA	NA	NA	None	None	NA	0	None	0	None	0	None	0	None	0	None	0	None	0	None
DC624a_0120904_PR_RT	PR,RT	1	99	1	242	NA	NA	B (3.7%)	1.5	None	None	None	L33V,M36MI,R41RK,R57K,L63X,I64V,E65ED,I72V	None	None	V108VI	None	V35IL,T39A,K102Q,D121Y,K122E,S162C,F171Y,D177DE,I178M,V179VI,L193LF,G196E		NA	NA	NA	None	None	NA	0	None	0	None	0	None	0	None	1	L63X	0	None	0	None
DC625_0120614_PR_RT	PR,RT	1	99	1	242	NA	NA	B (4.6%)	0.78	None	None	None	E35ED,R57K,L63P,I64L,H69Q,A71T,V77I	None	None	None	None	V35I,R83K,D121Y,K122E,S162C,D177E,I178L,R211Q		NA	NA	NA	None	None	NA	0	None	0	None	0	None	0	None	0	None	0	None	0	None
DC626_0120529_PR_RT	PR,RT	1	99	1	242	NA	NA	B (3.8%)	0.39	None	None	None	E35D,M36I,R57K,L63P,I64V,V77I	None	None	None	None	E6D,K20R,R83K,V90I,S162A,T200A,L210M		NA	NA	NA	None	None	NA	0	None	0	None	0	None	0	None	0	None	0	None	0	None
DC628a_0140520_PR_RT	PR,RT	1	99	1	242	NA	NA	B (4.6%)	0.98	None	None	None	K14KR,L33I,M36MI,I62V,L63P,I64IL,G68E,A71V,I93L	L210W,T215E	None	None	None	V35M,I135L,S162C,K173E,G196E,R211K		NA	NA	NA	L210W,T215E	None	NA	0	None	0	None	0	None	0	None	0	None	0	None	0	None
DC629_0130328_PR_RT	PR,RT	1	99	1	242	NA	NA	B (3.2%)	0.88	None	None	None	G16GE,E35EDKN,N37S,P39PS,R41K	None	D218E	None	None	K11R,E29EK,A98S,K101KR,K122E,I142V,E203D,D218DE		NA	NA	NA	None	None	NA	0	None	0	None	0	None	0	None	0	None	0	None	0	None
DC62a_0120321_PR_RT	PR,RT	1	99	1	242	NA	NA	B (3.6%)	0.098	None	None	None	L63S,V77I	K65R,M184V	None	L100I,K103N	None	K20R,I47V,T58S,D123E,K173N,R211S		NA	NA	NA	K65R,L100I,K103N,M184V	None	NA	0	None	0	None	0	None	0	None	0	None	0	None	1	I47V
DC63_0110620_PR_RT	PR,RT	1	99	1	242	NA	NA	B (3.6%)	0.39	None	None	None	G16E,L33V,N37A,P39S,I64IV	M184V	None	K103N	None	P14PL,K49R,K122E,I135L		NA	NA	NA	K103N,M184V	None	NA	0	None	0	None	0	None	0	None	0	None	0	None	0	None
DC630a_0120402_PR_RT	PR,RT	1	99	1	242	NA	NA	B (4.4%)	0.49	None	None	I85V	T12P,K14KR,M36L,L63P,I64V,K70R,V77VI,I85V	D67N,K219Q	D218E	None	None	S48E,V60I,S68G,V90I,I135T,K173E,Q174R,V179I,G196E,R211K,D218E		NA	NA	NA	D67N,K219Q	I85V	NA	0	None	0	None	0	None	0	None	0	None	0	None	0	None
DC631_0150520_PR_RT	PR,RT	1	99	1	242	NA	NA	B (4.1%)	1.1	None	None	None	I15V,R41K,L63A,H69Y,V77VI	None	None	None	None	V35IM,K49E,I50V,V179I,I202IV		NA	NA	NA	None	None	NA	0	None	0	None	0	None	0	None	0	None	0	None	0	None
DC632_0120301_PR_RT	PR,RT	1	99	1	242	NA	NA	B (4.7%)	0.29	None	None	None	T12N,E35ED,N37NS,L63P,H69Q,K70R,V77I	None	None	None	None	E6D,V8I,V60I,D121Y,K122E,I135T,D177E,V179A,T200A,Q207A,R211K		NA	NA	NA	None	None	NA	0	None	0	None	0	None	0	None	0	None	0	None	0	None
DC634a_0110919_PR_RT	PR,RT	1	99	1	242	NA	NA	B (4.0%)	0.29	None	None	None	T12S,L19I,E35D,L63P,I64V	None	None	None	None	K20R,V35I,V60I,S68G,K122E,D123N,I135T,D177E,V189I,I195L,T200I,F214L		NA	NA	NA	None	None	NA	0	None	0	None	0	None	0	None	0	None	0	None	0	None
DC636_0110329_PR_RT	PR,RT	1	99	1	242	NA	NA	B (4.2%)	1.1	None	None	None	L10LV,I15IV,N37S,I62IV,L63C,V77I	None	None	None	None	V35T,D123E,I178M,R211K		NA	NA	NA	None	None	NA	0	None	0	None	0	None	0	None	0	None	0	None	0	None
DC637_0110308_PR_RT	PR,RT	1	99	1	242	NA	NA	B (4.6%)	0.98	None	None	None	T12S,I15IV,K20R,E35DN,M36I,R41K,R57RK	None	None	None	None	K11KR,I142V,S162A,E169A,K173E,Q197QR,T200AV,E203EG,Q207E		NA	NA	NA	None	None	NA	0	None	0	None	0	None	0	None	0	None	0	None	0	None
DC639_0110803_PR_RT	PR,RT	1	99	1	242	NA	NA	B (3.3%)	1.9	None	None	None	T12A,I15IV,E35D,P39Q,K43R,R57K,I62V,L63P,A71V,I72IT,I93L	None	None	None	None	K102KQ,S134N,I135V,S162A,R211RK		NA	NA	NA	None	None	NA	0	None	0	None	0	None	0	None	0	None	0	None	0	None
DC64_0130329_PR_RT	PR,RT	1	99	1	242	NA	NA	B (4.0%)	0	None	None	None	I15V,L19Q,M36I,L63S	None	None	None	None	R83K,S162A,I167V,K173T,T200A,Q207E		NA	NA	NA	None	None	NA	0	None	0	None	0	None	0	None	0	None	0	None	0	None
DC640_0111121_PR_RT	PR,RT	1	99	1	242	NA	NA	B (3.7%)	1.5	None	None	None	R57RK,L63Q	None	None	None	None	K49R,R83K,S162A,D177E,G196E		NA	NA	NA	None	None	NA	0	None	0	None	0	None	0	None	0	None	0	None	0	None
DC641_0120626_PR_RT	PR,RT	1	99	1	242	NA	NA	B (2.7%)	1.8	None	None	None	I13V,I15IV,R41K,D60E,Q61E,I62V,I64V	None	None	None	None	E6D,T39TA,A98S,D123DE,V179I,V189VI,G196DE,R211K		NA	NA	NA	None	None	NA	0	None	0	None	0	None	0	None	0	None	0	None	0	None
DC642a_0111025_PR_RT	PR,RT	1	99	1	242	NA	NA	B (2.7%)	2.1	None	None	None	I15IV,E35D,M36MI,I62IV,L63P,I93L	None	None	None	None	K20R,K102Q,K122E,I135V,S162C,K173KE,I178IM,T200KR,R211KQ		NA	NA	NA	None	None	NA	0	None	0	None	0	None	0	None	0	None	0	None	0	None
DC644_0120703_PR_RT	PR,RT	1	99	1	242	NA	NA	B (3.3%)	0.98	None	None	None	T12S,E35D,M36L,I62V,L63P,H69Q	None	None	None	None	K64R,K102KQ,I135T,S162SN,Q174QH,G196E		NA	NA	NA	None	None	NA	0	None	0	None	0	None	0	None	0	None	0	None	0	None
DC645a_0120501_PR_RT	PR,RT	1	99	1	242	NA	NA	B (3.6%)	0	None	None	None	G16E,P39S,K43R,L63P,I72V,V77I,I93L	None	None	None	None	None		NA	NA	NA	None	None	NA	0	None	0	None	0	None	0	None	0	None	0	None	0	None
DC646_0120702_PR_RT	PR,RT	1	99	1	242	NA	NA	B (3.1%)	0.29	None	None	None	E35D,N37S,R41K,R57K,D60E,I62V,L63Q,I64IL,E65ED	None	None	None	None	K49KR,K64R,D121H,K122E,D177E		NA	NA	NA	None	None	NA	0	None	0	None	0	None	0	None	0	None	0	None	0	None
DC648_0140627_PR_RT	PR,RT	1	99	1	242	NA	NA	B (4.1%)	0.68	None	None	None	D60E,L63P,I72E,V77I	None	None	None	None	K20R,V35I,V60I,I135R,K173T,T200TI,I202V,R211K,F214L		NA	NA	NA	None	None	NA	0	None	0	None	0	None	0	None	0	None	0	None	0	None
DC65_0110322_PR_RT	PR,RT	1	99	1	242	NA	NA	B (3.6%)	0.98	None	None	None	L10V,Q18L,L63S	None	None	G190GA,P225PH,M230ML	None	K49R,D123E,A158AS,S162C,E169D,T200A,R211G		NA	NA	NA	G190A,P225H,M230L	None	NA	0	None	0	None	0	None	0	None	0	None	0	None	0	None
DC651a_0110224_PR_RT	PR,RT	1	99	1	242	NA	NA	B (2.7%)	1.4	None	None	None	R57RK	None	None	None	None	K20KR,K32KR,K43R,R83K,T200TA		NA	NA	NA	None	None	NA	0	None	0	None	0	None	0	None	0	None	0	None	0	None
DC653_0120717_PR_RT	PR,RT	1	99	1	242	NA	NA	B (3.5%)	0.39	None	None	None	H69Q	None	None	None	None	V21VI,V60I,I178M,R211K		NA	NA	NA	None	None	NA	0	None	0	None	0	None	0	None	0	None	0	None	0	None
DC655a_0121101_PR_RT	PR,RT	1	99	1	242	NA	NA	B (4.7%)	0.098	None	None	None	T12I,M36I,R41K,I62V,L63T,I64V,I72V	None	None	None	None	A98S,K104N,K122E,I135R,P176PS,T200A,R211K,F214L		NA	NA	NA	None	None	NA	0	None	0	None	0	None	0	None	0	None	0	None	0	None
DC656a_0120716_PR_RT	PR,RT	1	99	1	242	NA	NA	B (3.3%)	1.2	None	Q58E	None	M36MI,I62V,L63PS,A71AT	None	None	None	None	K122P,I135V,S162C,D177E,I178M		NA	NA	NA	None	None	NA	0	None	0	None	0	None	0	None	0	None	0	None	0	None
DC657a_0120619_PR_RT	PR,RT	1	99	1	242	NA	NA	B (3.8%)	0.2	None	None	None	N37S,R41K,I64V	None	None	None	None	K11R,K122PQ,I135AV,S162C,D177E,T200A,Q207E,R211K		NA	NA	NA	None	None	NA	0	None	0	None	0	None	0	None	0	None	0	None	0	None
DC661_0121004_PR_RT	PR,RT	1	99	1	242	NA	NA	B (4.0%)	0.68	None	None	None	N37D,D60E,I62IV,L63P,H69HY,Q92E	None	None	None	None	T165TI,I178M,Q207E,R211K		NA	NA	NA	None	None	NA	0	None	0	None	0	None	0	None	0	None	0	None	0	None
DC662a_0150422_PR_RT	PR,RT	1	99	1	242	NA	NA	B (3.4%)	0.2	None	None	None	N37C,I64V	M184V	None	None	None	V35L,T39S,K49R,R83K,D123E,D177E		NA	NA	NA	M184V	None	NA	0	None	0	None	0	None	0	None	0	None	0	None	0	None
DC663_0120530_PR_RT	PR,RT	1	99	1	242	NA	NA	B (3.9%)	0.78	None	None	None	E35D,D60E,I62V,L63P,A71T,I72M	None	None	None	None	E6D,V35I,E53D,K104KR,D177E,Q197K,T200I		NA	NA	NA	None	None	NA	0	None	0	None	0	None	0	None	0	None	0	None	0	None
DC664a_0120629_PR_RT	PR,RT	1	99	1	242	NA	NA	B (5.0%)	0.2	None	None	None	T12A,I15V,M36L,N37D,R57K,D60E,I62V,L63P,I72V,I93L	None	None	None	None	A98S,Q174S,G196E,R211G,F214L		NA	NA	NA	None	None	NA	0	None	0	None	0	None	0	None	0	None	0	None	0	None
DC666_0120725_PR_RT	PR,RT	1	99	1	242	NA	NA	B (5.0%)	0.098	None	None	None	I15V,G16GE,E35D,M36I,P39S,R41K,I62V,L63A,H69Y,I72V	None	None	None	None	A98S,T200A,Q207K,R211Q		NA	NA	NA	None	None	NA	0	None	0	None	0	None	0	None	0	None	0	None	0	None
DC667_0120710_PR_RT	PR,RT	1	99	1	242	NA	NA	B (4.3%)	0.49	None	None	None	I13V,R41K,D60E,I62V,L63P,V77I	None	None	None	None	K20R,I135V,S162C,N175HY,I178IM		NA	NA	NA	None	None	NA	0	None	0	None	0	None	0	None	0	None	0	None	0	None
DC669_0121115_PR_RT	PR,RT	1	99	1	242	NA	NA	B (3.3%)	1.4	None	None	None	L19I,L63T	None	None	None	None	E6A,K20R,K122E,T200E,R211RK,F214L		NA	NA	NA	None	None	NA	0	None	0	None	0	None	0	None	0	None	0	None	0	None
DC66a_0120223_PR_RT	PR,RT	1	99	1	242	NA	NA	B (5.0%)	0	None	None	None	G16E,E35D,M36V,P39S,R41K,R57K,D60E,L63P,A71V,I93L	L210W,T215D	None	E138K,Y181C,Y188L,H221Y	None	V35L,I50V,S68G,K122E,F171Y,V179I,T200A,R211K		NA	NA	NA	Y181C,Y188L,L210W,T215D	None	NA	0	None	0	None	0	None	0	None	0	None	0	None	0	None
DC67_0110519_PR_RT	PR,RT	1	99	1	242	NA	NA	B (3.0%)	0.59	None	None	None	N37E,L63FS	None	None	None	None	D123E,G196E		NA	NA	NA	None	None	NA	0	None	0	None	0	None	0	None	0	None	0	None	0	None
DC670_0120918_PR_RT	PR,RT	1	99	1	242	NA	NA	B (4.1%)	0.39	None	None	None	I13V,N37D,L63P	None	None	None	None	V21I,V35M,V60VI,A98S,D123E,I135T,S162C,K173Q,T200A,R211K,E224D		NA	NA	NA	None	None	NA	0	None	0	None	0	None	0	None	0	None	0	None	0	None
DC671_0130502_PR_RT	PR,RT	1	99	1	242	NA	NA	B (4.2%)	0.2	None	None	None	T12S,I13V,L19I,E35D,L63P,I64V	None	None	None	None	K20R,V35I,T39TA,V60I,S68G,K122E,D123N,I135T,D177E,V189I,I195L,T200I,F214L		NA	NA	NA	None	None	NA	0	None	0	None	0	None	0	None	0	None	0	None	0	None
DC672_0120921_PR_RT	PR,RT	1	99	1	242	NA	NA	B (5.2%)	0.098	None	None	None	N37S,R41K,L63P,A71T,I72E,V77I	None	None	None	None	K49R,I50V,R83K,S162A,E169D,K173R,G196E,T200A,R211K		NA	NA	NA	None	None	NA	0	None	0	None	0	None	0	None	0	None	0	None	0	None
DC673a_0110919_PR_RT	PR,RT	1	99	1	242	NA	NA	B (4.0%)	0.59	None	None	None	Q18H,R41K,L63P,H69Y,I72EV	M184V	None	None	None	V35M,K122E,S162A,I178IL,G213GE,F214L		NA	NA	NA	M184V	None	NA	0	None	0	None	0	None	0	None	0	None	0	None	0	None
DC674_0120628_PR_RT	PR,RT	1	99	1	242	NA	NA	B (4.0%)	0.98	None	None	None	L33LV,E35D,N37Q,R41K,L63P,I93L	None	None	None	None	V35L,E36D,T39A,S68N,I135T,E169D,Q174R,T200A,F214L		NA	NA	NA	None	None	NA	0	None	0	None	0	None	0	None	0	None	0	None	0	None
DC675_0120302_PR_RT	PR,RT	1	99	1	242	NA	NA	B (3.7%)	1.3	None	None	None	I13V,P39S,I64V,V77VI	None	None	None	None	K11R,K122E,I135T,T165I,G196E,F214L,V241I		NA	NA	NA	None	None	NA	0	None	0	None	0	None	0	None	0	None	0	None	0	None
DC676_0120727_PR_RT	PR,RT	1	99	1	242	NA	NA	B (1.3%)	2.8	None	None	None	Q18IL,I62IV,L63P,C67CY	None	None	None	None	K43KR,K49KR		NA	NA	NA	None	None	NA	0	None	0	None	0	None	0	None	0	None	0	None	0	None
DC677_0120725_PR_RT	PR,RT	1	99	1	242	NA	NA	B (3.8%)	2.6	None	None	None	E35D,N37S,R41K,R57K,I62IV,L63S,I64V,H69HY,V77I	None	None	None	None	D123DE,I142IT,K166R,K173T,Q197E,T200TA,R211K		NA	NA	NA	None	None	NA	0	None	0	None	0	None	0	None	0	None	0	None	0	None
DC678_0121211_PR_RT	PR,RT	1	99	1	242	NA	NA	B (4.9%)	0.2	None	None	None	L63P,C67S,H69Q,I72V,V77I	None	None	None	None	S68G,K122P,T128TS,T139A,K173Q,P176S,D177DE,I178M		NA	NA	NA	None	None	NA	0	None	0	None	0	None	0	None	0	None	0	None	0	None
DC679_0120813_PR_RT	PR,RT	1	99	1	242	NA	NA	B (4.9%)	1.3	None	None	None	I13V,I15V,P39T,R41K,I62V,L63P,I64V,V77I	None	None	None	None	D123E,A158S,T165I,K173DN,I178V,T200A,I202V,R211K		NA	NA	NA	None	None	NA	0	None	0	None	0	None	0	None	0	None	0	None	0	None
DC68_0130830_PR_RT	PR,RT	1	99	1	242	NA	NA	B (2.8%)	2.4	None	None	None	E35D,M36I,R41K,K45R,R57K,I62IV,L63AEPQ,I64IV,E65ED,I93IV	None	None	None	None	V35VI,V60VI,K122E,I135V,S162C,T200A,I202IV,Q207QE		NA	NA	NA	None	None	NA	0	None	0	None	0	None	0	None	0	None	0	None	0	None
DC680_0121026_PR_RT	PR,RT	1	99	1	242	NA	NA	B (3.5%)	0.098	None	None	None	Q18H,N37S,R57K,L63P,C67S,V77I	None	None	None	None	P4S,R83K,G196E		NA	NA	NA	None	None	NA	0	None	0	None	0	None	0	None	0	None	0	None	0	None
DC681_0120815_PR_RT	PR,RT	1	99	1	242	NA	NA	B (3.6%)	0.39	None	None	None	I62V,L63S	None	None	None	None	K11R,K101R,D123E,I142M,S162C		NA	NA	NA	None	None	NA	0	None	0	None	0	None	0	None	0	None	0	None	0	None
DC682_0120605_PR_RT	PR,RT	1	99	1	242	NA	NA	B (3.3%)	0.59	None	None	None	K20R,E35D,N37S,R41K,R57K,L63AP,A71V,I93L	None	None	None	None	I135M,I142IT,S162Y,D177E,I178IV,Q207R,R211E		NA	NA	NA	None	None	NA	0	None	0	None	0	None	0	None	0	None	0	None	0	None
DC683_0120224_PR_RT	PR,RT	1	99	1	242	NA	NA	B (4.7%)	0.39	None	None	None	I13V,M36I,N37S,I62V,L63P,I64L,H69Y,I72V	M41L,T215S	None	None	None	P4PT,E6A,K22R,T39A,W88C,D123E,D177E,E203D,Q207E,R211K		NA	NA	NA	M41L,T215S	None	NA	0	None	0	None	0	None	0	None	0	None	0	None	0	None
DC684_0120531_PR_RT	PR,RT	1	99	1	242	NA	NA	B (4.0%)	0.49	None	None	None	G17E,M36I,L63T,I64V,E65D	None	None	None	None	P4PS,E6EK,K22KR,V111VI,G196E,F214L,V241I		NA	NA	NA	None	None	NA	0	None	0	None	0	None	0	None	0	None	0	None	0	None
DC685_0131028_PR_RT	PR,RT	1	99	1	242	NA	NA	B (4.2%)	0.88	None	None	None	D60E,L63P,I72E	None	None	None	None	K20R,V35I,G45GE,V118VI,I135R,K173T,T200I,I202V,R211X,F214L		NA	NA	NA	None	None	NA	0	None	0	None	0	None	0	None	1	R211X	0	None	0	None
DC686_0120830_PR_RT	PR,RT	1	99	1	242	NA	NA	B (4.5%)	0.88	None	None	None	I15V,K20R,E35D,M36I,N37D,K43Q,L63T,I72T	None	None	E138A	None	S68G,Q145C,I178M,R211K		NA	NA	NA	None	None	NA	0	None	0	None	0	None	0	None	0	None	0	None	0	None
DC687_0120927_PR_RT	PR,RT	1	99	1	242	NA	NA	B (2.9%)	2.9	None	None	None	N37D,L63P,C67S,I72M,V77I	None	None	None	None	K20R,T39TA,K49R,K82KR,R83K,D123E,T165I,D177E,I178IV,G196E,F214FL		NA	NA	NA	None	None	NA	0	None	0	None	0	None	0	None	0	None	0	None	0	None
DC688_0131216_PR_RT	PR,RT	1	99	1	242	NA	NA	B (2.6%)	0.68	None	None	None	R41K	None	None	None	None	D123E,S162C,D177E,I178M		NA	NA	NA	None	None	NA	0	None	0	None	0	None	0	None	0	None	0	None	0	None
DC689_0121113_PR_RT	PR,RT	1	99	1	242	NA	NA	B (3.8%)	0	None	None	None	I13V,L33V,N37A,I62V,L63S,I64V	None	None	K103N	None	K122E,I178M,Q207K,R211K		NA	NA	NA	K103N	None	NA	0	None	0	None	0	None	0	None	0	None	0	None	0	None
DC69_0130626_PR_RT	PR,RT	1	99	1	242	NA	NA	B (3.1%)	1.9	M46I,I54V,L90M	None	M46I,I54V,L90M	L10I,I13V,D60E,I62V,L63P,L89LM,I93L	K65R,L74V,Y115F	None	K103N,Y181YC,G190A	None	K20R,V21VI,S68N,K102KR,G196K,T200A,F214L		NA	NA	NA	K65R,L74V,K103N,Y115F,Y181C,G190A	None	NA	0	None	0	None	0	None	0	None	0	None	0	None	0	None
DC690_0120730_PR_RT	PR,RT	1	99	1	242	NA	NA	B (3.2%)	0.88	None	None	None	L63P,C67CDGY,V77VI	None	None	None	None	K101KR,K122E,I135V,S162C		NA	NA	NA	None	None	NA	0	None	0	None	0	None	0	None	0	None	0	None	0	None
DC692a_0120814_PR_RT	PR,RT	1	99	1	242	NA	NA	B (3.9%)	0.2	None	None	None	R41K,L63S,A71T,V77I,I93L	None	None	None	None	S162A,G196E,T200A,L210F		NA	NA	NA	None	None	NA	0	None	0	None	0	None	0	None	0	None	0	None	0	None
DC694_0140731_PR_RT	PR,RT	1	99	1	242	NA	NA	B (3.9%)	0.29	None	None	None	T12S,I15V,P39S,R41K,D60E,Q61E,L63P,V77I	None	None	None	None	E36D,K122KE		NA	NA	NA	None	None	NA	0	None	0	None	0	None	0	None	0	None	0	None	0	None
DC695_0121009_PR_RT	PR,RT	1	99	1	242	NA	NA	B (4.4%)	0.59	None	None	None	T12TK,K14KR,G16GE,L19LI,E35D,N37D,R41K,R57K,L63A,E65D,V77I	None	None	None	None	E53D,I135T,S162HY,T200A		NA	NA	NA	None	None	NA	0	None	0	None	0	None	0	None	0	None	0	None	0	None
DC696a_0130926_PR_RT	PR,RT	1	99	1	242	NA	NA	B (4.8%)	0.2	None	None	None	R41K,I62V,L63P,V77I,I93L	None	None	None	None	V35T,T39A,S68N,V106I,T165I,K173E,R211A		NA	NA	NA	None	None	NA	0	None	0	None	0	None	0	None	0	None	0	None	0	None
DC697_0131120_PR_RT	PR,RT	1	99	1	242	NA	NA	B (3.7%)	1.6	None	None	None	I62V,L63P,A71T,I72V,V77I,P79S	M184V	None	A98G,G190A	None	P4PH,V106VI,I135L,V179I,T200TA,R211K		NA	NA	NA	M184V,G190A	None	NA	0	None	0	None	0	None	0	None	0	None	0	None	0	None
DC698_0120710_PR_RT	PR,RT	1	99	1	242	NA	NA	B (3.5%)	0	None	None	None	I13V,E35D,N37S,I62V,L63P	None	None	None	None	K20R,K122E,I178M,R211K		NA	NA	NA	None	None	NA	0	None	0	None	0	None	0	None	0	None	0	None	0	None
DC699_0121013_PR_RT	PR,RT	1	99	1	242	NA	NA	B (3.4%)	0.59	None	None	None	I13V,L19LI,L33V,N37H,I62V,L63P,I64L,H69HQ,I93L	None	None	None	None	V35I,R83K,D177E,Q197P		NA	NA	NA	None	None	NA	0	None	0	None	0	None	0	None	0	None	0	None	0	None
DC7_0150508_IN	PR,RT	1	99	1	242	NA	NA	B (2.3%)	0.098	None	None	None	H69Q,V77I	None	None	None	None	R83K,K173E,I178L		NA	NA	NA	None	None	NA	0	None	0	None	0	None	0	None	0	None	0	None	0	None
DC70_0111121_PR_RT	PR,RT	1	99	1	242	NA	NA	B (2.8%)	2	None	None	None	K14KR,I15IV,I62IV,L63A,H69Q,V77I	M184MV	None	None	None	K122E,I135V,S162C,G196E,T200TA,R211K		NA	NA	NA	M184V	None	NA	0	None	0	None	0	None	0	None	0	None	0	None	0	None
DC700_0120919_PR_RT	PR,RT	1	99	1	242	NA	NA	B (3.6%)	0	None	None	None	I15V,R41K	None	None	None	None	K49R,R83K,T165I,Q174R,T200A		NA	NA	NA	None	None	NA	0	None	0	None	0	None	0	None	0	None	0	None	0	None
DC702_0120716_PR_RT	PR,RT	1	99	1	242	NA	NA	B (3.7%)	0.39	None	None	None	L19I,L63AT,H69Y,V77I	None	None	None	None	E169D,K173Q,R211K,F214L		NA	NA	NA	None	None	NA	0	None	0	None	0	None	0	None	0	None	0	None	0	None
DC703_0130221_PR_RT	PR,RT	1	99	1	242	NA	NA	B (3.8%)	0.49	None	None	None	G16E,P39S,R41RK,D60E,I62V,L63P	None	None	None	None	V21I,V60I,E169K,K173E		NA	NA	NA	None	None	NA	0	None	0	None	0	None	0	None	0	None	0	None	0	None
DC704_0111024_PR_RT	PR,RT	1	99	1	242	NA	NA	B (2.3%)	1.4	None	None	None	I13V,R57K,L63P	M184MV	None	K103N	None	K32KR,R83K,K122E,T139TM,G196E		NA	NA	NA	K103N,M184V	None	NA	0	None	0	None	0	None	0	None	0	None	0	None	0	None
DC705_0120907_PR_RT	PR,RT	1	99	1	242	NA	NA	B (2.5%)	0	None	None	None	I15V,E35D,N37D,L63P	None	None	None	None	K64R,K122E,E204D,R211K,F214L		NA	NA	NA	None	None	NA	0	None	0	None	0	None	0	None	0	None	0	None	0	None
DC706_0130711_PR_RT	PR,RT	1	99	1	242	NA	NA	B (2.6%)	0.49	None	None	None	I13V,L63P,I72IL	None	None	K103N,K238T	None	V35I,S48T,A98S,K122E,D123N,K166KR,T200A,Q207E		NA	NA	NA	K103N	None	NA	0	None	0	None	0	None	0	None	0	None	0	None	0	None
DC707a_0120925_PR_RT	PR,RT	1	99	1	242	NA	NA	B (4.1%)	1.1	None	None	None	Q18H,R41K,L63P,C67CS,H69Y,I72V	None	None	None	None	V35MT,R83K,L92L*,I94IM,K122E,G152GE,S162A,I178ILM,F214L		NA	NA	NA	None	None	NA	0	None	0	None	0	None	1	L92L*	0	None	1	G152E	1	I94IM
DC708_0120913_PR_RT	PR,RT	1	99	1	242	NA	NA	B (3.8%)	0.098	None	None	None	L19V,R57K,I64V	None	None	None	None	E6D,E36K,K49R,I142T,I178M		NA	NA	NA	None	None	NA	0	None	0	None	0	None	0	None	0	None	0	None	0	None
DC710a_0130819_PR_RT	PR,RT	1	99	1	242	NA	NA	B (4.3%)	2.6	None	None	None	M36L,N37D,I62V,L63S,I64V,E65D	D67N,K219Q	D218E	None	None	S48E,V60I,S68G,V90I,D177DG,V179I,G196E,R211K,D218E		NA	NA	NA	D67N,K219Q	None	NA	0	None	0	None	0	None	0	None	0	None	0	None	0	None
DC712_0121023_PR_RT	PR,RT	1	99	1	242	NA	NA	B (3.9%)	1.8	None	None	None	L19V,K43R,I62IV,L63P,K70R,V77I,I93L	None	None	E138A	None	E6ED,V8VI,K11KR,K20R,V35M,T39A,R83K,K101Q,K122KE,I142V,E169ED,T200A,E203D,R211RK		NA	NA	NA	None	None	NA	0	None	0	None	0	None	0	None	0	None	0	None	0	None
DC714a_0120927_PR_RT	PR,RT	1	99	1	242	NA	NA	B (3.1%)	1.8	None	None	None	I13V,R41K,L63P,I72IV,V77VI	None	None	V108VI	None	K49KR,K64R,D121DY,K122KE,D123DE,I159V,D177E,R211K		NA	NA	NA	None	None	NA	0	None	0	None	0	None	0	None	0	None	0	None	0	None
DC715_0121116_PR_RT	PR,RT	1	99	1	242	NA	NA	B (4.2%)	0.29	None	None	None	E35D,N37D,L63A	None	None	G190A	None	K20R,V60I,D123E,I178M,V179I,T200E,R211K,D237E		NA	NA	NA	G190A	None	NA	0	None	0	None	0	None	0	None	0	None	0	None	0	None
DC716a_0140724_PR_RT	PR,RT	1	99	1	242	NA	NA	B (3.4%)	1.5	None	None	None	T12A,I13V,K20R,M36I,R57RK,L63LP,I64V,V82VI	None	None	A98G	None	V60I,V118I,K122E,I135T,I195IT,F214L		NA	NA	NA	None	None	NA	0	None	0	None	0	None	0	None	0	None	0	None	0	None
DC717a_0111014_PR_RT	PR,RT	1	99	1	242	NA	NA	B (4.4%)	0.59	None	None	None	L63P,I72T,V77I,V82VI,T91TI,I93IV	None	None	None	None	D123E,I142T,D177E,E224EK		NA	NA	NA	None	None	NA	0	None	0	None	0	None	0	None	0	None	0	None	0	None
DC719_0121115_PR_RT	PR,RT	1	99	1	242	NA	NA	B (4.8%)	0	None	None	None	K14G,E35D,L63P,I64V,V77I	None	None	None	None	D123E,I135L,S162C		NA	NA	NA	None	None	NA	0	None	0	None	0	None	0	None	0	None	0	None	0	None
DC72_0150123_PR_RT	PR,RT	1	99	1	242	NA	NA	B (2.9%)	0.098	None	None	None	E35D,N37D,L63P,T74A	None	None	None	None	Y127YH,T200A		NA	NA	NA	None	None	NA	0	None	0	None	0	None	0	None	0	None	0	None	1	Y127YH
DC720_0121017_PR_RT	PR,RT	1	99	1	242	NA	NA	B (3.5%)	0	None	None	None	N37C,R41K,I62V,L63H,V77I	None	None	K103N	None	K122E,E169K,K173E,T200A		NA	NA	NA	K103N	None	NA	0	None	0	None	0	None	0	None	0	None	0	None	0	None
DC721_0111005_PR_RT	PR,RT	1	99	1	242	NA	NA	B (2.4%)	2.4	None	None	None	L19Q,L63H,Q92QR,F99FL	None	None	None	None	R83K,K122P,Q174QDEH,D177DE,G196GE,T200TAIV,R211REGK		NA	NA	NA	None	None	NA	0	None	0	None	0	None	0	None	0	None	0	None	0	None
DC722a_0150122_PR_RT	PR,RT	1	99	1	242	NA	NA	B (3.9%)	0.68	None	None	None	E35D,N37GS,R41K,Q61E,L63T,I64M,A71V,I72T,V77I,I93L	None	None	None	I132L	K20R,I132IL,K173E,T200A		NA	NA	NA	None	None	NA	0	None	0	None	0	None	0	None	0	None	0	None	0	None
DC724_0140808_PR_RT	PR,RT	1	99	1	242	NA	NA	B (4.1%)	1.4	None	None	None	I13V,G16E,L63A,V77I	None	None	None	None	T27S,I135V,D177E,I178IM,T200A		NA	NA	NA	None	None	NA	0	None	0	None	0	None	0	None	0	None	0	None	0	None
DC726_0121126_PR_RT	PR,RT	1	99	1	242	NA	NA	B (2.7%)	1.6	None	None	None	R41K,I62V,L63PS,A71T,I72IT,V77VI,I93IL	None	None	K103N	None	V35I,E36ED,T39TA,E40ED,S48S*AE,G196E		NA	NA	NA	K103N	None	NA	0	None	0	None	0	None	1	S48S*AE	0	None	0	None	0	None
DC728a_0120626_PR_RT	PR,RT	1	99	1	242	NA	NA	B (4.1%)	0.098	None	None	None	L63Q,V77I,I93L	None	None	None	None	V60I,D121Y,K122E,I142IV,G196E,R211Q		NA	NA	NA	None	None	NA	0	None	0	None	0	None	0	None	0	None	0	None	0	None
DC729_0121116_PR_RT	PR,RT	1	99	1	242	NA	NA	B (3.8%)	0.59	None	None	None	I13V,R41K,L63P,E65D,V77I	None	None	None	None	V35I,S48T,K122KE,I178L,R211K		NA	NA	NA	None	None	NA	0	None	0	None	0	None	0	None	0	None	0	None	0	None
DC73_0120813_PR_RT	PR,RT	1	99	1	242	NA	NA	B (3.4%)	0.88	None	None	None	I13V,M36L,N37ST,R57K,D60DE,I62V,L63P,I64V	M41L,D67N,T215C,K219Q	D218E	None	None	P14E,V60I,S68SG,K102KR,I135T,I178L,G196E,R211K,D218E		NA	NA	NA	M41L,D67N,T215C,K219Q	None	NA	0	None	0	None	0	None	0	None	0	None	0	None	0	None
DC731_0130219_PR_RT	PR,RT	1	99	1	242	NA	NA	B (4.4%)	0.098	None	None	None	R41K,L63A,I64L,V77I,I93L	L210W,T215D	None	None	None	E28EK,S68G,R83K,S162A,D177E,G196E,E203Q,Q207D		NA	NA	NA	L210W,T215D	None	NA	0	None	0	None	0	None	0	None	0	None	0	None	0	None
DC732_0130607_PR_RT	PR,RT	1	99	1	242	NA	NA	B (3.8%)	1.5	None	None	None	T12A,G16E,N37NT,R57K,I62V,L63N,A71T,V77I	None	None	None	None	K122E,D123S,I135T,I178M,T200A,R211K		NA	NA	NA	None	None	NA	0	None	0	None	0	None	0	None	0	None	0	None	0	None
DC733_0140310_PR_RT	PR,RT	1	99	1	242	NA	NA	B (4.5%)	0.68	None	None	None	I15V,E35D,N37E,R57K,I62V,L63P,T74A,V77I	None	None	K103N	None	E6D,V8I,V35L,I135M,S162C,T200TI,R211K		NA	NA	NA	K103N	None	NA	0	None	0	None	0	None	0	None	0	None	0	None	0	None
DC734_0130111_PR_RT	PR,RT	1	99	1	242	NA	NA	B (5.2%)	0.39	None	None	None	T12TA,N37D,D60E,L63A,I64V,C67S,V77I	None	None	None	None	E6EK,K122E,D123N,K173T,Q174K,D177E,I178M,G196E,R211E		NA	NA	NA	None	None	NA	0	None	0	None	0	None	0	None	0	None	0	None	0	None
DC735_0130204_PR_RT	PR,RT	1	99	1	242	NA	NA	B (4.2%)	0.098	None	None	None	L63P,A71T,I72T	None	None	K103N	None	K20R,V35I,I178M,G196E,T200A		NA	NA	NA	K103N	None	NA	0	None	0	None	0	None	0	None	0	None	0	None	0	None
DC737_0121120_PR_RT	PR,RT	1	99	1	242	NA	NA	B (5.0%)	1.1	None	None	None	I15V,N37T,P39S,R41RK,I62V,L63P,E65D,A71T,I72V	None	None	G190GE	None	K20KR,V35I,S48E,D123E,T200A,Q207AT,R211K		NA	NA	NA	G190E	None	NA	0	None	0	None	0	None	0	None	0	None	0	None	0	None
DC738_0121114_PR_RT	PR,RT	1	99	1	242	NA	NA	B (4.8%)	0	None	None	None	R41K,I72V,V77I	None	None	None	None	A98S,D123E,K173E,Q174R,D177E,T200A,Q207E,R211K		NA	NA	NA	None	None	NA	0	None	0	None	0	None	0	None	0	None	0	None	0	None
DC739a_0150428_PR_RT	PR,RT	1	99	1	242	NA	NA	B (2.7%)	2.1	None	None	None	I15IV,L63LP,H69Q,V77I	None	None	None	None	V35I,R83K,D123DEKN,S162A,Q174HN,D177E,R211RK		NA	NA	NA	None	None	NA	0	None	0	None	0	None	0	None	0	None	0	None	0	None
DC74_0140116_PR_RT	PR,RT	1	99	1	242	NA	NA	B (2.7%)	2	D30DN,I54IV	L10LF,N88ND	D30N,I54V,N88D	I13V,K14KR,I15V,L19I,R57K,L63P,E65D,A71AT	T215TNSY	None	None	None	V21VI,D121H,K122E,D177E,G196E,Q197K		NA	NA	NA	T215SY	None	NA	0	None	0	None	0	None	0	None	0	None	0	None	0	None
DC740_0121205_PR_RT	PR,RT	1	99	1	242	NA	NA	B (4.0%)	0	None	None	None	N37A,R41K,H69Y	None	None	None	None	K20R,K32R,V60I,R83K,D123E,D177E,I178L,R211K		NA	NA	NA	None	None	NA	0	None	0	None	0	None	0	None	0	None	0	None	0	None
DC741_0130102_PR_RT	PR,RT	1	99	1	242	NA	NA	B (3.3%)	2	None	None	None	I13V,K14KR,K20M,E35D,M36I,R57RK,L63P,K70R	None	None	None	None	V35I,R83K,I202V,R211K		NA	NA	NA	None	None	NA	0	None	0	None	0	None	0	None	0	None	0	None	0	None
DC743a_0120823_PR_RT	PR,RT	1	99	1	242	NA	NA	B (4.4%)	0	None	None	None	T12A,L63P,I64L	None	None	None	None	V35I,R83K,D123E,E169D,G196E		NA	NA	NA	None	None	NA	0	None	0	None	0	None	0	None	0	None	0	None	0	None
DC745_0121126_PR_RT	PR,RT	1	99	1	242	NA	NA	B (4.3%)	0.098	None	None	None	I13V,K14R,L19I,N37S,P39S,I64V,V77I	None	None	None	None	K20R,V35I,R83K,I135T,S162C,G196E,T200A,K201E,E204K,R211K		NA	NA	NA	None	None	NA	0	None	0	None	0	None	0	None	0	None	0	None	1	K201E
DC747a_0110608_PR_RT	PR,RT	1	99	1	242	NA	NA	B (2.9%)	0.88	None	None	None	I13V,L63P,I72IMV	None	None	None	None	V35M,V106I,K122E,K166R,I178L,R199K,F214L,E224D		NA	NA	NA	None	None	NA	0	None	0	None	0	None	0	None	0	None	0	None	0	None
DC748_0121204_PR_RT	PR,RT	1	99	1	242	NA	NA	B (3.6%)	1.1	None	None	None	I13V,L63P	None	None	None	None	V35I,R83K,K122P,I135T,I178M,G196E,Q197K		NA	NA	NA	None	None	NA	0	None	0	None	0	None	0	None	0	None	0	None	0	None
DC749a_0130104_PR_RT	PR,RT	1	99	1	242	NA	NA	B (3.8%)	0.49	None	None	None	N37S,R41K,D60E,Q61E,I64V,H69Q,V77I	None	None	None	None	V35I,A98S,D123E,I142V,D177E		NA	NA	NA	None	None	NA	0	None	0	None	0	None	0	None	0	None	0	None	0	None
DC750_0130305_PR_RT	PR,RT	1	99	1	242	NA	NA	B (2.8%)	3.2	None	None	None	Q61QE,L63A,I72V,V77I,I93L	None	None	None	None	V35T,K64KR,A98AS,K122E,D177DE,R211K		NA	NA	NA	None	None	NA	0	None	0	None	0	None	0	None	0	None	0	None	0	None
DC751_0130125_PR_RT	PR,RT	1	99	1	242	NA	NA	B (5.9%)	0	None	L10F	None	E35D,N37H,R41K,L63A,V77I	None	None	None	None	K49R,I50V,R83K,S162C,I178L,G196E		NA	NA	NA	None	None	NA	0	None	0	None	0	None	0	None	0	None	0	None	0	None
DC752_0121207_PR_RT	PR,RT	1	99	1	242	NA	NA	B (5.0%)	0	None	None	None	L10I,I13V,L19T,N37C,L63H,I64V,H69Q,V77I	None	None	None	None	D123E,S162C,D177E,Q197E,R211K		NA	NA	NA	None	None	NA	0	None	0	None	0	None	0	None	0	None	0	None	0	None
DC753_0120926_PR_RT	PR,RT	1	99	1	242	NA	NA	B (3.8%)	0	None	None	None	I13V,L33V,N37A,I62V,L63S,I64V	None	None	K103N	None	K122E,I178M,Q207K,R211K		NA	NA	NA	K103N	None	NA	0	None	0	None	0	None	0	None	0	None	0	None	0	None
DC754_0150507_PR_RT	PR,RT	1	99	1	242	NA	NA	B (3.5%)	0	None	None	None	L33V,L63H,I64V	None	None	None	None	D17E,K122P,I178L,I202V,F214L,E224A		NA	NA	NA	None	None	NA	0	None	0	None	0	None	0	None	0	None	0	None	0	None
DC755_0131213_PR_RT	PR,RT	1	99	1	242	NA	NA	B (3.1%)	0	None	None	None	E35D,N37T,R41K,I62V,L63H	None	None	None	None	V21I,K104N		NA	NA	NA	None	None	NA	0	None	0	None	0	None	0	None	0	None	0	None	0	None
DC756_0110902_PR_RT	PR,RT	1	99	1	242	NA	NA	B (4.0%)	1.7	None	None	None	L10V,T12P,G16E,L19LI,M36L,N37NS,K45KR,L63A,I93L	None	None	None	None	K20R,V106VI,D123DE,I135T,S162H,K166R,Q174QR,I178IM,T200TI,Q207DG,R211RK		NA	NA	NA	None	None	NA	0	None	0	None	0	None	0	None	0	None	0	None	0	None
DC757_0111020_PR_RT	PR,RT	1	99	1	242	NA	NA	B (3.5%)	1.9	None	None	None	L10I,I13IV,I15IV,E35ED,M36MI,R41RK,I62V,L63P,V75VI,I93L	None	None	V108VI	None	K20R,V60I,K64R,T69S,K102R,D123DN,I135V,P176PL,I178M,V179I,R211K		NA	NA	NA	None	None	NA	0	None	0	None	0	None	0	None	0	None	0	None	0	None
DC758_0111007_PR_RT	PR,RT	1	99	1	242	NA	NA	B (3.1%)	0.59	None	None	None	G16GE,L33V,N37A,I62V,L63Q,I64V	None	None	None	None	S162C,T200A,R211K		NA	NA	NA	None	None	NA	0	None	0	None	0	None	0	None	0	None	0	None	0	None
DC759_0110202_PR_RT	PR,RT	1	99	1	242	NA	NA	B (2.6%)	1.8	None	None	None	T12E,L19I,L63LFPS,K70KR,A71AT,I93L	None	None	None	None	E6DN,D123E,I142T,E203D,Q207EK,R211RK		NA	NA	NA	None	None	NA	0	None	0	None	0	None	0	None	0	None	0	None	0	None
DC75a_0120110_PR_RT	PR,RT	1	99	1	242	NA	NA	B (3.4%)	1.7	None	None	None	L19I,E35D,M36I,P39PS,R41K,L63P,I64V,V77I	None	None	K103N	None	K49R,K102KQ,K122E,I135T,D177DN,I178M,V179VI,R211K		NA	NA	NA	K103N	None	NA	0	None	0	None	0	None	0	None	0	None	0	None	0	None
DC76_0140519_PR_RT	PR,RT	1	99	1	242	NA	NA	B (3.2%)	1.5	None	None	None	R57K,L63P,E65D	None	None	K103KN,E138EA	None	V35T,K49R,I50V,E53ED,V60I,K101KQ,D123E,G196GE,T200S		NA	NA	NA	K103N	None	NA	0	None	0	None	0	None	0	None	0	None	0	None	0	None
DC760_0120809_PR_RT	PR,RT	1	99	1	242	NA	NA	B (1.9%)	3.4	None	None	None	L33LV,E35ED,N37NS,P39PS,I62IV,L63P,I93IL	None	None	None	None	V60VI,R83RK,K101KQ,K122P,I135IV,S162SC,D177E,R211K		NA	NA	NA	None	None	NA	0	None	0	None	0	None	0	None	0	None	0	None	0	None
DC761_0120807_PR_RT	PR,RT	1	99	1	242	NA	NA	B (3.7%)	0.39	None	None	None	M36I,N37D,R57K	None	None	None	None	V35T,K122E,I135V,S162C,T200A,Q207E		NA	NA	NA	None	None	NA	0	None	0	None	0	None	0	None	0	None	0	None	0	None
DC762_0120711_PR_RT	PR,RT	1	99	1	242	NA	NA	B (3.3%)	0.2	None	None	None	E35D,M36I,N37E,L63T	M41L,T215E	None	None	None	K20R,K101Q,G155GE,S162C,V189I,R199R*,R211K		NA	NA	NA	M41L,T215E	None	NA	0	None	0	None	0	None	1	R199R*	0	None	1	G155E	1	G155GE
DC764_0120117_PR_RT	PR,RT	1	99	1	242	NA	NA	B (3.4%)	2.6	None	None	None	N37NS,R41K,I62IV,L63ST,E65D,K70KR,I72T,T74S,V77I	K70KE,M184V	None	None	None	E36EK,K104KR,K122KE,K166R,I178IM,T200K,Q207D,R211K		NA	NA	NA	K70E,M184V	None	NA	0	None	0	None	0	None	0	None	0	None	0	None	0	None
DC765_0120320_PR_RT	PR,RT	1	99	1	242	NA	NA	B (4.4%)	1.2	None	None	None	T12TA,I15AV,E35D,N37H,R41K,R57RK,L63S,I64V,V77I,I93L	None	None	None	None	T39A,V60I,I135L,I178MV,Q207K,R211RM		NA	NA	NA	None	None	NA	0	None	0	None	0	None	0	None	0	None	0	None	0	None
DC767a_0110926_PR_RT	PR,RT	1	99	1	242	NA	NA	B (2.9%)	2.2	None	None	None	E35D,R41K,L63A,H69Y,I72V	None	None	None	None	V35IM,E40D,K122KE,D123E,S162C,R172RK,I178IL,R211RT		NA	NA	NA	None	None	NA	0	None	0	None	0	None	0	None	0	None	0	None	0	None
DC768_0120515_PR_RT	PR,RT	1	99	1	242	NA	NA	B (3.3%)	2.2	None	None	None	E35D,N37AT,R41K,D60E,L63M,I64V	None	None	None	None	K49R,K122E,D123DG,S162C,E169K,K173E,I178M,T200A		NA	NA	NA	None	None	NA	0	None	0	None	0	None	0	None	0	None	0	None	0	None
DC769a_0130123_PR_RT	PR,RT	1	99	1	242	NA	NA	B (3.2%)	1.6	None	None	None	I15V,L19Q,N37D,R41K,K43KR,R57RK,D60E,L63P,C67CS	None	None	None	None	K20R,T165I,P176PS,T200V,I202IV,R211K,F214L		NA	NA	NA	None	None	NA	0	None	0	None	0	None	0	None	0	None	0	None	0	None
DC77_0141021_PR_RT	PR,RT	1	99	1	242	NA	NA	B (3.2%)	1.1	None	None	None	Q18K,E35D,N37NS,R41K,R57K,L63P,A71T	None	None	None	None	P4S,V35T,E40ED,K166KR,R211RK		NA	NA	NA	None	None	NA	0	None	0	None	0	None	0	None	0	None	0	None	0	None
DC770_0120319_PR_RT	PR,RT	1	99	1	242	NA	NA	B (4.9%)	0	None	None	None	M36I,R57K,H69Y	None	None	None	None	V8I,I37M,T69N,I135T,Q207D,R211K		NA	NA	NA	None	None	NA	0	None	0	None	0	None	0	None	0	None	0	None	0	None
DC772_0130528_PR_RT	PR,RT	1	99	1	242	NA	NA	B (5.4%)	0.29	None	None	None	I13V,G16A,R41K,I64V,V77I	M41L,A62V,V75I	None	V179T	None	M16K,S48T,K49R,I142V,T165TI,E169D,R172K,D177E,I178L,Q207E,R211K		NA	NA	NA	M41L	None	NA	0	None	0	None	0	None	0	None	0	None	0	None	0	None
DC774_0121203_PR_RT	PR,RT	1	99	1	242	NA	NA	B (4.0%)	0.2	None	None	None	N37S,R57K,I64V,V77I,I93L	None	None	None	None	V21I,V60I,I142V,K166R,I178L,G196E,R211Q		NA	NA	NA	None	None	NA	0	None	0	None	0	None	0	None	0	None	0	None	0	None
DC775_0130102_PR_RT	PR,RT	1	99	1	242	NA	NA	B (4.9%)	0	None	None	None	E35D,N37D,D60E,L63P,C67S,V77I	None	None	None	None	I159V		NA	NA	NA	None	None	NA	0	None	0	None	0	None	0	None	0	None	0	None	0	None
DC776_0130212_PR_RT	PR,RT	1	99	1	242	NA	NA	B (3.3%)	1.2	None	None	None	E35D,R57K,L63P	None	None	None	None	V35I,R83K,D123E,Q174QE,D177E,I178L,Q197E,R211K		NA	NA	NA	None	None	NA	0	None	0	None	0	None	0	None	0	None	0	None	0	None
DC779a_0130508_PR_RT	PR,RT	1	99	1	242	NA	NA	B (3.3%)	0.49	None	None	None	E35D,N37S,R41K,R57K,L63P,T74S,V77I	None	None	E138A,G190A	None	K20KR,V35I,R83K,R172K,K173R,R211K		NA	NA	NA	G190A	None	NA	0	None	0	None	0	None	0	None	0	None	0	None	0	None
DC78_0120130_PR_RT	PR,RT	1	99	1	242	NA	NA	B (3.9%)	1.4	None	None	None	Q18E,R57K,L63P,I64L,V77I,I93L	None	None	K103KN,E138G,V179E	None	T7TP,K20R,I135V,S162C,Q207D,R211RK		NA	NA	NA	K103N	None	NA	0	None	0	None	0	None	0	None	0	None	0	None	0	None
DC781_0130416_PR_RT	PR,RT	1	99	1	242	NA	NA	B (4.8%)	0	None	None	None	E35D,N37E,K45R,D60E,I62V,L63A,V77I,I93L	None	None	None	None	V10I,K20R,D123E,S162C,E204Q,Q207E,R211K,F214L		NA	NA	NA	None	None	NA	0	None	0	None	0	None	0	None	0	None	0	None	0	None
DC782_0130401_PR_RT	PR,RT	1	99	1	242	NA	NA	B (5.0%)	0	None	None	None	L10V,M36I,N37S,R41K,R57K,I62V,L63P,G68D,A71T	None	None	None	None	K49R,V60I,K122Q,D177E,T200E		NA	NA	NA	None	None	NA	0	None	0	None	0	None	0	None	0	None	0	None	0	None
DC783_0130131_PR_RT	PR,RT	1	99	1	242	NA	NA	B (3.7%)	0.29	None	None	None	E35D,N37T,R57K,L63P	None	None	None	None	A98S,D123E,K166R,D177E,T200A,Q207E,R211K		NA	NA	NA	None	None	NA	0	None	0	None	0	None	0	None	0	None	0	None	0	None
DC784_0130507_PR_RT	PR,RT	1	99	1	242	NA	NA	B (4.4%)	0	None	None	None	M36T,R41K,I62V,L63P,I93L	None	None	G190A	None	T27S,V106I,D123E,K166R,K173E,D177E,T200I,I202V,F214L		NA	NA	NA	G190A	None	NA	0	None	0	None	0	None	0	None	0	None	0	None	0	None
DC785_0110914_PR_RT	PR,RT	1	99	1	242	NA	NA	B (2.5%)	1.9	None	None	None	N37A,K45KR,R57K,L63P	None	None	None	None	V35I,R83K,V118I,D177DE,I178L,V189VI,F214FL		NA	NA	NA	None	None	NA	0	None	0	None	0	None	0	None	0	None	0	None	0	None
DC787a_0130403_PR_RT	PR,RT	1	99	1	242	NA	NA	B (4.3%)	1.9	None	None	None	L19I,L63S,K70T,I72T,V77I	None	None	None	None	P4S,R83K,S162SC,E169ED,Q174R,D177E,I178LM,G196E,R211RK		NA	NA	NA	None	None	NA	0	None	0	None	0	None	0	None	0	None	0	None	0	None
DC788_0130415_PR_RT	PR,RT	1	99	1	242	NA	NA	B (4.6%)	0	None	None	None	I15V,L19I,M36I,R41K,I62V,I93L	None	None	Y188W	None	V35I,K101Q,I135T,K166R,R172K,K173E		NA	NA	NA	None	None	NA	0	None	0	None	0	None	0	None	0	None	0	None	1	Y188W
DC789a_0130125_PR_RT	PR,RT	1	99	1	242	NA	NA	B (4.4%)	0.2	None	None	None	E35D,L63P,V77I,I93L	None	None	None	None	R83K,V118I,D123E,S162C,I178L,T200A,R211K		NA	NA	NA	None	None	NA	0	None	0	None	0	None	0	None	0	None	0	None	0	None
DC79_0110812_PR_RT	PR,RT	1	99	1	242	NA	NA	B (3.0%)	1.7	None	None	None	L19LV,E35D,M36MI,L63P,H69Q	None	None	K103KN	None	A98S,K122E,D123DN,D177E,G196E,T200A,E204D,R211A		NA	NA	NA	K103N	None	NA	0	None	0	None	0	None	0	None	0	None	0	None	0	None
DC791_0130308_PR_RT	PR,RT	1	99	1	242	NA	NA	B (2.9%)	2.3	None	None	None	E35D,R41K,D60E,I62V,L63P,A71T,I72E,V77I,I93L	None	None	None	None	V21VI,A98S,K102KQ,K122E,G196GE,R211G		NA	NA	NA	None	None	NA	0	None	0	None	0	None	0	None	0	None	0	None	0	None
DC792a_0130429_PR_RT	PR,RT	1	99	1	242	NA	NA	B (4.4%)	0.29	None	None	None	L10V,E35D,N37S,R41K,I62V,L63P,I93L	None	None	None	None	V35L,R83K,S162C,K173R,Q174QK,I178L,R211Q		NA	NA	NA	None	None	NA	0	None	0	None	0	None	0	None	0	None	0	None	0	None
DC793_0130419_PR_RT	PR,RT	1	99	1	242	NA	NA	B (4.7%)	0.59	None	None	None	T12A,R41K,I62V,L63PS,I64V,E65ED	None	None	None	None	K20R,A98S,K122E,I135IV,K166R,G196E,Q197K,T200S,R211K		NA	NA	NA	None	None	NA	0	None	0	None	0	None	0	None	0	None	0	None	0	None
DC794_0130225_PR_RT	PR,RT	1	99	1	242	NA	NA	B (5.7%)	0	None	None	None	I13V,E35D,L63S,I64V,E65D,I72V	None	None	None	None	K20R,K122E,D123N,I135T,K173S,Q174K,D177E,G196E,R211K,F214L		NA	NA	NA	None	None	NA	0	None	0	None	0	None	0	None	0	None	0	None	0	None
DC797_0130524_PR_RT	PR,RT	1	99	1	242	NA	NA	B (4.7%)	0	None	None	None	Q18I,R41K,L63P,H69Y,I72T,V77I	None	None	None	None	K20R,V60I,K101Q,D121H,K122E,I135M,E169D,G196E,Q197K		NA	NA	NA	None	None	NA	0	None	0	None	0	None	0	None	0	None	0	None	0	None
DC798a_0110211_PR_RT	PR,RT	1	99	1	242	NA	NA	B (4.2%)	1.7	None	None	None	L10V,K14R,E35D,L63PS,A71V,I72MV,V77I,I93L	None	None	A98G,Y181C	None	T39A,K49R,D86E,W88S,A158S,I159V,T200I,I202V,Q207E,R211RK,F214L		NA	NA	NA	Y181C	None	NA	0	None	0	None	0	None	0	None	0	None	0	None	0	None
DC799_0140519_PR_RT	PR,RT	1	99	1	242	NA	NA	B (4.4%)	0	None	None	None	I15V,M36I,D60E,L63P,H69Q,K70T,V77I,L89M,I93L	None	None	None	None	K20R,A98S,D121H,K122E,K166R,R211K		NA	NA	NA	None	None	NA	0	None	0	None	0	None	0	None	0	None	0	None	0	None
DC80_0130805_PR_RT	PR,RT	1	99	1	242	NA	NA	B (3.7%)	0.098	None	None	None	R57K,L63P,I72T,V82I,I93L	K70T	None	V179D	None	K20R,T200A,Q207E		NA	NA	NA	None	None	NA	0	None	0	None	0	None	0	None	0	None	0	None	0	None
DC802_0130326_PR_RT	PR,RT	1	99	1	242	NA	NA	B (4.1%)	0	None	None	None	I13V,R57K,L63P,I64L	None	None	None	None	V35I,A98S,D123E,E169D,G196E		NA	NA	NA	None	None	NA	0	None	0	None	0	None	0	None	0	None	0	None	0	None
DC803_0130626_PR_RT	PR,RT	1	99	1	242	NA	NA	B (3.8%)	0.29	None	None	None	I15V,G16E,E35D,R41K,I62V,L63P,I93L	None	None	None	None	V35I,R83K,D123E,S162C,K173KR,I178L,R211K		NA	NA	NA	None	None	NA	0	None	0	None	0	None	0	None	0	None	0	None	0	None
DC804_0130621_PR_RT	PR,RT	1	99	1	242	NA	NA	B (4.2%)	0.78	None	None	None	T12TP,K14KR,E35D,R57K,I62V,L63P,I64L,G68E,A71V,V77I,I93L	T215S	None	None	None	K43Q,K64R,A98S,K122E,A158S,Q207A,R211S		NA	NA	NA	T215S	None	NA	0	None	0	None	0	None	0	None	0	None	0	None	0	None
DC805_0130507_PR_RT	PR,RT	1	99	1	242	NA	NA	B (4.1%)	0.49	None	None	None	G17D,N37S,L63Q,I64V,K70R,Q92QK,I93IL	None	None	None	None	R83K,I135R,S162A,I178L,V179I,G196E		NA	NA	NA	None	None	NA	0	None	0	None	0	None	0	None	0	None	0	None	0	None
DC806_0130430_PR_RT	PR,RT	1	99	1	242	NA	NA	B (4.8%)	0.49	None	None	None	I15IV,G16GE,L19LI,N37S,L63V,V77I	None	None	None	None	D123E,I142V,S162C,E169D,D177E,R211K,D237E		NA	NA	NA	None	None	NA	0	None	0	None	0	None	0	None	0	None	0	None	0	None
DC807a_0130429_PR_RT	PR,RT	1	99	1	242	NA	NA	B (4.3%)	0	None	None	None	L19I,E35D,N37S,R41K,L63S,I72V	None	None	V179D	None	T39A,V60I,S68G,V90I,I142V,E169D,I195L,T200A,I202V,R211K,F214L		NA	NA	NA	None	None	NA	0	None	0	None	0	None	0	None	0	None	0	None	0	None
DC808_0150501_PR_RT	PR,RT	1	99	1	242	NA	NA	B (4.2%)	1.2	None	None	None	I13V,M36MI,R41K,D60E,I62V,L63P,I64IL,C67S,I72M	None	None	None	None	R78RK,K122E,D123N,I142V,T165L,V179I,I180V,R211K		NA	NA	NA	None	None	NA	0	None	0	None	0	None	0	None	0	None	0	None	0	None
DC809_0130729_PR_RT	PR,RT	1	99	1	242	NA	NA	B (3.6%)	1.1	None	None	None	R57K,L63P,I64L,H69Q,V77I	None	None	None	None	D121Y,K122E,D177E,Q197QK,T200TI,R211K		NA	NA	NA	None	None	NA	0	None	0	None	0	None	0	None	0	None	0	None	0	None
DC810_0130729_PR_RT	PR,RT	1	99	1	242	NA	NA	B (4.3%)	0.49	None	None	None	E35D,I62V,L63A,I64V	None	None	K103N	None	K122KE,T165I,K166R,I178M,T200A		NA	NA	NA	K103N	None	NA	0	None	0	None	0	None	0	None	0	None	0	None	0	None
DC811_0130703_PR_RT	PR,RT	1	99	1	242	NA	NA	B (5.0%)	0.59	None	None	None	T12V,G16E,P39S,I62V,L63A,K70R,V77I	None	None	None	None	P4S,S68G,D177E,I178L,L193F,G196E,R211K		NA	NA	NA	None	None	NA	0	None	0	None	0	None	0	None	0	None	0	None	0	None
DC814_0131014_PR_RT	PR,RT	1	99	1	242	NA	NA	B (3.3%)	0.098	None	None	None	K14R,M36I,N37D,R57K,L63A	None	None	None	None	R83K,K122E,D123DN,S162H,D177E		NA	NA	NA	None	None	NA	0	None	0	None	0	None	0	None	0	None	0	None	0	None
DC815_0130611_PR_RT	PR,RT	1	99	1	242	NA	NA	B (4.5%)	0	None	None	None	N37E,I62V,L63P,G68E,V77I,I93L	None	D218E	None	None	A158S,K173T,T200I,K201I,F214L,D218E		NA	NA	NA	None	None	NA	0	None	0	None	0	None	0	None	0	None	0	None	0	None
DC81a_0120601_PR_RT	PR,RT	1	99	1	242	NA	NA	B (3.4%)	0	None	None	None	T12S,I15V,Q18L,L19I,V77I	None	E203K	None	None	I135T,S162A,E169D,E203K		NA	NA	NA	None	None	NA	0	None	0	None	0	None	0	None	0	None	0	None	0	None
DC82_0130708_PR_RT	PR,RT	1	99	1	242	NA	NA	B (2.9%)	2.3	None	None	None	T12S,L19I,E35ED,N37NS,R57RK,L63LP,V77VI	None	None	None	None	V35T,S162C,E169D,I178L,T200A,R211K,F214L		NA	NA	NA	None	None	NA	0	None	0	None	0	None	0	None	0	None	0	None	0	None
DC820_0141003_PR_RT	PR,RT	1	99	1	242	NA	NA	B (2.5%)	5	L90LM	None	L90M	L10I,K14KR,K20KR,E35ED,N37S,R41K,K43KR,R57RK,I62IV,L63HPQ,I64IV,A71AT,V77VI,I93L	V75VA	None	K103KN	None	K11KR,K13KR,V35VI,V60VI,K73KT,D123E,K173KT,I180IV,Q207G,R211K,F214L		NA	NA	NA	V75A,K103N	None	NA	0	None	0	None	0	None	0	None	0	None	0	None	1	K73KT
DC821_0130903_PR_RT	PR,RT	1	99	1	242	NA	NA	B (3.4%)	0.88	None	None	None	E35D,L63P,I64L,H69Q	None	None	None	None	D123E,K166KT,V179VI,I202V,R211K		NA	NA	NA	None	None	NA	0	None	0	None	0	None	0	None	0	None	0	None	0	None
DC822a_0110422_PR_RT	PR,RT	1	99	1	242	NA	NA	B (4.0%)	0.98	None	None	None	G16GE,E35D,R41RK,L63LV,V82I	None	None	Y188L,G190A	None	V35I,K122Q,D177E,V179I,R211K,F214L		NA	NA	NA	Y188L,G190A	None	NA	0	None	0	None	0	None	0	None	0	None	0	None	0	None
DC823_0130621_PR_RT	PR,RT	1	99	1	242	NA	NA	B (4.7%)	0.2	None	None	None	T12S,L19I,L63P,I64L,A71V,I72A,V77I,I93L	None	None	K103N	None	K102KR,D123E,T200A,Q207E,R211K		NA	NA	NA	K103N	None	NA	0	None	0	None	0	None	0	None	0	None	0	None	0	None
DC824a_0130624_PR_RT	PR,RT	1	99	1	242	NA	NA	B (3.2%)	1.1	None	None	None	N37ND,L63P,I72T	None	None	None	None	V35I,K43KR,R83K,D177DE,I178L,Q207E,R211K		NA	NA	NA	None	None	NA	0	None	0	None	0	None	0	None	0	None	0	None	0	None
DC826_0131113_PR_RT	PR,RT	1	99	1	242	NA	NA	B (6.0%)	0	None	None	None	I13V,L19I,E35D,L63S,I64V,E65D,I72V	None	None	None	None	K20R,K122E,D123N,I135R,K173S,Q174K,D177E,G196E,R211K,F214L		NA	NA	NA	None	None	NA	0	None	0	None	0	None	0	None	0	None	0	None	0	None
DC827a_0130725_PR_RT	PR,RT	1	99	1	242	NA	NA	B (3.5%)	0.2	None	None	None	R41RK,R57K,I62V,L63A,I64L,V77I,I93L	None	None	None	None	K122P,I178L,G196GE,F214L		NA	NA	NA	None	None	NA	0	None	0	None	0	None	0	None	0	None	0	None	0	None
DC828_0130805_PR_RT	PR,RT	1	99	1	242	NA	NA	B (4.8%)	0.29	None	None	None	K14R,I15V,R41RK,L63A	None	None	None	None	K20R,V35I,R83K,A98S,D121Y,K122E,T165I,E169D,D177E,I178M,T200A,Q207A,R211K		NA	NA	NA	None	None	NA	0	None	0	None	0	None	0	None	0	None	0	None	0	None
DC83_0110621_PR_RT	PR,RT	1	99	1	242	NA	NA	B (4.2%)	0.2	None	None	None	T12P,I13V,K14R,N37H,R41K,I64V,V77I	L74I,M184V	None	K103N,G190A	None	V35I,K102N,D123E,I135T,R211K		NA	NA	NA	L74I,K103N,M184V,G190A	None	NA	0	None	0	None	0	None	0	None	0	None	0	None	0	None
DC831_0121207_PR_RT	PR,RT	1	99	1	242	NA	NA	B (3.8%)	0.49	None	None	None	L19I,P39S,L63P,A71T,I93L	None	None	None	None	K49KR,A98S,K173E,D177E,I178M,T200AV		NA	NA	NA	None	None	NA	0	None	0	None	0	None	0	None	0	None	0	None	0	None
DC834_0130726_PR_RT	PR,RT	1	99	1	242	NA	NA	B (3.0%)	0.49	None	None	None	E35D,N37Q,L63Q,V82I	None	None	None	None	A98S,K122E,T200A,E204D		NA	NA	NA	None	None	NA	0	None	0	None	0	None	0	None	0	None	0	None	0	None
DC835_0130909_PR_RT	PR,RT	1	99	1	242	NA	NA	B (5.2%)	0	None	None	None	L10I,I15V,M36I,N37D,R41K,I62V,L63H,I93L	None	None	None	None	V35L,R83K,S162C,I178L,R211K		NA	NA	NA	None	None	NA	0	None	0	None	0	None	0	None	0	None	0	None	0	None
DC836a_0140124_PR_RT	PR,RT	1	99	1	242	NA	NA	B (3.5%)	0.49	None	None	None	I15V,E35D,N37D,R41K,R57K,I62V,A71V,I93L	None	None	None	None	S48T,D121DY,K122KE,D123GS,S162C,I178IL,Q207E,R211K		NA	NA	NA	None	None	NA	0	None	0	None	0	None	0	None	0	None	0	None	0	None
DC837_0130827_PR_RT	PR,RT	1	99	1	242	NA	NA	B (4.4%)	0.78	None	None	None	T12E,I15V,H69KQ,V77I	None	None	None	None	V60I,T69TA,K104R,I135T,I178M,G196E,T200A,I202V,F214L		NA	NA	NA	None	None	NA	0	None	0	None	0	None	0	None	0	None	0	None	0	None
DC842_0130916_PR_RT	PR,RT	1	99	1	242	NA	NA	B (4.3%)	0.2	None	None	None	T12S,K14R,L19I,E35D,L63LP,I64V	None	None	None	None	K20R,V35I,V60I,S68G,K122E,D123N,I135T,D177E,V189I,D192DN,I195L,T200I,F214L		NA	NA	NA	None	None	NA	0	None	0	None	0	None	0	None	0	None	0	None	0	None
DC843_0130905_PR_RT	PR,RT	1	99	1	242	NA	NA	B (3.8%)	0.68	None	None	None	P1PT,L63P,H69Q	None	None	Y188L	None	V35IL,V60VI,V106I,D123N,K166R,K173Q,D177E,Q207E,R211K,F214L,K238R		NA	NA	NA	Y188L	None	NA	0	None	0	None	0	None	0	None	0	None	0	None	1	P1PT
DC844a_0131019_PR_RT	PR,RT	1	99	1	242	NA	NA	B (4.2%)	0.78	None	None	None	L63Q,I64V,V77I	None	None	None	None	E6ED,K11KR,K20R,D121Y,K122E,I135V,S162C,D177E,T200I,R211K		NA	NA	NA	None	None	NA	0	None	0	None	0	None	0	None	0	None	0	None	0	None
DC845_0110119_PR_RT	PR,RT	1	99	1	242	NA	NA	B (3.0%)	0.68	None	None	None	L10V,I15IV,N37C,I62V,L63T	None	None	None	None	S48A,I50M,I142V,S162A,R211K		NA	NA	NA	None	None	NA	0	None	0	None	0	None	0	None	0	None	0	None	0	None
DC846a_0140506_PR_RT	PR,RT	1	99	1	242	NA	NA	B (5.5%)	0.78	None	None	None	E35D,N37D,R57K,D60E,L63P,C67S,V77I	None	None	None	None	N81NK,R83RK,T84TN,D86DE,H96HP,K122E,D123N,A158S,R211K		NA	NA	NA	None	None	NA	0	None	0	None	0	None	0	None	0	None	0	None	2	N81NK,T84TN
DC847_0150805_PR_RT	PR,RT	1	99	1	242	NA	NA	B (3.7%)	1.4	None	None	None	I13V,R41RK,L63P,K70R,V77I,I93IL	None	None	None	None	E53D,S68G,T200TI,I202IV		NA	NA	NA	None	None	NA	0	None	0	None	0	None	0	None	0	None	0	None	0	None
DC848_0150331_PR_RT	PR,RT	1	99	1	242	NA	NA	B (5.8%)	0.49	None	None	None	L10V,R57K,L63A,H69Q,A71T,V77I	None	None	None	None	V35I,R83K,D121Y,K122E,I135V,I142IT,S162C,D177E,L210F,R211Q		NA	NA	NA	None	None	NA	0	None	0	None	0	None	0	None	0	None	0	None	0	None
DC84a_0111229_PR_RT	PR,RT	1	99	1	242	NA	NA	B (4.5%)	0.78	I54M,V82A,I84V,L90M	L33F,G48I,F53L	F53L,I54M,V82A,I84V,L90M	L10I,I13V,L63P,A71V,T74S,I93L	None	None	None	None	P4PT,S68G,V90I,D121H,K122E,I135T,S162H,Q174R,T200KN		NA	NA	NA	None	None	NA	0	None	0	None	0	None	0	None	0	None	0	None	1	G48I
DC850_0111024_PR_RT	PR,RT	1	99	1	242	NA	NA	B (3.9%)	1.4	None	None	None	I15V,E35D,N37D,L63P	None	None	None	None	S48E,V60I,K122P,D123DE,I135V,G196K,Q207QP,R211K		NA	NA	NA	None	None	NA	0	None	0	None	0	None	0	None	0	None	0	None	0	None
DC851_0110729_PR_RT	PR,RT	1	99	1	242	NA	NA	B (2.1%)	3.8	None	None	None	T12TA,I13V,K14KR,L19IV,M36MI,I62IV,L63P,A71AT	None	None	None	None	K102Q,K104KR,K122KE,D123E,I142V,S162C,T165TS,D177E		NA	NA	NA	None	None	NA	0	None	0	None	0	None	0	None	0	None	0	None	1	T165TS
DC852_0120416_PR_RT	PR,RT	1	99	1	242	NA	NA	B (3.7%)	0.59	None	None	None	L19I,N37NS,L63T,K70R,V77I	None	None	None	None	E6D,V60I,I142V,Q197QK,R211K		NA	NA	NA	None	None	NA	0	None	0	None	0	None	0	None	0	None	0	None	0	None
DC853_0110718_PR_RT	PR,RT	1	99	1	242	NA	NA	B (3.9%)	0.68	None	None	None	L19IT,E35ED,M36I,R41K,I62V,L63S,I64L	M184V	None	None	None	K122E,I135T,Q207E,R211K		NA	NA	NA	M184V	None	NA	0	None	0	None	0	None	0	None	0	None	0	None	0	None
DC854_0131018_PR_RT	PR,RT	1	99	1	242	NA	NA	B (3.6%)	1.9	None	None	None	T12KQ,Q18H,E35D,N37D,Y59F,L63P,I64V,A71T,V77I,I93L	None	None	None	None	E6X,K11KQ,K49R,K122KE,I135T,G196E,R211RK		NA	NA	NA	None	None	NA	0	None	0	None	0	None	0	None	1	E6X	0	None	0	None
DC857_0130802_PR_RT	PR,RT	1	99	1	242	NA	NA	B (4.8%)	0.098	None	None	None	L63P,I64L	None	None	None	None	S48E,I135V,S162A,E169D,T200A,R211K,F214L		NA	NA	NA	None	None	NA	0	None	0	None	0	None	0	None	0	None	0	None	0	None
DC858a_0130916_PR_RT	PR,RT	1	99	1	242	NA	NA	B (4.2%)	2.3	None	None	None	I15V,L19I,M36I,R41K,R57RK,I62V,I93L	None	None	Y188W	None	V35I,K101Q,I135T,K166KR,R172K,K173AE,R211RK		NA	NA	NA	None	None	NA	0	None	0	None	0	None	0	None	0	None	0	None	1	Y188W
DC860_0131008_PR_RT	PR,RT	1	99	1	242	NA	NA	B (4.5%)	0.098	None	None	None	M36I,R41K,R57K,I62V,L63S,T74S	M41L	None	None	None	V35I,V106VI,K122P,Q174L,D177E,I178L		NA	NA	NA	M41L	None	NA	0	None	0	None	0	None	0	None	0	None	0	None	0	None
DC861_0130729_PR_RT	PR,RT	1	99	1	242	NA	NA	B (3.8%)	2.5	None	None	None	L10LV,I13V,I15V,G16E,E35D,R57RK,L63S,I64V,I72V,V77I	None	None	None	None	V35VE,T39TS,V60I,R83K,D123E,I135RT,D177E,I178IL,G196E,E204D,R211RK		NA	NA	NA	None	None	NA	0	None	0	None	0	None	0	None	0	None	0	None	0	None
DC862_0140514_PR_RT	PR,RT	1	99	1	242	NA	NA	B (5.5%)	0	None	None	None	I13V,G16E,K20M,M36R,N37E,D60E,Q61E,I62V,L63N,I64V,I72K,V77I	None	None	None	None	V21I,D121Y,K122E,S162C,G196E,T200A		NA	NA	NA	None	None	NA	0	None	0	None	0	None	0	None	0	None	0	None	1	M36R
DC863_0140106_PR_RT	PR,RT	1	99	1	242	NA	NA	B (4.1%)	0.2	None	None	None	I13V,K14R,R57K,L63P	None	None	None	None	V60I,K64R,D121H,K122E,I135T,R211K		NA	NA	NA	None	None	NA	0	None	0	None	0	None	0	None	0	None	0	None	0	None
DC865_0140107_PR_RT	PR,RT	1	99	1	242	NA	NA	B (3.6%)	0.2	None	None	None	P44PL,R57K,L63Q,V77I,L89F	None	None	None	None	I135M,I178L		NA	NA	NA	None	None	NA	0	None	0	None	0	None	0	None	0	None	0	None	1	P44PL
DC866_0140128_PR_RT	PR,RT	1	99	1	242	NA	NA	B (3.8%)	0.098	None	None	None	I15V,L63S	None	None	K103N	None	S162A,R211K		NA	NA	NA	K103N	None	NA	0	None	0	None	0	None	0	None	0	None	0	None	0	None
DC868_0140114_PR_RT	PR,RT	1	99	1	242	NA	NA	B (4.8%)	0.29	None	None	None	T12P,I15V,L19I,N37A,I62V,L63A,V77I,I93L	None	None	None	None	E6ED,V35M,R83K,D123E,R211K		NA	NA	NA	None	None	NA	0	None	0	None	0	None	0	None	0	None	0	None	0	None
DC869_0111111_PR_RT	PR,RT	1	99	1	242	NA	NA	B (4.6%)	0.2	None	None	None	M36I,N37S,R57K,I62V,L63H,I64V,I93L	None	None	None	None	V60VI,R83K,I135V,I178L,R211G		NA	NA	NA	None	None	NA	0	None	0	None	0	None	0	None	0	None	0	None	0	None
DC86a_0110105_PR_RT	PR,RT	1	99	1	242	NA	NA	B (5.9%)	0.098	V32I,I54M,I84V	L33F	V32I,I54M,I84V	P1PS,L10I,I13V,K14R,I15V,G16E,G17E,Q18L,D60E,L63T,A71V,V77I,V82I,I93L	M184V	None	K103N	None	V60I,S68G,V90I,D121H,K122E,I135T,Q174L,I178L,V179I,T200K,R211Q		NA	NA	NA	K103N,M184V	None	NA	0	None	0	None	0	None	0	None	0	None	0	None	0	None
DC87_0110926_PR_RT	PR,RT	1	99	1	242	NA	NA	B (4.2%)	2	None	None	None	L10I,K14KR,R57RK,L63T,I72V	None	None	None	None	V35R,T39A,V60VI,R83K,T200A,R211RK		NA	NA	NA	None	None	NA	0	None	0	None	0	None	0	None	0	None	0	None	0	None
DC871_0110822_PR_RT	PR,RT	1	99	1	242	NA	NA	B (4.1%)	0	None	None	None	R41K,I62V,L63P,C67S,V77I	None	None	None	None	T27S,V35I,R83K,K122E,D123S,E169D,K173Q,D177E,T200I		NA	NA	NA	None	None	NA	0	None	0	None	0	None	0	None	0	None	0	None	0	None
DC872_0111020_PR_RT	PR,RT	1	99	1	242	NA	NA	B (2.6%)	1.2	None	None	None	I15V,R57K,L63AP,V77I	None	None	None	None	D121H,K122E,I142V,S162C,D177DN,I180V,Q197K		NA	NA	NA	None	None	NA	0	None	0	None	0	None	0	None	0	None	0	None	0	None
DC873_0140227_PR_RT	PR,RT	1	99	1	242	NA	NA	B (5.1%)	0.59	None	None	None	I15V,E35D,N37S,R41K,L63A	None	None	K103N	None	D121Y,K122E,I135T,R172K,K173E,Q174K,D177E,V179I,G196E,T200TA,I202V,Q207E,R211K,F214L		NA	NA	NA	K103N	None	NA	0	None	0	None	0	None	0	None	0	None	0	None	0	None
DC874_0131031_PR_RT	PR,RT	1	99	1	242	NA	NA	B (4.4%)	0	None	None	None	T12N,L19I,L63S,C67D,I72V,V77I	None	None	None	None	R83K,K122E,I135T,S162A,T200A,F214L		NA	NA	NA	None	None	NA	0	None	0	None	0	None	0	None	0	None	0	None	0	None
DC875_0131017_PR_RT	PR,RT	1	99	1	242	NA	NA	B (4.9%)	0.68	None	None	None	I15IL,L19IT,L33V,R41K,I64V,H69Y,V75VI,Q92K	None	None	None	None	K122E,S162C,T200A,Q207E,R211K		NA	NA	NA	None	None	NA	0	None	0	None	0	None	0	None	0	None	0	None	0	None
DC876_0140218_PR_RT	PR,RT	1	99	1	242	NA	NA	B (4.7%)	0.39	None	None	None	G16GE,L19LP,M36I,N37D,L63Q,I64V,E65D	None	None	K103N	None	K20R,I50V,I142T,S162C,Q174R,R211K		NA	NA	NA	K103N	None	NA	0	None	0	None	0	None	0	None	0	None	0	None	0	None
DC877_0150512_IN	PR,RT	1	99	1	242	NA	NA	B (5.5%)	0.68	None	None	None	I15V,M36I,N37D,K70R,I72V,T74S,L89M	None	None	None	None	P4S,S48T,V118I,K122E,T139A,A158S,T165I,Q174H,D177E,G196E,L210M,R211RT,F214L		NA	NA	NA	None	None	NA	0	None	0	None	0	None	0	None	0	None	0	None	0	None
DC878_0140408_PR_RT	PR,RT	1	99	1	242	NA	NA	B (4.6%)	0.78	None	None	None	I15V,L19I,E35D,M36I,I62V,L63A,E65ED	None	None	None	None	K11R,K20KR,K102Q,K103R,I135V,S162C,K173A,Q174K,T200TI,E203ED,Q207D,R211K		NA	NA	NA	None	None	NA	0	None	0	None	0	None	0	None	0	None	0	None	0	None
DC879a_0131203_PR_RT	PR,RT	1	99	1	242	NA	NA	B (4.5%)	0	L90M	None	L90M	L10I,I13V,K20I,L63P,E65D,K70R,A71T,V77I	None	None	None	None	K20R,V35I,S48T,A98S,K122E,Q174H,T200A		NA	NA	NA	None	None	NA	0	None	0	None	0	None	0	None	0	None	0	None	0	None
DC88_0130626_PR_RT	PR,RT	1	99	1	242	NA	NA	B (3.5%)	1.2	None	None	None	T12E,I15V,R57K,L63S,A71T	None	None	None	None	R83K,K104R,K122P,S162C,I178L,R211G		NA	NA	NA	None	None	NA	0	None	0	None	0	None	0	None	0	None	0	None	0	None
DC880_0140626_PR_RT	PR,RT	1	99	1	242	NA	NA	B (4.4%)	0.88	None	None	None	I13V,G16E,L19I,E35D,N37H,L63A,I64V	None	None	None	None	A98S,K173N,Q174R,T200A,R211K		NA	NA	NA	None	None	NA	0	None	0	None	0	None	0	None	0	None	0	None	0	None
DC882_0140304_PR_RT	PR,RT	1	99	1	242	NA	NA	B (3.9%)	0.59	None	None	None	E35D,M36I,I62V,L63P,I64L,I72V	None	None	None	None	V106I,K122E,I135T,T200I,I202V,R211K,F214L		NA	NA	NA	None	None	NA	0	None	0	None	0	None	0	None	0	None	0	None	0	None
DC883_0140317_PR_RT	PR,RT	1	99	1	242	NA	NA	B (3.9%)	0.88	None	None	None	L10IV,I13IV,K20R,M36I,D60E,I62V,L63S,I64M	None	None	None	None	T200A,Q207E		NA	NA	NA	None	None	NA	0	None	0	None	0	None	0	None	0	None	0	None	0	None
DC884_0140326_PR_RT	PR,RT	1	99	1	242	NA	NA	B (4.7%)	0.49	None	None	None	K14R,G17D,E35ED,N37D,D60E,I64V	None	None	None	None	S48T,K122E,I135IT,D177E,I178M,Q197P,T200A,R211Q		NA	NA	NA	None	None	NA	0	None	0	None	0	None	0	None	0	None	0	None	0	None
DC885a_0140902_PR_RT	PR,RT	1	99	1	242	NA	NA	B (4.6%)	0.49	None	None	None	L63A,I72V,V77I	None	None	None	None	V35M,T39S,V118I,D121A,K122E,I178L,F214L		NA	NA	NA	None	None	NA	0	None	0	None	0	None	0	None	0	None	0	None	0	None
DC887a_0131008_PR_RT	PR,RT	1	99	1	242	NA	NA	B (4.0%)	0.88	None	None	None	G16E,K43R,R57K,I62V,L63C,A71V,I72E,V77I,I93L	None	None	None	None	K20R,V60I,K122E,I135V,S162SN,E169D,Q197E		NA	NA	NA	None	None	NA	0	None	0	None	0	None	0	None	0	None	0	None	0	None
DC889_0110719_PR_RT	PR,RT	1	99	1	242	NA	NA	B (4.0%)	0.68	None	None	None	I13IV,D60E,Q61E,I62V,L63P,H69Q	None	None	None	None	V35T,E40D,D123E,D177E,R211K		NA	NA	NA	None	None	NA	0	None	0	None	0	None	0	None	0	None	0	None	0	None
DC890_0140318_PR_RT	PR,RT	1	99	1	242	NA	NA	B (2.6%)	1.9	None	None	None	N37S,R41K,L63S,V77VI	None	None	None	None	V35I,K102Q,V118VI,K122E,A158AS,G196GE,Q197QH,T200TA,R211T,F214L		NA	NA	NA	None	None	NA	0	None	0	None	0	None	0	None	0	None	0	None	0	None
DC891_0111003_PR_RT	PR,RT	1	99	1	242	NA	NA	B (2.1%)	0.98	None	None	None	M36IV,R41K,I62V	None	None	None	None	K64KR,R83K,K103R		NA	NA	NA	None	None	NA	0	None	0	None	0	None	0	None	0	None	0	None	0	None
DC892a_0131101_PR_RT	PR,RT	1	99	1	242	NA	NA	B (3.2%)	0.59	None	None	None	L63P,V77I,I93L	K70KE,M184V	None	V108VI,E138A,Y181C,H221Y	None	K20R,V35I,T139TM,I178IM,V179I,T200A,Q207E,R211K,F214L,L228H		NA	NA	NA	K70E,Y181C,M184V	None	NA	0	None	0	None	0	None	0	None	0	None	0	None	0	None
DC894_0140402_PR_RT	PR,RT	1	99	1	242	NA	NA	B (3.8%)	2.8	None	None	None	T12TA,I15V,E35D,N37E,R41RK,R57RK,D60DE,I62V,L63P,T74A,V77I	None	None	K103KN	None	V35L,K102KR,V106VI,D121DY,K122KE,I135IMT,S162C,R211K		NA	NA	NA	K103N	None	NA	0	None	0	None	0	None	0	None	0	None	0	None	0	None
DC895_0140429_PR_RT	PR,RT	1	99	1	242	NA	NA	B (4.0%)	0.29	None	None	None	L10V,I13V,Q18L,L63P	None	None	V179D	None	V35T,T39R,K43E,K122E,I135T,S162Y		NA	NA	NA	None	None	NA	0	None	0	None	0	None	0	None	0	None	0	None	0	None
DC896_0110902_PR_RT	PR,RT	1	99	1	242	NA	NA	B (4.4%)	1.3	None	None	None	L10I,G17E,N37NS,R41RK,L63P,I72T,V77VI,I93L	None	None	None	None	V35I,S68G,T69TA,D86E,K122KE,T139TA,Q174H		NA	NA	NA	None	None	NA	0	None	0	None	0	None	0	None	0	None	0	None	0	None
DC897a_0140418_PR_RT	PR,RT	1	99	1	242	NA	NA	B (5.6%)	0.49	None	None	None	I15V,E35D,N37S,R41K,R57K,L63P,I93L	None	None	K103N	None	K102R,K122E,I135T,I142T,T200A,I202V,Q207K,R211Q,W229WC,H235HL		NA	NA	NA	K103N	None	NA	0	None	0	None	0	None	0	None	0	None	0	None	2	W229WC,H235HL
DC898_0140603_PR_RT	PR,RT	1	99	1	242	NA	NA	B (5.3%)	0	None	None	None	R41K,I62V,L63N,V77I,I93L	None	None	None	None	E36D,Q174E,T200A,E204K,Q207E,R211K,F214L		NA	NA	NA	None	None	NA	0	None	0	None	0	None	0	None	0	None	0	None	0	None
DC899_0140507_PR_RT	PR,RT	1	99	1	242	NA	NA	B (2.8%)	1.8	None	None	None	N37S,R57K,I62V,L63P	None	None	None	None	K20R,T27S,V60I,I178IM,T200AV,R211K		NA	NA	NA	None	None	NA	0	None	0	None	0	None	0	None	0	None	0	None	0	None
DC8a_0110421_PR_RT	PR,RT	1	99	1	242	NA	NA	B (2.2%)	1.6	None	None	None	L19I,L63A,V77VI	None	None	None	None	P4S,V21I,V60I,K173EQ,Q207E		NA	NA	NA	None	None	NA	0	None	0	None	0	None	0	None	0	None	0	None	0	None
DC900_0140604_PR_RT	PR,RT	1	99	1	242	NA	NA	B (5.0%)	0.39	None	None	None	N37S,R41K,I62V,L63HR,I72V,V77I,I93L	None	None	None	None	D123E,I135T,S162C,K173R,E194D,I195L,G196E,Q197K,F214L		NA	NA	NA	None	None	NA	0	None	0	None	0	None	0	None	0	None	0	None	0	None
DC902_0110826_PR_RT	PR,RT	1	99	1	242	NA	NA	B (2.6%)	2.5	None	None	None	T12S,K20R,R41RK,L63P,V77I	None	None	None	None	K11KR,I142V,G196E,T200TI		NA	NA	NA	None	None	NA	0	None	0	None	0	None	0	None	0	None	0	None	0	None
DC903_0110927_PR_RT	PR,RT	1	99	1	242	NA	NA	B (3.4%)	1.2	None	None	None	Q18L,R41K,I62V,L63P,V77I,I93L	None	None	None	None	A98S,K122KR,I135V,K173DN,T200A,Q207E,R211K		NA	NA	NA	None	None	NA	0	None	0	None	0	None	0	None	0	None	0	None	0	None
DC904_0140611_PR_RT	PR,RT	1	99	1	242	NA	NA	B (5.0%)	0.098	None	None	None	I13V,I15IL,N37D,R57K,L63P,I64L,C67S,H69Y,V77I	None	None	None	None	K49R,R83K,E169D,G196E		NA	NA	NA	None	None	NA	0	None	0	None	0	None	0	None	0	None	0	None	0	None
DC906_0140716_PR_RT	PR,RT	1	99	1	242	NA	NA	B (4.0%)	0.68	None	None	None	T12S,I15V,E35D,M36I,I62V,L63P	K219KQ	None	None	None	V60I,S68G,K102Q,K122KE,I178M,Q197K,T200A,Q207QH,R211KPQT		NA	NA	NA	K219Q	None	NA	0	None	0	None	0	None	0	None	0	None	0	None	1	R211KPQT
DC907_0140604_PR_RT	PR,RT	1	99	1	242	NA	NA	B (3.9%)	1.5	None	None	None	T12P,I13V,K14R,L33V,N37C,L63Q,I64V	None	None	None	None	V35I,V90VI,A98S,D123E,G196GE,I202IV,E204EK,Q207QK,R211E		NA	NA	NA	None	None	NA	0	None	0	None	0	None	0	None	0	None	0	None	0	None
DC908_0111123_PR_RT	PR,RT	1	99	1	242	NA	NA	B (3.6%)	1.4	None	None	None	E35D,N37S,R41K,I62V,L63AS,A71T,V77I,I93L	None	None	None	None	S48E,D123E,S162C,I178L,T200TILP,Q207N,R211K		NA	NA	NA	None	None	NA	0	None	0	None	0	None	0	None	0	None	0	None	0	None
DC909_0120328_PR_RT	PR,RT	1	99	1	242	NA	NA	B (4.9%)	2.1	I54IV,I84V	None	I54V,I84V	L10I,G17D,K20R,E35D,M36MI,R41RK,D60E,I62IV,L63A,A71V,I93L	D67DN,K70R,M184V,K219Q	None	K103KN	None	V35M,T39TA,V60VI,K122E,D123G,Q174K,D177E,I178M,T200A,E204ED,Q207A,R211K,F214L		NA	NA	NA	D67N,K70R,K103N,M184V,K219Q	None	NA	0	None	0	None	0	None	0	None	0	None	0	None	0	None
DC90a_0111222_PR_RT	PR,RT	1	99	1	242	NA	NA	B (3.5%)	1.2	M46I,I50V,I84V	L33F	M46I,I50V,I84V	L10I,V11VI,I13V,M36I,N37D,R57RK,D60E,L63P,A71T,I93L	T69D,M184V	None	None	None	F214L,L228LHQ		NA	NA	NA	T69D,M184V	None	NA	0	None	0	None	0	None	0	None	0	None	0	None	0	None
DC91_0140102_PR_RT	PR,RT	1	99	1	242	NA	NA	B (4.2%)	0	None	None	None	I13V,E35D,N37S,R57K,L63P,I64V,V77I	K65R,D67N,M184I	None	None	None	V35M,T39A,R83K,T200A,R211K		NA	NA	NA	K65R,D67N,M184I	None	NA	0	None	0	None	0	None	0	None	0	None	0	None	0	None
DC912_0140618_PR_RT	PR,RT	1	99	1	242	NA	NA	B (4.2%)	0.39	None	None	None	I13V,G17D,K20KR,M36I,L63T,H69R	None	None	None	None	K20R,K122E,I135V,S162C,T200A		NA	NA	NA	None	None	NA	0	None	0	None	0	None	0	None	0	None	0	None	0	None
DC913_0140630_PR_RT	PR,RT	1	99	1	242	NA	NA	B (4.6%)	0	None	None	None	K14R,E35D,R57K,I62V,L63P,I64L,G68E,A71V,V77I,I93L	T215S	None	None	None	K43Q,K64R,A98S,K122E,A158S,Q207K,R211N		NA	NA	NA	T215S	None	NA	0	None	0	None	0	None	0	None	0	None	0	None	0	None
DC914_0140424_PR_RT	PR,RT	1	99	1	242	NA	NA	B (4.6%)	0.098	None	None	None	L10V,T12S,K14R,I15V,G16E,Q18I,M36I,R41K,R57K,D60E,L63T,H69Q	None	None	None	None	K122E,Q207E		NA	NA	NA	None	None	NA	0	None	0	None	0	None	0	None	0	None	0	None	0	None
DC917_0140411_PR_RT	PR,RT	1	99	1	242	NA	NA	B (4.0%)	0.88	None	None	None	T12TA,I13IV,R41K,K55R,D60E,Q61E,L63P,H69Q,V77I	None	None	None	None	V35I,D123E,T165I,D177E,I178L		NA	NA	NA	None	K55R	NA	0	None	0	None	0	None	0	None	0	None	0	None	0	None
DC918a_0140908_PR_RT	PR,RT	1	99	1	242	NA	NA	B (4.8%)	0.39	None	None	None	I13V,I15V,R41K,L63P,K70R	None	None	None	None	K122E,D123S,A158S,S162A,K173T,E203D,R211K		NA	NA	NA	None	None	NA	0	None	0	None	0	None	0	None	0	None	0	None	0	None
DC920_0140519_PR_RT	PR,RT	1	99	1	242	NA	NA	B (3.0%)	1.4	None	None	None	Q18H,L19I,M36I,I62V,L63P,H69Q	None	None	None	None	K104R,K122E,G196GE,R211Q		NA	NA	NA	None	None	NA	0	None	0	None	0	None	0	None	0	None	0	None	0	None
DC921_0140821_PR_RT	PR,RT	1	99	1	242	NA	NA	B (4.0%)	0.78	None	None	None	I13V,M36L,N37D,I62V,L63P,Q92R	None	None	None	None	K49R,I135V,K173N,Q174KR,R211S,F214L		NA	NA	NA	None	None	NA	0	None	0	None	0	None	0	None	0	None	0	None	0	None
DC923a_0140925_PR_RT_IN	PR,RT	1	99	1	242	NA	NA	B (3.0%)	0.68	None	None	None	I13V,K14KR,I15V,Q18H,L63P,I72M,V77I	None	None	None	None	K20R,D123E,I135T,T200A,F214L		NA	NA	NA	None	None	NA	0	None	0	None	0	None	0	None	0	None	0	None	0	None
DC924_0150424_PR_RT	PR,RT	1	99	1	242	NA	NA	B (3.8%)	0.39	None	None	None	T12A,R57K,L63Q,I64M,V82I,L89M	None	None	None	None	K122E,I142T,D177E,I178M,R211RK		NA	NA	NA	None	None	NA	0	None	0	None	0	None	0	None	0	None	0	None	0	None
DC928_0150128_PR_RT	PR,RT	1	99	1	242	NA	NA	B (5.5%)	0.29	None	None	None	L19I,E35D,N37T,R41K,L63Q,I64V,H69Y	None	None	None	None	K20R,K64R,K102KR,K122P,S162C,D177E,I178L,D192N		NA	NA	NA	None	None	NA	0	None	0	None	0	None	0	None	0	None	0	None	0	None
DC929a_0150121_PR_RT	PR,RT	1	99	1	242	NA	NA	B (3.3%)	0.39	None	None	None	R41K,R57K,D60E,L63P,I72M	None	None	None	None	E36Q,W88C,K122KE,D123DE,S162Y,T200TI,F214L		NA	NA	NA	None	None	NA	0	None	0	None	0	None	0	None	0	None	0	None	0	None
DC92a_0111130_PR_RT	PR,RT	1	99	1	242	NA	NA	B (2.3%)	3.1	None	None	None	L10LV,I13IV,L63P,I72IM	None	None	None	None	K20R,S68SG,D121DY,K122AEPQ,D123DE,I135IV,D177E,T200EIKV		NA	NA	NA	None	None	NA	0	None	0	None	0	None	0	None	0	None	0	None	0	None
DC930_0150116_PR_RT_IN	PR,RT	1	99	1	242	NA	NA	B (5.4%)	0.29	None	None	None	I15IV,G16E,E35D,M36I,K45R,L63T,V77I	None	None	K103N	None	V90I,A98S,D123N,I142V,R172K,V179I,R211K		NA	NA	NA	K103N	None	NA	0	None	0	None	0	None	0	None	0	None	0	None	0	None
DC932_0150113_PR_RT	PR,RT	1	99	1	242	NA	NA	B (5.1%)	0.098	None	None	None	I15V,E35D,N37E,I62V,L63A,T74A,V77I	None	None	None	None	E6D,V35L,I135M,S162C,T200R,R211K		NA	NA	NA	None	None	NA	0	None	0	None	0	None	0	None	0	None	0	None	0	None
DC933_0150302_PR_RT	PR,RT	1	99	1	242	NA	NA	B (3.9%)	0.2	None	None	None	T12A,I15V,M36I,R41K,D60E,I64V	None	None	None	None	I142V,S162Y,I178M,D237DN		NA	NA	NA	None	None	NA	0	None	0	None	0	None	0	None	0	None	0	None	0	None
DC936_0111027_PR_RT	PR,RT	1	99	1	242	NA	NA	B (3.4%)	0.49	None	None	None	I13V,G16A,R57K,L63A	None	None	None	None	P4T,K11R,K20R,R83K,K104R,S162A,K173R,R211K		NA	NA	NA	None	None	NA	0	None	0	None	0	None	0	None	0	None	0	None	0	None
DC937_0150108_PR_RT_IN	PR,RT	1	99	1	242	NA	NA	B (4.5%)	0.39	None	None	None	N37C,I62V,L63A,I64L,V77I,I93L	None	None	None	None	K20R,K64R,V118VI,D123DE,G196E,Q197K,R211K		NA	NA	NA	None	None	NA	0	None	0	None	0	None	0	None	0	None	0	None	0	None
DC938_0150505_PR_RT	PR,RT	1	99	1	242	NA	NA	B (3.6%)	1.8	None	None	None	I13V,R41K,L63P,V75VI,V77VL	None	None	None	None	E6EK,K20R,K122E,D123E,S162C,D177E,I178M,T200A,Q207E,R211K		NA	NA	NA	None	None	NA	0	None	0	None	0	None	0	None	0	None	0	None	0	None
DC939_0150430_IN	PR,RT	1	99	1	242	NA	NA	B (3.2%)	1.7	None	None	None	L33V,R41K,D60E,I62V,L63H,I64V,K70R	K65KR,M184V	None	E138A	None	V35VI,V60VI,S68SN,R83K,D123E,I178M,R211K		NA	NA	NA	K65R,M184V	None	NA	0	None	0	None	0	None	0	None	0	None	0	None	0	None
DC93a_0110222_PR_RT	PR,RT	1	99	1	242	NA	NA	B (3.1%)	1.8	None	None	None	M36MI,R57K,L63P,A71T,V77I,I93L	None	None	K103N,E138EK	None	K11KR,R83K,K122KE,G196E,T200A,Q207E		NA	NA	NA	K103N	None	NA	0	None	0	None	0	None	0	None	0	None	0	None	0	None
DC940_0150512_PR_RT	PR,RT	1	99	1	242	NA	NA	B (3.6%)	0	None	None	None	L10I,L63V,C67S,V77I	None	None	None	None	K20R,V35I,T39A,S48T,K122E,V179I,G196E,T200A		NA	NA	NA	None	None	NA	0	None	0	None	0	None	0	None	0	None	0	None	0	None
DC941_0131223_PR_RT	PR,RT	1	99	1	242	NA	NA	B (4.9%)	0	None	None	None	L19I,L63H,H69Q,V77I	D67G,T69D,K70R,K219Q	None	K103N,Y181C,H221Y	None	K20R,V60I,R83K,D123E,D177E,G196E,I202V,F214L,L228H		NA	NA	NA	D67G,T69D,K70R,K103N,Y181C,K219Q	None	NA	0	None	0	None	0	None	0	None	0	None	0	None	0	None
DC942_0150220_PR_RT	PR,RT	1	99	1	242	NA	NA	B (4.7%)	0	None	None	None	E35D,P39T,K45R,L63P,V77I	None	None	None	None	I135T,Q197E,R211A		NA	NA	NA	None	None	NA	0	None	0	None	0	None	0	None	0	None	0	None	0	None
DC943_0120727_PR_RT	PR,RT	1	99	1	242	NA	NA	B (5.0%)	1.2	None	None	None	L19T,R41RK,D60E,L63P,I72IM,V77I	M41ML	None	K103N	None	T39N,T69N,A98S,S162C,I178M,G196E,T200A,Q207E,R211K		NA	NA	NA	M41L,K103N	None	NA	0	None	0	None	0	None	0	None	0	None	0	None	0	None
DC944_0150417_IN	PR,RT	1	99	1	242	NA	NA	B (4.3%)	0.29	None	None	None	L10I,L19T,E35D,R57K,L63I,A71T,V77I	None	None	None	None	K20R,E53D,D123E,D177E,T200A,Q207E,R211K,F214FL		NA	NA	NA	None	None	NA	0	None	0	None	0	None	0	None	0	None	0	None	0	None
[truncated: 48 more rows]

## Sheet: subBD_PR-RT
Sequence Name	Genes	PR Start	PR End	RT Start	RT End	IN Start	IN End	Subtype(%)	Pcnt Mix	PR Major	PR Accessory	PR Other	NRTI	NNRTI	RT Other	IN Major	IN Accessory	IN Other	PR SDRMs	RT SDRMs	PI TSMs	NRTI TSMs	NNRTI TSMs	INSTI TSMs	Num Frame Shifts	Frame Shifts	Num Insertions	Insertions	Num Deletions	Deletions	Num Stop Codons	StopCodons	Num BDHVN	BDHVN	Num Apobec Mutations	Apobec Mutations	Num Unusual Mutations	UnusualMutations
[truncated: 29 more rows]

[truncated: 1 more sheets: subC_PR-RT]
